# Supplementary material for: Biomimetic vesicles engineered from modified tumour cells act as personalized vaccines for post-surgical cancer immunotherapy
Source: Nat Nanotechnol. 2026 Jan 29;21(3):443–54. doi: 10.1038/s41565-025-02113-w (PMC13017505; doi:10.1038/s41565-025-02113-w)
Supplement: Supplementary file 3 — Source data for Supplementary Figures. [file 41565_2025_2113_MOESM3_ESM.xlsx]

## Sheet: Fig. S2
Fig. S2a	Vector	STX11			Fig. S2d	Control	STX11 KD
	1	603.17				1.02446	0.498138
	1	678.58				1.03963	0.44674
	1	517.46				0.941625	0.582295
Fig. S2e		Control			STX11 KD
	CD86	1	1	1	0.460963	0.245004	0.579836
	CD80	1	1	1	0.59049	0.500042	0.410991
	H2-K1	1	1	1	0.677133	0.537413	0.739595
	CLEC9A	1	1	1	0.533031	0.607	0.498901
	CD40	1	1	1	0.63428	0.668232	0.441469
	LY75	1	1	1	0.511496	0.816677	0.622325
	H2-Aa	1	1	1	0.796158	0.534268	0.667795
Fig. S2f	Vector	STX11			Fig. S2g	Vector	STX11
	7.05	72.3				1.00424	2.00197
	6.1	71.7				1.0528	2.13177
	8.36	61				0.942956	1.81379
Fig. S2b	Number	Pathway ID	Pathway description	Database	Ratio_in_study	Ratio_in_pop	Rich factor	Pvalue	Padjust	First Category	Second Category	Gene_ids	Gene_names
	24	mmu05332	Graft-versus-host disease	KEGG PATHWAY	24/ 1182	55/ 16870	0.436364	4.73e-14	1.54e-11	Human Diseases	Immune disease	ENSMUSG00000060586;ENSMUSG00000056116;ENSMUSG00000079492;ENSMUSG00000037548;ENSMUSG00000053835;ENSMUSG00000091705;ENSMUSG00000079507;ENSMUSG00000075122;ENSMUSG00000061232;ENSMUSG00000030167;ENSMUSG00000022901;ENSMUSG00000015437;ENSMUSG00000073409;ENSMUSG00000027399;ENSMUSG00000073406;ENSMUSG00000073421;ENSMUSG00000073402;ENSMUSG00000036322;ENSMUSG00000073411;ENSMUSG00000035929;ENSMUSG00000036594;…	H2-Eb1;H2-T22;H2-T15;H2-DMb2;H2-T24;H2-Q2;H2-Q1;Cd80;H2-K1;Klrc1;Cd86;Gzmb;H2-Q6;Il1a;H2-T13;H2-Ab1;H2-T5;H2-Ea;H2-D1;H2-Q4;H2-Aa;H2-M3;H2-M5;H2-Q7
	24	mmu04940	Type I diabetes mellitus	KEGG PATHWAY	24/ 1182	62/ 16870	0.387097	1.14e-12	1.86e-10	Human Diseases	Endocrine and metabolic disease	ENSMUSG00000060586;ENSMUSG00000056116;ENSMUSG00000079492;ENSMUSG00000037548;ENSMUSG00000053835;ENSMUSG00000091705;ENSMUSG00000079507;ENSMUSG00000075122;ENSMUSG00000026204;ENSMUSG00000061232;ENSMUSG00000022901;ENSMUSG00000015437;ENSMUSG00000073409;ENSMUSG00000027399;ENSMUSG00000073406;ENSMUSG00000073421;ENSMUSG00000073402;ENSMUSG00000036322;ENSMUSG00000073411;ENSMUSG00000035929;ENSMUSG00000036594;…	H2-Eb1;H2-T22;H2-T15;H2-DMb2;H2-T24;H2-Q2;H2-Q1;Cd80;Ptprn;H2-K1;Cd86;Gzmb;H2-Q6;Il1a;H2-T13;H2-Ab1;H2-T5;H2-Ea;H2-D1;H2-Q4;H2-Aa;H2-M3;H2-M5;H2-Q7
	22	mmu05330	Allograft rejection	KEGG PATHWAY	22/ 1182	55/ 16870	0.4	4.58e-12	4.98e-10	Human Diseases	Immune disease	ENSMUSG00000060586;ENSMUSG00000056116;ENSMUSG00000079492;ENSMUSG00000037548;ENSMUSG00000053835;ENSMUSG00000091705;ENSMUSG00000079507;ENSMUSG00000075122;ENSMUSG00000061232;ENSMUSG00000022901;ENSMUSG00000015437;ENSMUSG00000073409;ENSMUSG00000073406;ENSMUSG00000073421;ENSMUSG00000073402;ENSMUSG00000036322;ENSMUSG00000073411;ENSMUSG00000035929;ENSMUSG00000036594;ENSMUSG00000016206;ENSMUSG00000024459;…	H2-Eb1;H2-T22;H2-T15;H2-DMb2;H2-T24;H2-Q2;H2-Q1;Cd80;H2-K1;Cd86;Gzmb;H2-Q6;H2-T13;H2-Ab1;H2-T5;H2-Ea;H2-D1;H2-Q4;H2-Aa;H2-M3;H2-M5;H2-Q7
	40	mmu04514	Cell adhesion molecules	KEGG PATHWAY	40/ 1182	171/ 16870	0.233918	8.05e-12	6.56e-10	Environmental Information Processing	Signaling molecules and interaction	ENSMUSG00000033768;ENSMUSG00000034028;ENSMUSG00000000732;ENSMUSG00000060586;ENSMUSG00000056116;ENSMUSG00000079492;ENSMUSG00000001029;ENSMUSG00000026009;ENSMUSG00000026285;ENSMUSG00000037548;ENSMUSG00000053835;ENSMUSG00000033278;ENSMUSG00000091705;ENSMUSG00000079507;ENSMUSG00000075122;ENSMUSG00000061232;ENSMUSG00000031391;ENSMUSG00000022901;ENSMUSG00000026581;ENSMUSG00000026580;ENSMUSG00000073409;…	Nrxn2;Cd226;Icosl;H2-Eb1;H2-T22;H2-T15;Icam2;Icos;Pdcd1;H2-DMb2;H2-T24;Ptprm;H2-Q2;H2-Q1;Cd80;H2-K1;L1cam;Cd86;Sell;Selp;H2-Q6;Cldn1;H2-T13;H2-Ab1;H2-T5;H2-Ea;H2-D1;Jam2;H2-Q4;H2-Aa;Siglec1;Ntng2;Vcan;Cadm3;H2-M3;H2-M5;Ocln;Cldn11;H2-Q7;Cd6
	44	mmu05168	Herpes simplex virus 1 infection	KEGG PATHWAY	44/ 1182	207/ 16870	0.21256	2.3e-11	1.5e-09	Human Diseases	Infectious disease: viral	ENSMUSG00000032661;ENSMUSG00000066861;ENSMUSG00000036594;ENSMUSG00000066684;ENSMUSG00000060586;ENSMUSG00000036986;ENSMUSG00000056116;ENSMUSG00000079492;ENSMUSG00000031639;ENSMUSG00000005824;ENSMUSG00000025498;ENSMUSG00000046718;ENSMUSG00000058927;ENSMUSG00000037548;ENSMUSG00000053835;ENSMUSG00000091705;ENSMUSG00000053113;ENSMUSG00000026222;ENSMUSG00000026104;ENSMUSG00000035352;ENSMUSG00000079507;…	Oas3;Oas1g;H2-Aa;Pilrb1;H2-Eb1;Pml;H2-T22;H2-T15;Tlr3;Tnfsf14;Irf7;Bst2;Gm10053;H2-DMb2;H2-T24;H2-Q2;Socs3;Sp100;Stat1;Ccl12;H2-Q1;H2-K1;H2-Ea;Eif2ak2;H2-Q6;Oas1a;H2-T13;H2-Ab1;Oas1b;H2-T5;Ifih1;Ccl5;H2-D1;B2m;Cgas;H2-Q4;Rigi;Oas2;Daxx;Ccl2;Stat2;H2-M3;H2-M5;H2-Q7
	54	mmu04060	Cytokine-cytokine receptor interaction	KEGG PATHWAY	54/ 1182	291/ 16870	0.185567	3.39e-11	1.84e-09	Environmental Information Processing	Signaling molecules and interaction	ENSMUSG00000038508;ENSMUSG00000021756;ENSMUSG00000059326;ENSMUSG00000034855;ENSMUSG00000062157;ENSMUSG00000058755;ENSMUSG00000040899;ENSMUSG00000005824;ENSMUSG00000031712;ENSMUSG00000007613;ENSMUSG00000020383;ENSMUSG00000000120;ENSMUSG00000021508;ENSMUSG00000000530;ENSMUSG00000000791;ENSMUSG00000026069;ENSMUSG00000052336;ENSMUSG00000054263;ENSMUSG00000035385;ENSMUSG00000035352;ENSMUSG00000023206;…	Gdf15;Il6st;Csf2ra;Cxcl10;Ifnlr1;Osm;Ccr6;Tnfsf14;Il15;Tgfbr1;Il13;Ngfr;Cxcl14;Acvrl1;Il12rb1;Il1rl1;Cx3cr1;Lifr;Ccl2;Ccl12;Il15ra;Il2ra;Ccl7;Lif;Tnfsf18;Tnfrsf11b;Il36g;Cxcr5;Cxcl3;Il23r;Tnfrsf21;Ccl24;Il1a;Tnfsf8;Ccl8;Pf4;Ccl5;Ccl3;Il1rn;Tnfrsf18;Tnfrsf8;Csf1r;Il22;Csf1;Clcf1;Il1r1;Cxcl12;Tnfrsf9;Tnfsf10;Ccr4;Ccl4;Ccr5;Il12rb2;Il18r1
	36	mmu04110	Cell cycle	KEGG PATHWAY	36/ 1182	155/ 16870	0.232258	1.1e-10	5.14e-09	Cellular Processes	Cell growth and death	ENSMUSG00000046591;ENSMUSG00000023908;ENSMUSG00000038379;ENSMUSG00000021453;ENSMUSG00000029730;ENSMUSG00000022400;ENSMUSG00000036390;ENSMUSG00000024791;ENSMUSG00000020415;ENSMUSG00000023940;ENSMUSG00000041859;ENSMUSG00000000028;ENSMUSG00000041431;ENSMUSG00000005410;ENSMUSG00000032113;ENSMUSG00000026355;ENSMUSG00000028587;ENSMUSG00000030867;ENSMUSG00000070348;ENSMUSG00000027379;ENSMUSG00000020897;…	Ticrr;Pkmyt1;Ttk;Gadd45g;Mcm7;Rbx1;Gadd45a;Cdca5;Pttg1;Sgo1;Mcm3;Cdc45;Ccnb1;Mcm5;Chek1;Mcm6;Orc1;Plk1;Ccnd1;Bub1;Aurkb;Esco2;Fbxo5;Trip13;Ccne2;Cdc25c;Mcm4;Cdk1;Cdc6;Cdc25a;Ccna2;Knl1;Mad2l1;Orc6;Cdc7;Ccnb2
	24	mmu04612	Antigen processing and presentation	KEGG PATHWAY	24/ 1182	80/ 16870	0.3	5.62e-10	2.29e-08	Organismal Systems	Immune system	ENSMUSG00000060586;ENSMUSG00000056116;ENSMUSG00000079492;ENSMUSG00000022504;ENSMUSG00000073421;ENSMUSG00000037548;ENSMUSG00000053835;ENSMUSG00000091705;ENSMUSG00000079507;ENSMUSG00000061232;ENSMUSG00000030167;ENSMUSG00000021270;ENSMUSG00000073409;ENSMUSG00000073406;ENSMUSG00000079197;ENSMUSG00000073402;ENSMUSG00000036322;ENSMUSG00000073411;ENSMUSG00000060802;ENSMUSG00000035929;ENSMUSG00000036594;…	H2-Eb1;H2-T22;H2-T15;Ciita;H2-Ab1;H2-DMb2;H2-T24;H2-Q2;H2-Q1;H2-K1;Klrc1;Hsp90aa1;H2-Q6;H2-T13;Psme2;H2-T5;H2-Ea;H2-D1;B2m;H2-Q4;H2-Aa;H2-M3;H2-M5;H2-Q7
	22	mmu05320	Autoimmune thyroid disease	KEGG PATHWAY	22/ 1182	71/ 16870	0.309859	1.48e-09	5.36e-08	Human Diseases	Immune disease	ENSMUSG00000060586;ENSMUSG00000056116;ENSMUSG00000079492;ENSMUSG00000037548;ENSMUSG00000053835;ENSMUSG00000091705;ENSMUSG00000079507;ENSMUSG00000075122;ENSMUSG00000061232;ENSMUSG00000022901;ENSMUSG00000015437;ENSMUSG00000073409;ENSMUSG00000073406;ENSMUSG00000073421;ENSMUSG00000073402;ENSMUSG00000036322;ENSMUSG00000073411;ENSMUSG00000035929;ENSMUSG00000036594;ENSMUSG00000016206;ENSMUSG00000024459;…	H2-Eb1;H2-T22;H2-T15;H2-DMb2;H2-T24;H2-Q2;H2-Q1;Cd80;H2-K1;Cd86;Gzmb;H2-Q6;H2-T13;H2-Ab1;H2-T5;H2-Ea;H2-D1;H2-Q4;H2-Aa;H2-M3;H2-M5;H2-Q7
	36	mmu04145	Phagosome	KEGG PATHWAY	36/ 1182	171/ 16870	0.210526	1.98e-09	6.46e-08	Cellular Processes	Transport and catabolism	ENSMUSG00000026712;ENSMUSG00000059089;ENSMUSG00000060586;ENSMUSG00000056116;ENSMUSG00000047193;ENSMUSG00000079492;ENSMUSG00000036752;ENSMUSG00000037548;ENSMUSG00000053835;ENSMUSG00000091705;ENSMUSG00000015947;ENSMUSG00000079507;ENSMUSG00000036103;ENSMUSG00000026202;ENSMUSG00000009350;ENSMUSG00000061232;ENSMUSG00000031849;ENSMUSG00000028238;ENSMUSG00000031495;ENSMUSG00000031494;ENSMUSG00000021702;…	Mrc1;Fcgr4;H2-Eb1;H2-T22;Dync2h1;H2-T15;Tubb4b;H2-DMb2;H2-T24;H2-Q2;Fcgr1;H2-Q1;Colec12;Tuba4a;Mpo;H2-K1;Comp;Atp6v0d2;Cd209d;Cd209a;Thbs4;H2-Q6;Tubb4a;H2-T13;H2-Ab1;Itgb5;H2-T5;H2-Ea;H2-D1;Thbs1;Tuba1b;H2-Q4;H2-Aa;H2-M3;H2-M5;H2-Q7
	25	mmu04061	Viral protein interaction with cytokine and cytokine receptor	KEGG PATHWAY	25/ 1182	92/ 16870	0.271739	2.47e-09	7.32e-08	Environmental Information Processing	Signaling molecules and interaction	ENSMUSG00000040899;ENSMUSG00000021756;ENSMUSG00000005824;ENSMUSG00000052336;ENSMUSG00000061353;ENSMUSG00000024621;ENSMUSG00000035352;ENSMUSG00000004814;ENSMUSG00000026770;ENSMUSG00000035373;ENSMUSG00000047898;ENSMUSG00000034855;ENSMUSG00000009185;ENSMUSG00000029373;ENSMUSG00000035042;ENSMUSG00000000982;ENSMUSG00000047880;ENSMUSG00000014599;ENSMUSG00000035385;ENSMUSG00000021508;ENSMUSG00000039304;…	Ccr6;Il6st;Tnfsf14;Cx3cr1;Cxcl12;Csf1r;Ccl12;Ccl24;Il2ra;Ccl7;Ccr4;Cxcl10;Ccl8;Pf4;Ccl5;Ccl3;Cxcr5;Csf1;Ccl2;Cxcl14;Tnfsf10;Cxcl3;Ccl4;Ccr5;Il18r1
	42	mmu05169	Epstein-Barr virus infection	KEGG PATHWAY	42/ 1182	223/ 16870	0.188341	3.28e-09	8.91e-08	Human Diseases	Infectious disease: viral	ENSMUSG00000036594;ENSMUSG00000032661;ENSMUSG00000036390;ENSMUSG00000066861;ENSMUSG00000021453;ENSMUSG00000024079;ENSMUSG00000058927;ENSMUSG00000056116;ENSMUSG00000079492;ENSMUSG00000037548;ENSMUSG00000053835;ENSMUSG00000091705;ENSMUSG00000070348;ENSMUSG00000079507;ENSMUSG00000026104;ENSMUSG00000060586;ENSMUSG00000052776;ENSMUSG00000041608;ENSMUSG00000061232;ENSMUSG00000036322;ENSMUSG00000028212;…	H2-Aa;Oas3;Gadd45a;Oas1g;Gadd45g;Eif2ak2;Gm10053;H2-T22;H2-T15;H2-DMb2;H2-T24;H2-Q2;Ccnd1;H2-Q1;Stat1;H2-Eb1;Oas1a;Entpd3;H2-K1;H2-Ea;Ccne2;H2-Q6;Cxcl10;H2-T13;H2-Ab1;Oas1b;Sap30;H2-T5;Sem1;H2-D1;Isg15;B2m;Ccna2;H2-Q4;Rigi;Oas2;Irf7;Stat2;Blnk;H2-M3;H2-M5;H2-Q7
	24	mmu05416	Viral myocarditis	KEGG PATHWAY	24/ 1182	89/ 16870	0.269663	6.07e-09	1.52e-07	Human Diseases	Cardiovascular disease	ENSMUSG00000058927;ENSMUSG00000060586;ENSMUSG00000056116;ENSMUSG00000079492;ENSMUSG00000037548;ENSMUSG00000053835;ENSMUSG00000091705;ENSMUSG00000070348;ENSMUSG00000026399;ENSMUSG00000079507;ENSMUSG00000075122;ENSMUSG00000061232;ENSMUSG00000022901;ENSMUSG00000073409;ENSMUSG00000073406;ENSMUSG00000073421;ENSMUSG00000073402;ENSMUSG00000036322;ENSMUSG00000073411;ENSMUSG00000035929;ENSMUSG00000036594;…	Gm10053;H2-Eb1;H2-T22;H2-T15;H2-DMb2;H2-T24;H2-Q2;Ccnd1;Cd55;H2-Q1;Cd80;H2-K1;Cd86;H2-Q6;H2-T13;H2-Ab1;H2-T5;H2-Ea;H2-D1;H2-Q4;H2-Aa;H2-M3;H2-M5;H2-Q7
	33	mmu05164	Influenza A	KEGG PATHWAY	33/ 1182	175/ 16870	0.188571	1.51e-07	3.53e-06	Human Diseases	Infectious disease: viral	ENSMUSG00000032661;ENSMUSG00000066861;ENSMUSG00000036594;ENSMUSG00000024079;ENSMUSG00000058927;ENSMUSG00000036986;ENSMUSG00000031639;ENSMUSG00000022504;ENSMUSG00000037548;ENSMUSG00000023341;ENSMUSG00000053113;ENSMUSG00000026104;ENSMUSG00000060586;ENSMUSG00000052776;ENSMUSG00000024173;ENSMUSG00000036322;ENSMUSG00000059743;ENSMUSG00000035352;ENSMUSG00000034855;ENSMUSG00000027399;ENSMUSG00000073421;…	Oas3;Oas1g;H2-Aa;Eif2ak2;Gm10053;Pml;Tlr3;Ciita;H2-DMb2;Mx2;Socs3;Stat1;H2-Eb1;Oas1a;Tpsab1;H2-Ea;Fdps;Ccl12;Cxcl10;Il1a;H2-Ab1;Oas1b;Ifih1;Ccl5;Irf7;Rigi;Oas2;Ccl2;Rsad2;Stat2;Tnfsf10;Prkcb;Tpsb2
	40	mmu05166	Human T-cell leukemia virus 1 infection	KEGG PATHWAY	40/ 1182	239/ 16870	0.167364	2.24e-07	4.87e-06	Human Diseases	Infectious disease: viral	ENSMUSG00000029430;ENSMUSG00000060586;ENSMUSG00000022895;ENSMUSG00000056116;ENSMUSG00000079492;ENSMUSG00000020415;ENSMUSG00000031712;ENSMUSG00000025469;ENSMUSG00000037548;ENSMUSG00000053835;ENSMUSG00000070348;ENSMUSG00000091705;ENSMUSG00000037868;ENSMUSG00000079507;ENSMUSG00000023206;ENSMUSG00000025810;ENSMUSG00000061232;ENSMUSG00000028212;ENSMUSG00000059743;ENSMUSG00000021250;ENSMUSG00000073409;…	Ran;H2-Eb1;Ets2;H2-T22;H2-T15;Pttg1;Il15;Msx3;H2-DMb2;H2-T24;Ccnd1;H2-Q2;Egr2;H2-Q1;Il15ra;Nrp1;H2-K1;Ccne2;Fdps;Fos;H2-Q6;Mad2l1;H2-T13;H2-Ab1;H2-T5;H2-Ea;H2-D1;B2m;Ccna2;Il2ra;Ccnb2;H2-Q4;H2-Aa;Il1r1;Tgfbr1;Stat5a;H2-M3;H2-M5;Chek1;H2-Q7
	31	mmu04218	Cellular senescence	KEGG PATHWAY	31/ 1182	173/ 16870	0.179191	1.14e-06	2.32e-05	Cellular Processes	Cell growth and death	ENSMUSG00000036390;ENSMUSG00000021453;ENSMUSG00000056116;ENSMUSG00000079492;ENSMUSG00000015837;ENSMUSG00000041431;ENSMUSG00000053835;ENSMUSG00000019942;ENSMUSG00000091705;ENSMUSG00000070348;ENSMUSG00000079507;ENSMUSG00000017861;ENSMUSG00000014158;ENSMUSG00000061232;ENSMUSG00000032113;ENSMUSG00000028212;ENSMUSG00000073411;ENSMUSG00000073409;ENSMUSG00000027399;ENSMUSG00000073406;ENSMUSG00000073402;…	Gadd45a;Gadd45g;H2-T22;H2-T15;Sqstm1;Ccnb1;H2-T24;Cdk1;H2-Q2;Ccnd1;H2-Q1;Mybl2;Trpv4;H2-K1;Chek1;Ccne2;H2-D1;H2-Q6;Il1a;H2-T13;H2-T5;Mras;Cdc25a;Ccna2;Serpine1;H2-Q4;Tgfbr1;H2-M3;H2-M5;Ccnb2;H2-Q7
	10	mmu05310	Asthma	KEGG PATHWAY	10/ 1182	25/ 16870	0.4	3.39e-06	6.5e-05	Human Diseases	Immune disease	ENSMUSG00000036322;ENSMUSG00000020383;ENSMUSG00000037548;ENSMUSG00000052234;ENSMUSG00000036594;ENSMUSG00000060586;ENSMUSG00000024680;ENSMUSG00000027073;ENSMUSG00000005339;ENSMUSG00000073421	H2-Ea;Il13;H2-DMb2;Epx;H2-Aa;H2-Eb1;Ms4a2;Prg2;Fcer1a;H2-Ab1
	19	mmu05323	Rheumatoid arthritis	KEGG PATHWAY	19/ 1182	86/ 16870	0.22093	6.02e-06	0.000109062	Human Diseases	Immune disease	ENSMUSG00000035042;ENSMUSG00000000982;ENSMUSG00000028238;ENSMUSG00000022309;ENSMUSG00000036322;ENSMUSG00000022901;ENSMUSG00000036594;ENSMUSG00000061353;ENSMUSG00000037548;ENSMUSG00000021250;ENSMUSG00000035352;ENSMUSG00000075122;ENSMUSG00000060586;ENSMUSG00000014599;ENSMUSG00000029379;ENSMUSG00000035385;ENSMUSG00000027399;ENSMUSG00000073421;ENSMUSG00000031712	Ccl5;Ccl3;Atp6v0d2;Angpt1;H2-Ea;Cd86;H2-Aa;Cxcl12;H2-DMb2;Fos;Ccl12;Cd80;H2-Eb1;Csf1;Cxcl3;Ccl2;Il1a;H2-Ab1;Il15
	11	mmu03030	DNA replication	KEGG PATHWAY	11/ 1182	34/ 16870	0.323529	1.21e-05	0.000208401	Genetic Information Processing	Replication and repair	ENSMUSG00000005410;ENSMUSG00000026355;ENSMUSG00000029730;ENSMUSG00000012483;ENSMUSG00000029363;ENSMUSG00000022673;ENSMUSG00000006678;ENSMUSG00000024742;ENSMUSG00000041859;ENSMUSG00000033970;ENSMUSG00000056394	Mcm5;Mcm6;Mcm7;Rpa3;Rfc5;Mcm4;Pola1;Fen1;Mcm3;Rfc3;Lig1
	14	mmu00240	Pyrimidine metabolism	KEGG PATHWAY	14/ 1182	56/ 16870	0.25	2.28e-05	0.000353606	Metabolism	Nucleotide metabolism	ENSMUSG00000030978;ENSMUSG00000024177;ENSMUSG00000041608;ENSMUSG00000026281;ENSMUSG00000029780;ENSMUSG00000020407;ENSMUSG00000028633;ENSMUSG00000020638;ENSMUSG00000027203;ENSMUSG00000037601;ENSMUSG00000029366;ENSMUSG00000022814;ENSMUSG00000031562;ENSMUSG00000020649	Rrm1;Nme4;Entpd3;Dtymk;Nt5c3;Upp1;Ctps1;Cmpk2;Dut;Nme1;Dck;Umps;Dctd;Rrm2
	12	mmu04672	Intestinal immune network for IgA production	KEGG PATHWAY	12/ 1182	43/ 16870	0.27907	2.65e-05	0.000392631	Organismal Systems	Immune system	ENSMUSG00000036322;ENSMUSG00000026009;ENSMUSG00000022901;ENSMUSG00000061353;ENSMUSG00000037548;ENSMUSG00000000732;ENSMUSG00000036594;ENSMUSG00000075122;ENSMUSG00000060586;ENSMUSG00000023206;ENSMUSG00000073421;ENSMUSG00000031712	H2-Ea;Icos;Cd86;Cxcl12;H2-DMb2;Icosl;H2-Aa;Cd80;H2-Eb1;Il15ra;H2-Ab1;Il15
	16	mmu04115	p53 signaling pathway	KEGG PATHWAY	16/ 1182	73/ 16870	0.219178	3.57e-05	0.000506154	Cellular Processes	Cell growth and death	ENSMUSG00000036390;ENSMUSG00000040749;ENSMUSG00000041431;ENSMUSG00000000552;ENSMUSG00000032113;ENSMUSG00000021453;ENSMUSG00000037411;ENSMUSG00000058927;ENSMUSG00000070348;ENSMUSG00000034730;ENSMUSG00000032218;ENSMUSG00000028893;ENSMUSG00000020649;ENSMUSG00000040152;ENSMUSG00000019942;ENSMUSG00000028212	Gadd45a;Siah1b;Ccnb1;Zfp385a;Chek1;Gadd45g;Serpine1;Gm10053;Ccnd1;Adgrb1;Ccnb2;Sesn2;Rrm2;Thbs1;Cdk1;Ccne2
	29	mmu04062	Chemokine signaling pathway	KEGG PATHWAY	29/ 1182	188/ 16870	0.154255	4.83e-05	0.000656138	Organismal Systems	Immune system	ENSMUSG00000032766;ENSMUSG00000040899;ENSMUSG00000052783;ENSMUSG00000061353;ENSMUSG00000026104;ENSMUSG00000035352;ENSMUSG00000004814;ENSMUSG00000018909;ENSMUSG00000042626;ENSMUSG00000035373;ENSMUSG00000020395;ENSMUSG00000032946;ENSMUSG00000047880;ENSMUSG00000047898;ENSMUSG00000034855;ENSMUSG00000009185;ENSMUSG00000029373;ENSMUSG00000035042;ENSMUSG00000000982;ENSMUSG00000003228;ENSMUSG00000035385;…	Gng11;Ccr6;Grk4;Cxcl12;Stat1;Ccl12;Ccl24;Arrb1;Shc1;Ccl7;Itk;Rasgrp2;Cxcr5;Ccr4;Cxcl10;Ccl8;Pf4;Ccl5;Ccl3;Grk5;Ccl2;Cx3cr1;Cxcl14;Stat2;Cxcl3;Ccl4;Prkcb;Ccr5;Dock2
	14	mmu05321	Inflammatory bowel disease	KEGG PATHWAY	14/ 1182	61/ 16870	0.229508	6.35e-05	0.000828575	Human Diseases	Immune disease	ENSMUSG00000036322;ENSMUSG00000074695;ENSMUSG00000020383;ENSMUSG00000037548;ENSMUSG00000036594;ENSMUSG00000060586;ENSMUSG00000055435;ENSMUSG00000049093;ENSMUSG00000026104;ENSMUSG00000027399;ENSMUSG00000000791;ENSMUSG00000073421;ENSMUSG00000018341;ENSMUSG00000026070	H2-Ea;Il22;Il13;H2-DMb2;H2-Aa;H2-Eb1;Maf;Il23r;Stat1;Il1a;Il12rb1;H2-Ab1;Il12rb2;Il18r1
	61	mmu05200	Pathways in cancer	KEGG PATHWAY	61/ 1182	538/ 16870	0.113383	0.000130213	0.00163267	Human Diseases	Cancer: overview	ENSMUSG00000028044;ENSMUSG00000111709;ENSMUSG00000036390;ENSMUSG00000040033;ENSMUSG00000059326;ENSMUSG00000021453;ENSMUSG00000021559;ENSMUSG00000050147;ENSMUSG00000036986;ENSMUSG00000021367;ENSMUSG00000022400;ENSMUSG00000028212;ENSMUSG00000015839;ENSMUSG00000026193;ENSMUSG00000000791;ENSMUSG00000031565;ENSMUSG00000046532;ENSMUSG00000021756;ENSMUSG00000001663;ENSMUSG00000037759;ENSMUSG00000015957;…	Cks1b;Gsta13;Gadd45a;Stat2;Csf2ra;Gadd45g;Dapk1;F2rl3;Pml;Edn1;Rbx1;Ccne2;Nfe2l2;Fn1;Il12rb1;Fgfr1;Ar;Il6st;Gstt1;Ptger2;Wnt11;Il13;Il15;Gng11;Csf1r;Hgf;Fgf1;Lamb3;Ccnd1;Lama5;Stat1;Fzd4;Il15ra;Il2ra;Gstm5;Ntrk1;Nqo1;Rasgrp2;Hhip;Fos;Hsp90aa1;Fgf3;Il23r;Gm10053;Mgst2;Il12rb2;F2r;Rasgrp4;Fgf2;Ccna2;Gsta2;Birc5;Cxcl12;Tgfbr1;Egln3;Gsta1;Cks2;Stat5a;Rasgrp3;Prkcb;Rad51
	17	mmu00983	Drug metabolism - other enzymes	KEGG PATHWAY	17/ 1182	91/ 16870	0.186813	0.000171383	0.00206929	Metabolism	Xenobiotics biodegradation and metabolism	ENSMUSG00000111709;ENSMUSG00000001663;ENSMUSG00000020649;ENSMUSG00000054545;ENSMUSG00000030978;ENSMUSG00000057933;ENSMUSG00000020407;ENSMUSG00000004032;ENSMUSG00000027203;ENSMUSG00000089960;ENSMUSG00000074604;ENSMUSG00000037601;ENSMUSG00000022814;ENSMUSG00000090175;ENSMUSG00000024177;ENSMUSG00000009350;ENSMUSG00000074183	Gsta13;Gstt1;Rrm2;Ugt1a6a;Rrm1;Gsta2;Upp1;Gstm5;Dut;Ugt1a1;Mgst2;Nme1;Umps;Ugt1a9;Nme4;Mpo;Gsta1
	17	mmu04640	Hematopoietic cell lineage	KEGG PATHWAY	17/ 1182	94/ 16870	0.180851	0.000257395	0.00299681	Organismal Systems	Immune system	ENSMUSG00000036322;ENSMUSG00000030054;ENSMUSG00000073421;ENSMUSG00000028076;ENSMUSG00000014599;ENSMUSG00000037548;ENSMUSG00000036594;ENSMUSG00000026072;ENSMUSG00000024621;ENSMUSG00000060586;ENSMUSG00000015947;ENSMUSG00000026399;ENSMUSG00000041750;ENSMUSG00000027399;ENSMUSG00000059326;ENSMUSG00000026770;ENSMUSG00000025163	H2-Ea;Gp9;H2-Ab1;Cd1d1;Csf1;H2-DMb2;H2-Aa;Il1r1;Csf1r;H2-Eb1;Fcgr1;Cd55;Cd1d2;Il1a;Csf2ra;Il2ra;Cd7
	30	mmu05167	Kaposi sarcoma-associated herpesvirus infection	KEGG PATHWAY	30/ 1182	218/ 16870	0.137615	0.000293873	0.00319342	Human Diseases	Infectious disease: viral	ENSMUSG00000032766;ENSMUSG00000021756;ENSMUSG00000024079;ENSMUSG00000058927;ENSMUSG00000037225;ENSMUSG00000079492;ENSMUSG00000031639;ENSMUSG00000053835;ENSMUSG00000091705;ENSMUSG00000070348;ENSMUSG00000079507;ENSMUSG00000026104;ENSMUSG00000061232;ENSMUSG00000022901;ENSMUSG00000047898;ENSMUSG00000021250;ENSMUSG00000029379;ENSMUSG00000073409;ENSMUSG00000073406;ENSMUSG00000073402;ENSMUSG00000073411;…	Gng11;Il6st;Eif2ak2;Gm10053;Fgf2;H2-T15;Tlr3;H2-T24;H2-Q2;Ccnd1;H2-Q1;Stat1;H2-K1;Cd86;Ccr4;Fos;Cxcl3;H2-Q6;H2-T13;H2-T5;H2-D1;H2-T22;Irf7;H2-Q4;Cd200r3;Stat2;H2-M3;H2-M5;Ccr5;H2-Q7
	12	mmu05144	Malaria	KEGG PATHWAY	12/ 1182	54/ 16870	0.222222	0.000289324	0.0032524	Human Diseases	Infectious disease: parasitic	ENSMUSG00000040249;ENSMUSG00000040152;ENSMUSG00000035385;ENSMUSG00000021702;ENSMUSG00000030149;ENSMUSG00000028864;ENSMUSG00000030154;ENSMUSG00000030361;ENSMUSG00000035352;ENSMUSG00000037706;ENSMUSG00000026580;ENSMUSG00000031849	Lrp1;Thbs1;Ccl2;Thbs4;Klrk1;Hgf;Klrb1f;Klrb1a;Ccl12;Cd81;Selp;Comp
	24	mmu05160	Hepatitis C	KEGG PATHWAY	24/ 1182	164/ 16870	0.146341	0.000466529	0.00490607	Human Diseases	Infectious disease: viral	ENSMUSG00000079339;ENSMUSG00000032661;ENSMUSG00000066861;ENSMUSG00000024079;ENSMUSG00000058927;ENSMUSG00000031639;ENSMUSG00000023341;ENSMUSG00000070348;ENSMUSG00000053113;ENSMUSG00000067297;ENSMUSG00000052776;ENSMUSG00000026104;ENSMUSG00000022512;ENSMUSG00000034855;ENSMUSG00000029605;ENSMUSG00000034459;ENSMUSG00000025498;ENSMUSG00000040296;ENSMUSG00000032690;ENSMUSG00000020641;ENSMUSG00000040033;…	Ifit1bl1;Oas3;Oas1g;Eif2ak2;Gm10053;Tlr3;Mx2;Ccnd1;Socs3;Ifit1bl2;Oas1a;Stat1;Cldn1;Cxcl10;Oas1b;Ifit1;Irf7;Rigi;Oas2;Rsad2;Stat2;Cd81;Ocln;Cldn11
	28	mmu05203	Viral carcinogenesis	KEGG PATHWAY	28/ 1182	207/ 16870	0.135266	0.000608454	0.00619862	Human Diseases	Cancer: overview	ENSMUSG00000021756;ENSMUSG00000024079;ENSMUSG00000056116;ENSMUSG00000079492;ENSMUSG00000028212;ENSMUSG00000053835;ENSMUSG00000019942;ENSMUSG00000070348;ENSMUSG00000091705;ENSMUSG00000037868;ENSMUSG00000079507;ENSMUSG00000026222;ENSMUSG00000061232;ENSMUSG00000032113;ENSMUSG00000028238;ENSMUSG00000047898;ENSMUSG00000073409;ENSMUSG00000073406;ENSMUSG00000073402;ENSMUSG00000073411;ENSMUSG00000027715;…	Il6st;Eif2ak2;H2-T22;H2-T15;Ccne2;H2-T24;Cdk1;Ccnd1;H2-Q2;Egr2;H2-Q1;Sp100;H2-K1;Chek1;Atp6v0d2;Ccr4;H2-Q6;H2-T13;H2-T5;H2-D1;Ccna2;Stat5a;H2-Q4;Irf7;H2-M3;H2-M5;Ccr5;H2-Q7
	11	mmu03460	Fanconi anemia pathway	KEGG PATHWAY	11/ 1182	51/ 16870	0.215686	0.000672608	0.00664456	Genetic Information Processing	Replication and repair	ENSMUSG00000039055;ENSMUSG00000047757;ENSMUSG00000039187;ENSMUSG00000037991;ENSMUSG00000034023;ENSMUSG00000073705;ENSMUSG00000012483;ENSMUSG00000027323;ENSMUSG00000045102;ENSMUSG00000034329;ENSMUSG00000030528	Eme1;Fancb;Fanci;Rmi2;Fancd2;Cenps;Rpa3;Rad51;Poln;Brip1;Blm
	30	mmu04014	Ras signaling pathway	KEGG PATHWAY	30/ 1182	231/ 16870	0.12987	0.000784847	0.0075253	Environmental Information Processing	Signal transduction	ENSMUSG00000032766;ENSMUSG00000060675;ENSMUSG00000006445;ENSMUSG00000022895;ENSMUSG00000037225;ENSMUSG00000031714;ENSMUSG00000024883;ENSMUSG00000031565;ENSMUSG00000022309;ENSMUSG00000002847;ENSMUSG00000000120;ENSMUSG00000024621;ENSMUSG00000028864;ENSMUSG00000036585;ENSMUSG00000004952;ENSMUSG00000042626;ENSMUSG00000028072;ENSMUSG00000032946;ENSMUSG00000033847;ENSMUSG00000031074;ENSMUSG00000030742;…	Gng11;Plaat3;Epha2;Ets2;Fgf2;Gab1;Rin1;Fgfr1;Angpt1;Pla1a;Ngfr;Csf1r;Hgf;Fgf1;Rasa4;Shc1;Ntrk1;Rasgrp2;Pla2g4c;Fgf3;Lat;Rasal1;Kdr;Pdgfc;Mras;Rasgrp4;Csf1;Rapgef5;Rasgrp3;Prkcb
	17	mmu04659	Th17 cell differentiation	KEGG PATHWAY	17/ 1182	104/ 16870	0.163462	0.000866487	0.00807071	Organismal Systems	Immune system	ENSMUSG00000036322;ENSMUSG00000004043;ENSMUSG00000021756;ENSMUSG00000037548;ENSMUSG00000021250;ENSMUSG00000021270;ENSMUSG00000036594;ENSMUSG00000000791;ENSMUSG00000007613;ENSMUSG00000026072;ENSMUSG00000030742;ENSMUSG00000049093;ENSMUSG00000026104;ENSMUSG00000060586;ENSMUSG00000073421;ENSMUSG00000026770;ENSMUSG00000074695	H2-Ea;Stat5a;Il6st;H2-DMb2;Fos;Hsp90aa1;H2-Aa;Il12rb1;Tgfbr1;Il1r1;Lat;Il23r;Stat1;H2-Eb1;H2-Ab1;Il2ra;Il22
	21	mmu05162	Measles	KEGG PATHWAY	21/ 1182	143/ 16870	0.146853	0.00098096	0.00888314	Human Diseases	Infectious disease: viral	ENSMUSG00000032661;ENSMUSG00000028212;ENSMUSG00000066861;ENSMUSG00000031495;ENSMUSG00000031494;ENSMUSG00000021250;ENSMUSG00000023341;ENSMUSG00000024079;ENSMUSG00000040296;ENSMUSG00000032690;ENSMUSG00000058927;ENSMUSG00000025498;ENSMUSG00000070348;ENSMUSG00000040033;ENSMUSG00000026104;ENSMUSG00000027399;ENSMUSG00000052776;ENSMUSG00000026770;ENSMUSG00000029605;ENSMUSG00000004043;ENSMUSG00000026896	Oas3;Ccne2;Oas1g;Cd209d;Cd209a;Fos;Mx2;Eif2ak2;Rigi;Oas2;Gm10053;Irf7;Ccnd1;Stat2;Stat1;Il1a;Oas1a;Il2ra;Oas1b;Stat5a;Ifih1
	32	mmu04144	Endocytosis	KEGG PATHWAY	32/ 1182	259/ 16870	0.123552	0.00125075	0.0110201	Cellular Processes	Transport and catabolism	ENSMUSG00000036986;ENSMUSG00000052783;ENSMUSG00000079492;ENSMUSG00000055013;ENSMUSG00000052632;ENSMUSG00000053835;ENSMUSG00000091705;ENSMUSG00000028528;ENSMUSG00000079507;ENSMUSG00000037098;ENSMUSG00000018909;ENSMUSG00000026770;ENSMUSG00000061232;ENSMUSG00000024065;ENSMUSG00000022377;ENSMUSG00000073409;ENSMUSG00000056367;ENSMUSG00000023830;ENSMUSG00000024867;ENSMUSG00000073406;ENSMUSG00000073402;…	Pml;Grk4;H2-T15;Agap1;Asap2;H2-T24;H2-Q2;Dnajc6;H2-Q1;Rab11fip3;Arrb1;Il2ra;H2-K1;Ehd3;Asap1;H2-Q6;Actr3b;Igf2r;Pip5k1b;H2-T13;H2-T5;H2-D1;Grk5;H2-T22;H2-Q4;Tgfbr1;Kif5a;Psd;H2-M3;H2-M5;Ccr5;H2-Q7
	27	mmu05207	Chemical carcinogenesis - receptor activation	KEGG PATHWAY	27/ 1182	208/ 16870	0.129808	0.00141046	0.0121003	Human Diseases	Cancer: overview	ENSMUSG00000111709;ENSMUSG00000074604;ENSMUSG00000003032;ENSMUSG00000037225;ENSMUSG00000022508;ENSMUSG00000046532;ENSMUSG00000001663;ENSMUSG00000054545;ENSMUSG00000070348;ENSMUSG00000089960;ENSMUSG00000018909;ENSMUSG00000004032;ENSMUSG00000021250;ENSMUSG00000021270;ENSMUSG00000051331;ENSMUSG00000090175;ENSMUSG00000017499;ENSMUSG00000024087;ENSMUSG00000032477;ENSMUSG00000057933;ENSMUSG00000017716;…	Gsta13;Mgst2;Klf4;Fgf2;Bcl6;Ar;Gstt1;Ugt1a6a;Ccnd1;Ugt1a1;Arrb1;Gstm5;Fos;Hsp90aa1;Cacna1c;Ugt1a9;Cdc6;Cyp1b1;Cdc25a;Gsta2;Birc5;Fgf3;Gsta1;Stat5a;Klf5;Prkcb;Pgr
	15	mmu04610	Complement and coagulation cascades	KEGG PATHWAY	15/ 1182	91/ 16870	0.164835	0.00156383	0.013072	Organismal Systems	Immune system	ENSMUSG00000022912;ENSMUSG00000026579;ENSMUSG00000090231;ENSMUSG00000030789;ENSMUSG00000037411;ENSMUSG00000028128;ENSMUSG00000050147;ENSMUSG00000001930;ENSMUSG00000027611;ENSMUSG00000048376;ENSMUSG00000026399;ENSMUSG00000021822;ENSMUSG00000022037;ENSMUSG00000040552;ENSMUSG00000026249	Pros1;F5;Cfb;Itgax;Serpine1;F3;F2rl3;Vwf;Procr;F2r;Cd55;Plau;Clu;C3ar1;Serpine2
	29	mmu05170	Human immunodeficiency virus 1 infection	KEGG PATHWAY	29/ 1182	232/ 16870	0.125	0.00172851	0.0140873	Human Diseases	Infectious disease: viral	ENSMUSG00000032766;ENSMUSG00000046718;ENSMUSG00000058927;ENSMUSG00000056116;ENSMUSG00000022400;ENSMUSG00000079492;ENSMUSG00000041431;ENSMUSG00000053835;ENSMUSG00000019942;ENSMUSG00000091705;ENSMUSG00000079507;ENSMUSG00000061232;ENSMUSG00000021250;ENSMUSG00000044201;ENSMUSG00000073409;ENSMUSG00000057596;ENSMUSG00000073406;ENSMUSG00000073402;ENSMUSG00000073411;ENSMUSG00000060802;ENSMUSG00000032344;…	Gng11;Bst2;Gm10053;H2-T22;Rbx1;H2-T15;Ccnb1;H2-T24;Cdk1;H2-Q2;H2-Q1;H2-K1;Fos;Cdc25c;H2-Q6;Trim30d;H2-T13;H2-T5;H2-D1;B2m;Cgas;Ccnb2;H2-Q4;Ccr5;H2-M3;H2-M5;Prkcb;Chek1;H2-Q7
	9	mmu03440	Homologous recombination	KEGG PATHWAY	9/ 1182	41/ 16870	0.219512	0.00179104	0.0142409	Genetic Information Processing	Replication and repair	ENSMUSG00000039055;ENSMUSG00000042541;ENSMUSG00000028702;ENSMUSG00000012483;ENSMUSG00000027323;ENSMUSG00000026196;ENSMUSG00000034329;ENSMUSG00000030528;ENSMUSG00000078773	Eme1;Sem1;Rad54l;Rpa3;Rad51;Bard1;Brip1;Blm;Rad54b
	10	mmu04979	Cholesterol metabolism	KEGG PATHWAY	10/ 1182	50/ 16870	0.2	0.00214086	0.0166172	Organismal Systems	Digestive system	ENSMUSG00000040249;ENSMUSG00000023045;ENSMUSG00000015243;ENSMUSG00000024413;ENSMUSG00000021242;ENSMUSG00000044254;ENSMUSG00000017754;ENSMUSG00000002992;ENSMUSG00000024781;ENSMUSG00000053846	Lrp1;Soat2;Abca1;Npc1;Npc2;Pcsk9;Pltp;Apoc2;Lipa;Lipg
	14	mmu04658	Th1 and Th2 cell differentiation	KEGG PATHWAY	14/ 1182	87/ 16870	0.16092	0.00278368	0.0211042	Organismal Systems	Immune system	ENSMUSG00000036322;ENSMUSG00000004043;ENSMUSG00000020383;ENSMUSG00000037548;ENSMUSG00000021250;ENSMUSG00000036594;ENSMUSG00000000791;ENSMUSG00000055435;ENSMUSG00000030742;ENSMUSG00000026104;ENSMUSG00000060586;ENSMUSG00000073421;ENSMUSG00000026770;ENSMUSG00000018341	H2-Ea;Stat5a;Il13;H2-DMb2;Fos;H2-Aa;Il12rb1;Maf;Lat;Stat1;H2-Eb1;H2-Ab1;Il2ra;Il12rb2
	8	mmu04614	Renin-angiotensin system	KEGG PATHWAY	8/ 1182	36/ 16870	0.222222	0.00293547	0.0217492	Organismal Systems	Endocrine system	ENSMUSG00000040314;ENSMUSG00000063133;ENSMUSG00000022225;ENSMUSG00000001865;ENSMUSG00000044485;ENSMUSG00000066516;ENSMUSG00000059042;ENSMUSG00000063177	Ctsg;Klk1b1;Cma1;Cpa3;Klk1b11;Klk1b21;Klk1b9;Klk1b27
	13	mmu04623	Cytosolic DNA-sensing pathway	KEGG PATHWAY	13/ 1182	82/ 16870	0.158537	0.00442487	0.0300522	Organismal Systems	Immune system	ENSMUSG00000035042;ENSMUSG00000073489;ENSMUSG00000027514;ENSMUSG00000025498;ENSMUSG00000012519;ENSMUSG00000026535;ENSMUSG00000040296;ENSMUSG00000049734;ENSMUSG00000032344;ENSMUSG00000033020;ENSMUSG00000038489;ENSMUSG00000034855;ENSMUSG00000018930	Ccl5;Ifi204;Zbp1;Irf7;Mlkl;Ifi202b;Rigi;Trex1;Cgas;Polr2f;Polr2l;Cxcl10;Ccl4
	26	mmu04015	Rap1 signaling pathway	KEGG PATHWAY	26/ 1182	214/ 16870	0.121495	0.00427828	0.03032	Environmental Information Processing	Signal transduction	ENSMUSG00000034066;ENSMUSG00000006445;ENSMUSG00000024621;ENSMUSG00000037225;ENSMUSG00000031565;ENSMUSG00000018500;ENSMUSG00000022309;ENSMUSG00000000120;ENSMUSG00000050147;ENSMUSG00000028864;ENSMUSG00000036585;ENSMUSG00000048376;ENSMUSG00000042745;ENSMUSG00000032946;ENSMUSG00000031074;ENSMUSG00000035954;ENSMUSG00000030742;ENSMUSG00000062960;ENSMUSG00000028019;ENSMUSG00000032470;ENSMUSG00000045551;…	Farp2;Epha2;Csf1r;Fgf2;Fgfr1;Adora2b;Angpt1;Ngfr;F2rl3;Hgf;Fgf1;F2r;Id1;Rasgrp2;Fgf3;Dock4;Lat;Kdr;Pdgfc;Mras;Fpr1;Thbs1;Csf1;Rapgef5;Rasgrp3;Prkcb
	25	mmu04621	NOD-like receptor signaling pathway	KEGG PATHWAY	25/ 1182	203/ 16870	0.123153	0.00421313	0.0305218	Organismal Systems	Immune system	ENSMUSG00000032661;ENSMUSG00000066861;ENSMUSG00000028367;ENSMUSG00000021270;ENSMUSG00000038357;ENSMUSG00000033420;ENSMUSG00000028268;ENSMUSG00000038393;ENSMUSG00000026104;ENSMUSG00000035352;ENSMUSG00000052776;ENSMUSG00000040253;ENSMUSG00000069874;ENSMUSG00000046879;ENSMUSG00000073489;ENSMUSG00000029379;ENSMUSG00000028270;ENSMUSG00000029605;ENSMUSG00000035042;ENSMUSG00000025498;ENSMUSG00000025887;…	Oas3;Oas1g;Txn1;Hsp90aa1;Camp;Antxr1;Gbp3;Txnip;Stat1;Ccl12;Oas1a;Gbp7;Irgm2;Irgm1;Ifi204;Cxcl3;Gbp2;Oas1b;Ccl5;Irf7;Casp12;Oas2;Ccl2;Stat2;Gbp5
	15	mmu00564	Glycerophospholipid metabolism	KEGG PATHWAY	15/ 1182	101/ 16870	0.148515	0.00441583	0.030629	Metabolism	Lipid metabolism	ENSMUSG00000035246;ENSMUSG00000038732;ENSMUSG00000052160;ENSMUSG00000002847;ENSMUSG00000062393;ENSMUSG00000060675;ENSMUSG00000030275;ENSMUSG00000060002;ENSMUSG00000033847;ENSMUSG00000050860;ENSMUSG00000040451;ENSMUSG00000052151;ENSMUSG00000028517;ENSMUSG00000031467;ENSMUSG00000029314	Pcyt1b;Mboat1;Pld4;Pla1a;Dgkk;Plaat3;Etnk1;Chpt1;Pla2g4c;Phospho1;Sgms1;Plpp2;Plpp3;Agpat5;Gpat3
	33	mmu04010	MAPK signaling pathway	KEGG PATHWAY	33/ 1182	294/ 16870	0.112245	0.00497604	0.0324438	Environmental Information Processing	Signal transduction	ENSMUSG00000036390;ENSMUSG00000021453;ENSMUSG00000037225;ENSMUSG00000017412;ENSMUSG00000010066;ENSMUSG00000031565;ENSMUSG00000022309;ENSMUSG00000000120;ENSMUSG00000024621;ENSMUSG00000028864;ENSMUSG00000036585;ENSMUSG00000018909;ENSMUSG00000028072;ENSMUSG00000032946;ENSMUSG00000021250;ENSMUSG00000033847;ENSMUSG00000031074;ENSMUSG00000027399;ENSMUSG00000006445;ENSMUSG00000028019;ENSMUSG00000032470;…	Gadd45a;Gadd45g;Fgf2;Cacnb4;Cacna2d2;Fgfr1;Angpt1;Ngfr;Csf1r;Hgf;Fgf1;Arrb1;Ntrk1;Rasgrp2;Fos;Pla2g4c;Fgf3;Il1a;Epha2;Pdgfc;Mras;Rasgrp4;Csf1;Kdr;Flna;Il1r1;Daxx;Tgfbr1;Cacna1c;Stmn1;Rasgrp3;Prkcb;Dusp3
	29	mmu05163	Human cytomegalovirus infection	KEGG PATHWAY	29/ 1182	249/ 16870	0.116466	0.00488151	0.032477	Human Diseases	Infectious disease: viral	ENSMUSG00000032766;ENSMUSG00000058927;ENSMUSG00000056116;ENSMUSG00000079492;ENSMUSG00000037759;ENSMUSG00000061353;ENSMUSG00000053835;ENSMUSG00000091705;ENSMUSG00000070348;ENSMUSG00000079507;ENSMUSG00000035352;ENSMUSG00000061232;ENSMUSG00000073409;ENSMUSG00000073406;ENSMUSG00000073402;ENSMUSG00000035042;ENSMUSG00000000982;ENSMUSG00000073411;ENSMUSG00000060802;ENSMUSG00000032344;ENSMUSG00000035929;…	Gng11;Gm10053;H2-T22;H2-T15;Ptger2;Cxcl12;H2-T24;H2-Q2;Ccnd1;H2-Q1;Ccl12;H2-K1;H2-Q6;H2-T13;H2-T5;Ccl5;Ccl3;H2-D1;B2m;Cgas;H2-Q4;Il1r1;Ccl2;H2-M3;H2-M5;Ccl4;Prkcb;Ccr5;H2-Q7
	5	mmu03265	Virion - Ebolavirus, Lyssavirus and Morbillivirus	KEGG PATHWAY	5/ 1182	17/ 16870	0.294118	0.00508794	0.0325229	Genetic Information Processing	Information processing in viruses	ENSMUSG00000031495;ENSMUSG00000000120;ENSMUSG00000006411;ENSMUSG00000024413;ENSMUSG00000031494	Cd209d;Ngfr;Nectin4;Npc1;Cd209a
	5	mmu00910	Nitrogen metabolism	KEGG PATHWAY	5/ 1182	17/ 16870	0.294118	0.00508794	0.0325229	Metabolism	Energy metabolism	ENSMUSG00000032373;ENSMUSG00000031373;ENSMUSG00000027555;ENSMUSG00000028972;ENSMUSG00000000805	Car12;Car5b;Car13;Car6;Car4
	18	mmu04380	Osteoclast differentiation	KEGG PATHWAY	18/ 1182	133/ 16870	0.135338	0.00532694	0.0327657	Organismal Systems	Development and regeneration	ENSMUSG00000030427;ENSMUSG00000063727;ENSMUSG00000014599;ENSMUSG00000059089;ENSMUSG00000021250;ENSMUSG00000081723;ENSMUSG00000024621;ENSMUSG00000038128;ENSMUSG00000007613;ENSMUSG00000015947;ENSMUSG00000053113;ENSMUSG00000040033;ENSMUSG00000026104;ENSMUSG00000061132;ENSMUSG00000027399;ENSMUSG00000015837;ENSMUSG00000026072;ENSMUSG00000074419	Lilra6;Tnfrsf11b;Csf1;Fcgr4;Fos;Gm15931;Csf1r;Camk4;Tgfbr1;Fcgr1;Socs3;Stat2;Stat1;Blnk;Il1a;Sqstm1;Il1r1;Pira13
	19	mmu05418	Fluid shear stress and atherosclerosis	KEGG PATHWAY	19/ 1182	145/ 16870	0.131034	0.00607699	0.036687	Human Diseases	Cardiovascular disease	ENSMUSG00000111709;ENSMUSG00000001663;ENSMUSG00000074604;ENSMUSG00000003849;ENSMUSG00000021367;ENSMUSG00000035385;ENSMUSG00000057933;ENSMUSG00000021250;ENSMUSG00000021270;ENSMUSG00000004032;ENSMUSG00000035352;ENSMUSG00000074183;ENSMUSG00000015839;ENSMUSG00000027399;ENSMUSG00000014158;ENSMUSG00000015837;ENSMUSG00000026072;ENSMUSG00000028367;ENSMUSG00000062960	Gsta13;Gstt1;Mgst2;Nqo1;Edn1;Ccl2;Gsta2;Fos;Hsp90aa1;Gstm5;Ccl12;Gsta1;Nfe2l2;Il1a;Trpv4;Sqstm1;Il1r1;Txn1;Kdr
	24	mmu05202	Transcriptional misregulation in cancer	KEGG PATHWAY	24/ 1182	199/ 16870	0.120603	0.00645716	0.0382734	Human Diseases	Cancer: overview	ENSMUSG00000036390;ENSMUSG00000021453;ENSMUSG00000036986;ENSMUSG00000022508;ENSMUSG00000000120;ENSMUSG00000024621;ENSMUSG00000001986;ENSMUSG00000015947;ENSMUSG00000024986;ENSMUSG00000021822;ENSMUSG00000009350;ENSMUSG00000016458;ENSMUSG00000028072;ENSMUSG00000022901;ENSMUSG00000055435;ENSMUSG00000017724;ENSMUSG00000015437;ENSMUSG00000030717;ENSMUSG00000032698;ENSMUSG00000027715;ENSMUSG00000029178;…	Gadd45a;Gadd45g;Pml;Bcl6;Ngfr;Csf1r;Gria3;Fcgr1;Hhex;Plau;Mpo;Wt1;Ntrk1;Cd86;Maf;Etv4;Gzmb;Nupr1;Lmo2;Ccna2;Klf3;Cdk14;Mycn;Elane
	15	mmu04064	NF-kappa B signaling pathway	KEGG PATHWAY	15/ 1182	106/ 16870	0.141509	0.00695049	0.0404618	Environmental Information Processing	Signal transduction	ENSMUSG00000036390;ENSMUSG00000061353;ENSMUSG00000061132;ENSMUSG00000021453;ENSMUSG00000026072;ENSMUSG00000056130;ENSMUSG00000040296;ENSMUSG00000016024;ENSMUSG00000033170;ENSMUSG00000021822;ENSMUSG00000030742;ENSMUSG00000029379;ENSMUSG00000005824;ENSMUSG00000018930;ENSMUSG00000052889	Gadd45a;Cxcl12;Blnk;Gadd45g;Il1r1;Ticam2;Rigi;Lbp;Card10;Plau;Lat;Cxcl3;Tnfsf14;Ccl4;Prkcb
	11	mmu05140	Leishmaniasis	KEGG PATHWAY	11/ 1182	68/ 16870	0.161765	0.00729203	0.0409862	Human Diseases	Infectious disease: parasitic	ENSMUSG00000036322;ENSMUSG00000059089;ENSMUSG00000021250;ENSMUSG00000036594;ENSMUSG00000060586;ENSMUSG00000015947;ENSMUSG00000026104;ENSMUSG00000027399;ENSMUSG00000037548;ENSMUSG00000073421;ENSMUSG00000052889	H2-Ea;Fcgr4;Fos;H2-Aa;H2-Eb1;Fcgr1;Stat1;Il1a;H2-DMb2;H2-Ab1;Prkcb
	9	mmu00380	Tryptophan metabolism	KEGG PATHWAY	9/ 1182	50/ 16870	0.18	0.00727591	0.0416131	Metabolism	Amino acid metabolism	ENSMUSG00000024087;ENSMUSG00000040046;ENSMUSG00000027187;ENSMUSG00000040147;ENSMUSG00000029811;ENSMUSG00000062480;ENSMUSG00000023832;ENSMUSG00000079554;ENSMUSG00000074141	Cyp1b1;Tph1;Cat;Maob;Aoc1;Acat3;Acat2;Aox2;Il4i1
	11	mmu00982	Drug metabolism - cytochrome P450	KEGG PATHWAY	11/ 1182	69/ 16870	0.15942	0.00814059	0.0449802	Metabolism	Xenobiotics biodegradation and metabolism	ENSMUSG00000111709;ENSMUSG00000001663;ENSMUSG00000074604;ENSMUSG00000054545;ENSMUSG00000057933;ENSMUSG00000040147;ENSMUSG00000089960;ENSMUSG00000074183;ENSMUSG00000090175;ENSMUSG00000079554;ENSMUSG00000004032	Gsta13;Gstt1;Mgst2;Ugt1a6a;Gsta2;Maob;Ugt1a1;Gsta1;Ugt1a9;Aox2;Gstm5
	21	mmu04630	JAK-STAT signaling pathway	KEGG PATHWAY	21/ 1182	171/ 16870	0.122807	0.00851306	0.0462543	Environmental Information Processing	Signal transduction	ENSMUSG00000034394;ENSMUSG00000004043;ENSMUSG00000040033;ENSMUSG00000059326;ENSMUSG00000079554;ENSMUSG00000026104;ENSMUSG00000000791;ENSMUSG00000020383;ENSMUSG00000070348;ENSMUSG00000053113;ENSMUSG00000054263;ENSMUSG00000049093;ENSMUSG00000058755;ENSMUSG00000040663;ENSMUSG00000026770;ENSMUSG00000023206;ENSMUSG00000062157;ENSMUSG00000031712;ENSMUSG00000074695;ENSMUSG00000018341;ENSMUSG00000021756	Lif;Stat5a;Stat2;Csf2ra;Aox2;Stat1;Il12rb1;Il13;Ccnd1;Socs3;Lifr;Il23r;Osm;Clcf1;Il2ra;Il15ra;Ifnlr1;Il15;Il22;Il12rb2;Il6st
	16	mmu04114	Oocyte meiosis	KEGG PATHWAY	16/ 1182	119/ 16870	0.134454	0.00883648	0.0472245	Cellular Processes	Cell growth and death	ENSMUSG00000028212;ENSMUSG00000023908;ENSMUSG00000020415;ENSMUSG00000027496;ENSMUSG00000032218;ENSMUSG00000019942;ENSMUSG00000029910;ENSMUSG00000030867;ENSMUSG00000044201;ENSMUSG00000022400;ENSMUSG00000041431;ENSMUSG00000027379;ENSMUSG00000023940;ENSMUSG00000019773;ENSMUSG00000046532;ENSMUSG00000031870	Ccne2;Pkmyt1;Pttg1;Aurka;Ccnb2;Cdk1;Mad2l1;Plk1;Cdc25c;Rbx1;Ccnb1;Bub1;Sgo1;Fbxo5;Ar;Pgr
	5	mmu00100	Steroid biosynthesis	KEGG PATHWAY	5/ 1182	20/ 16870	0.25	0.010698	0.0553581	Metabolism	Lipid metabolism	ENSMUSG00000001467;ENSMUSG00000024781;ENSMUSG00000058454;ENSMUSG00000023045;ENSMUSG00000004880	Cyp51;Lipa;Dhcr7;Soat2;Lbr
	13	mmu04914	Progesterone-mediated oocyte maturation	KEGG PATHWAY	13/ 1182	91/ 16870	0.142857	0.010653	0.0560141	Organismal Systems	Endocrine system	ENSMUSG00000023908;ENSMUSG00000032477;ENSMUSG00000027496;ENSMUSG00000027715;ENSMUSG00000032218;ENSMUSG00000019942;ENSMUSG00000021270;ENSMUSG00000029910;ENSMUSG00000030867;ENSMUSG00000044201;ENSMUSG00000041431;ENSMUSG00000027379;ENSMUSG00000031870	Pkmyt1;Cdc25a;Aurka;Ccna2;Ccnb2;Cdk1;Hsp90aa1;Mad2l1;Plk1;Cdc25c;Ccnb1;Bub1;Pgr
	11	mmu00480	Glutathione metabolism	KEGG PATHWAY	11/ 1182	72/ 16870	0.152778	0.0111508	0.0567995	Metabolism	Metabolism of other amino acids	ENSMUSG00000111709;ENSMUSG00000001663;ENSMUSG00000074604;ENSMUSG00000030978;ENSMUSG00000057933;ENSMUSG00000027313;ENSMUSG00000074183;ENSMUSG00000011179;ENSMUSG00000006442;ENSMUSG00000020649;ENSMUSG00000004032	Gsta13;Gstt1;Mgst2;Rrm1;Gsta2;Chac1;Gsta1;Odc1;Srm;Rrm2;Gstm5
	36	mmu05165	Human papillomavirus infection	KEGG PATHWAY	36/ 1182	347/ 16870	0.103746	0.0117442	0.0589017	Human Diseases	Infectious disease: viral	ENSMUSG00000024079;ENSMUSG00000001930;ENSMUSG00000056116;ENSMUSG00000028212;ENSMUSG00000026193;ENSMUSG00000031639;ENSMUSG00000041827;ENSMUSG00000053835;ENSMUSG00000023341;ENSMUSG00000091705;ENSMUSG00000026639;ENSMUSG00000070348;ENSMUSG00000079507;ENSMUSG00000015647;ENSMUSG00000026104;ENSMUSG00000049791;ENSMUSG00000022817;ENSMUSG00000061232;ENSMUSG00000031849;ENSMUSG00000028238;ENSMUSG00000021702;…	Eif2ak2;Vwf;H2-T22;Ccne2;Fn1;Tlr3;Oasl1;H2-T24;Mx2;H2-Q2;Lamb3;Ccnd1;H2-Q1;Lama5;Stat1;Fzd4;Itgb5;H2-K1;Comp;Atp6v0d2;Thbs4;Oasl2;H2-Q6;H2-T13;H2-T5;H2-D1;Isg15;Thbs1;Ccna2;H2-Q4;Wnt11;H2-T15;Stat2;H2-M3;H2-M5;H2-Q7
	11	mmu00980	Metabolism of xenobiotics by cytochrome P450	KEGG PATHWAY	11/ 1182	73/ 16870	0.150685	0.012323	0.060868	Metabolism	Xenobiotics biodegradation and metabolism	ENSMUSG00000111709;ENSMUSG00000001663;ENSMUSG00000074604;ENSMUSG00000054545;ENSMUSG00000057933;ENSMUSG00000040703;ENSMUSG00000089960;ENSMUSG00000024087;ENSMUSG00000090175;ENSMUSG00000004032;ENSMUSG00000074183	Gsta13;Gstt1;Mgst2;Ugt1a6a;Gsta2;Cyp2s1;Ugt1a1;Cyp1b1;Ugt1a9;Gstm5;Gsta1
	15	mmu05322	Systemic lupus erythematosus	KEGG PATHWAY	15/ 1182	116/ 16870	0.12931	0.0154369	0.0751108	Human Diseases	Immune disease	ENSMUSG00000036322;ENSMUSG00000040314;ENSMUSG00000075122;ENSMUSG00000022901;ENSMUSG00000020180;ENSMUSG00000059089;ENSMUSG00000030966;ENSMUSG00000036594;ENSMUSG00000002477;ENSMUSG00000060586;ENSMUSG00000015947;ENSMUSG00000037894;ENSMUSG00000037548;ENSMUSG00000073421;ENSMUSG00000020125	H2-Ea;Ctsg;Cd80;Cd86;Snrpd3;Fcgr4;Trim21;H2-Aa;Snrpd1;H2-Eb1;Fcgr1;H2az1;H2-DMb2;H2-Ab1;Elane
	5	mmu03430	Mismatch repair	KEGG PATHWAY	5/ 1182	22/ 16870	0.227273	0.0161769	0.0775539	Genetic Information Processing	Replication and repair	ENSMUSG00000039748;ENSMUSG00000033970;ENSMUSG00000056394;ENSMUSG00000012483;ENSMUSG00000029363	Exo1;Rfc3;Lig1;Rpa3;Rfc5
	15	mmu04668	TNF signaling pathway	KEGG PATHWAY	15/ 1182	117/ 16870	0.128205	0.0165994	0.0784263	Environmental Information Processing	Signal transduction	ENSMUSG00000035042;ENSMUSG00000034394;ENSMUSG00000014599;ENSMUSG00000012519;ENSMUSG00000034855;ENSMUSG00000021367;ENSMUSG00000078920;ENSMUSG00000053113;ENSMUSG00000029379;ENSMUSG00000035385;ENSMUSG00000000957;ENSMUSG00000035352;ENSMUSG00000031712;ENSMUSG00000021250;ENSMUSG00000026070	Ccl5;Lif;Csf1;Mlkl;Cxcl10;Edn1;Ifi47;Socs3;Cxcl3;Ccl2;Mmp14;Ccl12;Il15;Fos;Il18r1
	26	mmu05171	Coronavirus disease - COVID-19	KEGG PATHWAY	26/ 1182	241/ 16870	0.107884	0.0186939	0.0870601	Human Diseases	Infectious disease: viral	ENSMUSG00000032661;ENSMUSG00000066861;ENSMUSG00000024079;ENSMUSG00000001930;ENSMUSG00000031639;ENSMUSG00000021756;ENSMUSG00000024486;ENSMUSG00000023341;ENSMUSG00000026104;ENSMUSG00000035352;ENSMUSG00000052776;ENSMUSG00000040552;ENSMUSG00000025810;ENSMUSG00000021250;ENSMUSG00000026580;ENSMUSG00000090231;ENSMUSG00000034855;ENSMUSG00000029605;ENSMUSG00000026896;ENSMUSG00000035692;ENSMUSG00000032344;…	Oas3;Oas1g;Eif2ak2;Vwf;Tlr3;Il6st;Hbegf;Mx2;Stat1;Ccl12;Oas1a;C3ar1;Nrp1;Fos;Selp;Cfb;Cxcl10;Oas1b;Ifih1;Isg15;Cgas;Rigi;Oas2;Ccl2;Stat2;Prkcb
	14	mmu05145	Toxoplasmosis	KEGG PATHWAY	14/ 1182	109/ 16870	0.12844	0.0199105	0.0901502	Human Diseases	Infectious disease: parasitic	ENSMUSG00000036322;ENSMUSG00000037548;ENSMUSG00000069874;ENSMUSG00000046879;ENSMUSG00000036594;ENSMUSG00000058927;ENSMUSG00000026639;ENSMUSG00000078853;ENSMUSG00000015647;ENSMUSG00000026104;ENSMUSG00000060586;ENSMUSG00000073421;ENSMUSG00000079227;ENSMUSG00000022504	H2-Ea;H2-DMb2;Irgm2;Irgm1;H2-Aa;Gm10053;Lamb3;Igtp;Lama5;Stat1;H2-Eb1;H2-Ab1;Ccr5;Ciita
	19	mmu04148	Efferocytosis	KEGG PATHWAY	19/ 1182	163/ 16870	0.116564	0.0198535	0.0911583	Cellular Processes	Transport and catabolism	ENSMUSG00000024781;ENSMUSG00000040249;ENSMUSG00000022912;ENSMUSG00000026304;ENSMUSG00000040152;ENSMUSG00000048779;ENSMUSG00000064210;ENSMUSG00000030605;ENSMUSG00000050370;ENSMUSG00000018924;ENSMUSG00000052336;ENSMUSG00000034730;ENSMUSG00000011179;ENSMUSG00000031451;ENSMUSG00000037759;ENSMUSG00000019987;ENSMUSG00000022817;ENSMUSG00000061878;ENSMUSG00000015243	Lipa;Lrp1;Pros1;Rab17;Thbs1;P2ry6;Ano6;Mfge8;Ch25h;Alox15;Cx3cr1;Adgrb1;Odc1;Gas6;Ptger2;Arg1;Itgb5;Sphk1;Abca1
	13	mmu04933	AGE-RAGE signaling pathway in diabetic complications	KEGG PATHWAY	13/ 1182	100/ 16870	0.13	0.0222097	0.0991831	Human Diseases	Endocrine and metabolic disease	ENSMUSG00000010660;ENSMUSG00000007613;ENSMUSG00000035385;ENSMUSG00000004043;ENSMUSG00000037411;ENSMUSG00000028128;ENSMUSG00000021367;ENSMUSG00000035352;ENSMUSG00000070348;ENSMUSG00000026104;ENSMUSG00000026193;ENSMUSG00000027399;ENSMUSG00000052889	Plcd1;Tgfbr1;Ccl2;Stat5a;Serpine1;F3;Edn1;Ccl12;Ccnd1;Stat1;Fn1;Il1a;Prkcb
	13	mmu04620	Toll-like receptor signaling pathway	KEGG PATHWAY	13/ 1182	102/ 16870	0.127451	0.0257173	0.113295	Organismal Systems	Immune system	ENSMUSG00000035042;ENSMUSG00000000982;ENSMUSG00000075122;ENSMUSG00000022901;ENSMUSG00000025498;ENSMUSG00000021250;ENSMUSG00000026104;ENSMUSG00000056130;ENSMUSG00000016024;ENSMUSG00000040033;ENSMUSG00000034855;ENSMUSG00000031639;ENSMUSG00000018930	Ccl5;Ccl3;Cd80;Cd86;Irf7;Fos;Stat1;Ticam2;Lbp;Stat2;Cxcl10;Tlr3;Ccl4
	2	mmu03267	Virion - Adenovirus	KEGG PATHWAY	2/ 1182	4/ 16870	0.5	0.0267584	0.114779	Genetic Information Processing	Information processing in viruses	ENSMUSG00000075122;ENSMUSG00000022901	Cd80;Cd86
	12	mmu04666	Fc gamma R-mediated phagocytosis	KEGG PATHWAY	12/ 1182	92/ 16870	0.130435	0.0266985	0.116049	Organismal Systems	Immune system	ENSMUSG00000022377;ENSMUSG00000052632;ENSMUSG00000059089;ENSMUSG00000052151;ENSMUSG00000033847;ENSMUSG00000015947;ENSMUSG00000024867;ENSMUSG00000056367;ENSMUSG00000030742;ENSMUSG00000028517;ENSMUSG00000052889;ENSMUSG00000061878	Asap1;Asap2;Fcgr4;Plpp2;Pla2g4c;Fcgr1;Pip5k1b;Actr3b;Lat;Plpp3;Prkcb;Sphk1
	3	mmu03260	Virion - Human immunodeficiency virus	KEGG PATHWAY	3/ 1182	10/ 16870	0.3	0.0283683	0.120105	Genetic Information Processing	Information processing in viruses	ENSMUSG00000031495;ENSMUSG00000031494;ENSMUSG00000079227	Cd209d;Cd209a;Ccr5
	21	mmu04814	Motor proteins	KEGG PATHWAY	21/ 1182	197/ 16870	0.106599	0.0358866	0.149988	Cellular Processes	Cell motility	ENSMUSG00000036752;ENSMUSG00000079553;ENSMUSG00000018417;ENSMUSG00000026202;ENSMUSG00000026414;ENSMUSG00000028678;ENSMUSG00000041498;ENSMUSG00000033705;ENSMUSG00000041642;ENSMUSG00000039824;ENSMUSG00000024795;ENSMUSG00000047193;ENSMUSG00000074657;ENSMUSG00000028758;ENSMUSG00000024301;ENSMUSG00000062591;ENSMUSG00000028438;ENSMUSG00000012443;ENSMUSG00000023004;ENSMUSG00000005474;ENSMUSG00000036768	Tubb4b;Kifc1;Myo1b;Tuba4a;Tnnt2;Kif2c;Kif14;Stard9;Kif21b;Myl6b;Kif20b;Dync2h1;Kif5a;Kif17;Kifc5b;Tubb4a;Kif24;Kif11;Tuba1b;Myl10;Kif15
	14	mmu05150	Staphylococcus aureus infection	KEGG PATHWAY	14/ 1182	118/ 16870	0.118644	0.0364281	0.150323	Human Diseases	Infectious disease: bacterial	ENSMUSG00000036322;ENSMUSG00000079700;ENSMUSG00000052270;ENSMUSG00000090231;ENSMUSG00000045551;ENSMUSG00000059089;ENSMUSG00000036594;ENSMUSG00000038357;ENSMUSG00000060586;ENSMUSG00000015947;ENSMUSG00000026580;ENSMUSG00000037548;ENSMUSG00000040552;ENSMUSG00000073421	H2-Ea;Fpr3;Fpr2;Cfb;Fpr1;Fcgr4;H2-Aa;Camp;H2-Eb1;Fcgr1;Selp;H2-DMb2;C3ar1;H2-Ab1
	11	mmu05204	Chemical carcinogenesis - DNA adducts	KEGG PATHWAY	11/ 1182	86/ 16870	0.127907	0.0373589	0.152237	Human Diseases	Cancer: overview	ENSMUSG00000111709;ENSMUSG00000001663;ENSMUSG00000024087;ENSMUSG00000054545;ENSMUSG00000057933;ENSMUSG00000074183;ENSMUSG00000089960;ENSMUSG00000074604;ENSMUSG00000090175;ENSMUSG00000004032;ENSMUSG00000025004	Gsta13;Gstt1;Cyp1b1;Ugt1a6a;Gsta2;Gsta1;Ugt1a1;Mgst2;Ugt1a9;Gstm5;Cyp2c40
	12	mmu05231	Choline metabolism in cancer	KEGG PATHWAY	12/ 1182	97/ 16870	0.123711	0.0382509	0.153948	Human Diseases	Cancer: overview	ENSMUSG00000062393;ENSMUSG00000021250;ENSMUSG00000028360;ENSMUSG00000060002;ENSMUSG00000033847;ENSMUSG00000024867;ENSMUSG00000035246;ENSMUSG00000052151;ENSMUSG00000023828;ENSMUSG00000028517;ENSMUSG00000052889;ENSMUSG00000028019	Dgkk;Fos;Slc44a5;Chpt1;Pla2g4c;Pip5k1b;Pcyt1b;Plpp2;Slc22a3;Plpp3;Prkcb;Pdgfc
	11	mmu04512	ECM-receptor interaction	KEGG PATHWAY	11/ 1182	87/ 16870	0.126437	0.0401721	0.159709	Environmental Information Processing	Signaling molecules and interaction	ENSMUSG00000030054;ENSMUSG00000040152;ENSMUSG00000021702;ENSMUSG00000026193;ENSMUSG00000001930;ENSMUSG00000026639;ENSMUSG00000015647;ENSMUSG00000041936;ENSMUSG00000040998;ENSMUSG00000022817;ENSMUSG00000031849	Gp9;Thbs1;Thbs4;Fn1;Vwf;Lamb3;Lama5;Agrn;Npnt;Itgb5;Comp
	15	mmu03040	Spliceosome	KEGG PATHWAY	15/ 1182	131/ 16870	0.114504	0.0408056	0.160272	Genetic Information Processing	Transcription	ENSMUSG00000091625;ENSMUSG00000090553;ENSMUSG00000024007;ENSMUSG00000035215;ENSMUSG00000020018;ENSMUSG00000020180;ENSMUSG00000038374;ENSMUSG00000002477;ENSMUSG00000031683;ENSMUSG00000057278;ENSMUSG00000063800;ENSMUSG00000030512;ENSMUSG00000034192;ENSMUSG00000061613;ENSMUSG00000060288	Lsm5;Snrpe;Ppil1;Lsm7;Snrpf;Snrpd3;Rbm8a;Snrpd1;Lsm6;Snrpg;Prpf38a;Snrpa1;Lsm3;U2af1;Ppih
	7	mmu00565	Ether lipid metabolism	KEGG PATHWAY	7/ 1182	48/ 16870	0.145833	0.0483881	0.185583	Metabolism	Lipid metabolism	ENSMUSG00000052160;ENSMUSG00000060675;ENSMUSG00000052151;ENSMUSG00000033847;ENSMUSG00000022425;ENSMUSG00000060002;ENSMUSG00000028517	Pld4;Plaat3;Plpp2;Pla2g4c;Enpp2;Chpt1;Plpp3
	19	mmu05152	Tuberculosis	KEGG PATHWAY	19/ 1182	180/ 16870	0.105556	0.0481149	0.186732	Human Diseases	Infectious disease: bacterial	ENSMUSG00000036322;ENSMUSG00000038357;ENSMUSG00000028238;ENSMUSG00000026712;ENSMUSG00000030789;ENSMUSG00000031495;ENSMUSG00000059089;ENSMUSG00000026104;ENSMUSG00000036594;ENSMUSG00000060586;ENSMUSG00000015947;ENSMUSG00000016024;ENSMUSG00000073421;ENSMUSG00000037548;ENSMUSG00000027399;ENSMUSG00000031494;ENSMUSG00000058927;ENSMUSG00000061878;ENSMUSG00000022504	H2-Ea;Camp;Atp6v0d2;Mrc1;Itgax;Cd209d;Fcgr4;Stat1;H2-Aa;H2-Eb1;Fcgr1;Lbp;H2-Ab1;H2-DMb2;Il1a;Cd209a;Gm10053;Sphk1;Ciita
	18	mmu05225	Hepatocellular carcinoma	KEGG PATHWAY	18/ 1182	169/ 16870	0.106509	0.0496021	0.188026	Human Diseases	Cancer: specific types	ENSMUSG00000111709;ENSMUSG00000001663;ENSMUSG00000036390;ENSMUSG00000003849;ENSMUSG00000015957;ENSMUSG00000057933;ENSMUSG00000021453;ENSMUSG00000028864;ENSMUSG00000007613;ENSMUSG00000070348;ENSMUSG00000074604;ENSMUSG00000015839;ENSMUSG00000049791;ENSMUSG00000031714;ENSMUSG00000052889;ENSMUSG00000004032;ENSMUSG00000042626;ENSMUSG00000074183	Gsta13;Gstt1;Gadd45a;Nqo1;Wnt11;Gsta2;Gadd45g;Hgf;Tgfbr1;Ccnd1;Mgst2;Nfe2l2;Fzd4;Gab1;Prkcb;Gstm5;Shc1;Gsta1
	11	mmu04657	IL-17 signaling pathway	KEGG PATHWAY	11/ 1182	92/ 16870	0.119565	0.0564437	0.211502	Organismal Systems	Immune system	ENSMUSG00000056054;ENSMUSG00000020383;ENSMUSG00000056071;ENSMUSG00000021250;ENSMUSG00000021270;ENSMUSG00000050578;ENSMUSG00000035385;ENSMUSG00000029379;ENSMUSG00000034855;ENSMUSG00000035352;ENSMUSG00000035373	S100a8;Il13;S100a9;Fos;Hsp90aa1;Mmp13;Ccl2;Cxcl3;Cxcl10;Ccl12;Ccl7
	9	mmu05218	Melanoma	KEGG PATHWAY	9/ 1182	71/ 16870	0.126761	0.0590345	0.218696	Human Diseases	Cancer: specific types	ENSMUSG00000036390;ENSMUSG00000021453;ENSMUSG00000028864;ENSMUSG00000036585;ENSMUSG00000037225;ENSMUSG00000070348;ENSMUSG00000031074;ENSMUSG00000031565;ENSMUSG00000028019	Gadd45a;Gadd45g;Hgf;Fgf1;Fgf2;Ccnd1;Fgf3;Fgfr1;Pdgfc
	2	mmu00440	Phosphonate and phosphinate metabolism	KEGG PATHWAY	2/ 1182	6/ 16870	0.333333	0.0608929	0.223046	Metabolism	Metabolism of other amino acids	ENSMUSG00000035246;ENSMUSG00000060002	Pcyt1b;Chpt1
	5	mmu00630	Glyoxylate and dicarboxylate metabolism	KEGG PATHWAY	5/ 1182	31/ 16870	0.16129	0.0622693	0.225553	Metabolism	Carbohydrate metabolism	ENSMUSG00000027261;ENSMUSG00000023832;ENSMUSG00000020534;ENSMUSG00000062480;ENSMUSG00000027187	Hao1;Acat2;Shmt1;Acat3;Cat
	12	mmu05146	Amoebiasis	KEGG PATHWAY	12/ 1182	105/ 16870	0.114286	0.0633691	0.227015	Human Diseases	Infectious disease: parasitic	ENSMUSG00000057726;ENSMUSG00000040314;ENSMUSG00000069248;ENSMUSG00000028076;ENSMUSG00000026639;ENSMUSG00000029379;ENSMUSG00000015647;ENSMUSG00000026193;ENSMUSG00000019987;ENSMUSG00000052889;ENSMUSG00000026072;ENSMUSG00000041750	Serpinb9g;Ctsg;Serpinb6e;Cd1d1;Lamb3;Cxcl3;Lama5;Fn1;Arg1;Prkcb;Il1r1;Cd1d2
	17	mmu05161	Hepatitis B	KEGG PATHWAY	17/ 1182	164/ 16870	0.103659	0.0676871	0.239848	Human Diseases	Infectious disease: viral	ENSMUSG00000025498;ENSMUSG00000028212;ENSMUSG00000027715;ENSMUSG00000004043;ENSMUSG00000021250;ENSMUSG00000026104;ENSMUSG00000025887;ENSMUSG00000056130;ENSMUSG00000058927;ENSMUSG00000017716;ENSMUSG00000007613;ENSMUSG00000037868;ENSMUSG00000040033;ENSMUSG00000040296;ENSMUSG00000031639;ENSMUSG00000052889;ENSMUSG00000026896	Irf7;Ccne2;Ccna2;Stat5a;Fos;Stat1;Casp12;Ticam2;Gm10053;Birc5;Tgfbr1;Egr2;Stat2;Rigi;Tlr3;Prkcb;Ifih1
	8	mmu00561	Glycerolipid metabolism	KEGG PATHWAY	8/ 1182	63/ 16870	0.126984	0.0719379	0.252169	Metabolism	Lipid metabolism	ENSMUSG00000052396;ENSMUSG00000038732;ENSMUSG00000062393;ENSMUSG00000052151;ENSMUSG00000028517;ENSMUSG00000031467;ENSMUSG00000053846;ENSMUSG00000029314	Mogat2;Mboat1;Dgkk;Plpp2;Plpp3;Agpat5;Lipg;Gpat3
	6	mmu04975	Fat digestion and absorption	KEGG PATHWAY	6/ 1182	43/ 16870	0.139535	0.0775629	0.268995	Organismal Systems	Digestive system	ENSMUSG00000052396;ENSMUSG00000015243;ENSMUSG00000052151;ENSMUSG00000062480;ENSMUSG00000028517;ENSMUSG00000023832	Mogat2;Abca1;Plpp2;Acat3;Plpp3;Acat2
	14	mmu00230	Purine metabolism	KEGG PATHWAY	14/ 1182	133/ 16870	0.105263	0.0825407	0.283245	Metabolism	Nucleotide metabolism	ENSMUSG00000028527;ENSMUSG00000041608;ENSMUSG00000020649;ENSMUSG00000026807;ENSMUSG00000030978;ENSMUSG00000037601;ENSMUSG00000021684;ENSMUSG00000058624;ENSMUSG00000029366;ENSMUSG00000030532;ENSMUSG00000115338;ENSMUSG00000023961;ENSMUSG00000017697;ENSMUSG00000024177	Ak4;Entpd3;Rrm2;Ak8;Rrm1;Nme1;Pde8b;Gda;Dck;Hddc3;Pnp;Enpp4;Ada;Nme4
	6	mmu03410	Base excision repair	KEGG PATHWAY	6/ 1182	44/ 16870	0.136364	0.0847579	0.287824	Genetic Information Processing	Replication and repair	ENSMUSG00000039396;ENSMUSG00000029363;ENSMUSG00000056394;ENSMUSG00000029591;ENSMUSG00000033970;ENSMUSG00000024742	Neil3;Rfc5;Lig1;Ung;Rfc3;Fen1
	14	mmu04210	Apoptosis	KEGG PATHWAY	14/ 1182	134/ 16870	0.104478	0.0865432	0.290857	Cellular Processes	Cell growth and death	ENSMUSG00000036390;ENSMUSG00000023004;ENSMUSG00000021250;ENSMUSG00000021453;ENSMUSG00000025887;ENSMUSG00000017716;ENSMUSG00000015437;ENSMUSG00000058927;ENSMUSG00000002307;ENSMUSG00000028072;ENSMUSG00000039304;ENSMUSG00000024590;ENSMUSG00000083282;ENSMUSG00000026202	Gadd45a;Tuba1b;Fos;Gadd45g;Casp12;Birc5;Gzmb;Gm10053;Daxx;Ntrk1;Tnfsf10;Lmnb1;Ctsf;Tuba4a
	10	mmu04260	Cardiac muscle contraction	KEGG PATHWAY	10/ 1182	88/ 16870	0.113636	0.0875631	0.291281	Organismal Systems	Circulatory system	ENSMUSG00000020163;ENSMUSG00000037341;ENSMUSG00000026414;ENSMUSG00000030785;ENSMUSG00000017778;ENSMUSG00000051331;ENSMUSG00000032330;ENSMUSG00000041329;ENSMUSG00000010066;ENSMUSG00000017412	Uqcr11;Slc9a7;Tnnt2;Cox6a2;Cox7c;Cacna1c;Cox7a2;Atp1b2;Cacna2d2;Cacnb4
	15	mmu04072	Phospholipase D signaling pathway	KEGG PATHWAY	15/ 1182	147/ 16870	0.102041	0.0912215	0.297382	Environmental Information Processing	Signal transduction	ENSMUSG00000028019;ENSMUSG00000032470;ENSMUSG00000000617;ENSMUSG00000062393;ENSMUSG00000048376;ENSMUSG00000052151;ENSMUSG00000033847;ENSMUSG00000024680;ENSMUSG00000042626;ENSMUSG00000005339;ENSMUSG00000024867;ENSMUSG00000028517;ENSMUSG00000031714;ENSMUSG00000031467;ENSMUSG00000061878	Pdgfc;Mras;Grm6;Dgkk;F2r;Plpp2;Pla2g4c;Ms4a2;Shc1;Fcer1a;Pip5k1b;Plpp3;Gab1;Agpat5;Sphk1
	11	mmu00830	Retinol metabolism	KEGG PATHWAY	11/ 1182	100/ 16870	0.11	0.0905957	0.298325	Metabolism	Metabolism of cofactors and vitamins	ENSMUSG00000040703;ENSMUSG00000054545;ENSMUSG00000013584;ENSMUSG00000066071;ENSMUSG00000015134;ENSMUSG00000089960;ENSMUSG00000063415;ENSMUSG00000024747;ENSMUSG00000090175;ENSMUSG00000079554;ENSMUSG00000025004	Cyp2s1;Ugt1a6a;Aldh1a2;Cyp4a12a;Aldh1a3;Ugt1a1;Cyp26b1;Aldh1a7;Ugt1a9;Aox2;Cyp2c40
	19	mmu04510	Focal adhesion	KEGG PATHWAY	19/ 1182	197/ 16870	0.0964467	0.0974818	0.314644	Cellular Processes	Cellular community - eukaryotes	ENSMUSG00000028019;ENSMUSG00000030770;ENSMUSG00000040152;ENSMUSG00000052889;ENSMUSG00000021702;ENSMUSG00000031328;ENSMUSG00000042626;ENSMUSG00000028864;ENSMUSG00000001930;ENSMUSG00000026639;ENSMUSG00000070348;ENSMUSG00000015647;ENSMUSG00000026193;ENSMUSG00000024867;ENSMUSG00000022817;ENSMUSG00000005474;ENSMUSG00000062960;ENSMUSG00000022505;ENSMUSG00000031849	Pdgfc;Parva;Thbs1;Prkcb;Thbs4;Flna;Shc1;Hgf;Vwf;Lamb3;Ccnd1;Lama5;Fn1;Pip5k1b;Itgb5;Myl10;Kdr;Emp2;Comp
	17	mmu04613	Neutrophil extracellular trap formation	KEGG PATHWAY	17/ 1182	174/ 16870	0.0977011	0.102869	0.325586	Organismal Systems	Immune system	ENSMUSG00000079700;ENSMUSG00000040314;ENSMUSG00000032204;ENSMUSG00000045551;ENSMUSG00000026580;ENSMUSG00000059089;ENSMUSG00000027018;ENSMUSG00000001930;ENSMUSG00000009350;ENSMUSG00000015947;ENSMUSG00000037894;ENSMUSG00000004317;ENSMUSG00000038357;ENSMUSG00000052270;ENSMUSG00000052889;ENSMUSG00000025330;ENSMUSG00000020125	Fpr3;Ctsg;Aqp9;Fpr1;Selp;Fcgr4;Hat1;Vwf;Mpo;Fcgr1;H2az1;Clcn5;Camp;Fpr2;Prkcb;Padi4;Elane
	4	mmu00340	Histidine metabolism	KEGG PATHWAY	4/ 1182	26/ 16870	0.153846	0.104917	0.325741	Metabolism	Amino acid metabolism	ENSMUSG00000020017;ENSMUSG00000029811;ENSMUSG00000040147;ENSMUSG00000027360	Hal;Aoc1;Maob;Hdc
	7	mmu03420	Nucleotide excision repair	KEGG PATHWAY	7/ 1182	57/ 16870	0.122807	0.102008	0.326026	Genetic Information Processing	Replication and repair	ENSMUSG00000033020;ENSMUSG00000012483;ENSMUSG00000056394;ENSMUSG00000022400;ENSMUSG00000038489;ENSMUSG00000033970;ENSMUSG00000029363	Polr2f;Rpa3;Lig1;Rbx1;Polr2l;Rfc3;Rfc5
	5	mmu05340	Primary immunodeficiency	KEGG PATHWAY	5/ 1182	36/ 16870	0.138889	0.104207	0.32665	Human Diseases	Immune disease	ENSMUSG00000029591;ENSMUSG00000061132;ENSMUSG00000026009;ENSMUSG00000017697;ENSMUSG00000022504	Ung;Blnk;Icos;Ada;Ciita
	24	mmu05012	Parkinson disease	KEGG PATHWAY	24/ 1182	262/ 16870	0.0916031	0.107655	0.33109	Human Diseases	Neurodegenerative disease	ENSMUSG00000028367;ENSMUSG00000058927;ENSMUSG00000015839;ENSMUSG00000036752;ENSMUSG00000072572;ENSMUSG00000029632;ENSMUSG00000002307;ENSMUSG00000040147;ENSMUSG00000028964;ENSMUSG00000032330;ENSMUSG00000026202;ENSMUSG00000032596;ENSMUSG00000020163;ENSMUSG00000053897;ENSMUSG00000030785;ENSMUSG00000023089;ENSMUSG00000062591;ENSMUSG00000042541;ENSMUSG00000025889;ENSMUSG00000023004;ENSMUSG00000017778;…	Txn1;Gm10053;Nfe2l2;Tubb4b;Slc39a2;Ndufa4;Daxx;Maob;Park7;Cox7a2;Tuba4a;Uba7;Uqcr11;Slc39a8;Cox6a2;Ndufa5;Tubb4a;Sem1;Snca;Tuba1b;Cox7c;Ndufb3;Kif5a;Ube2l6
	10	mmu05222	Small cell lung cancer	KEGG PATHWAY	10/ 1182	92/ 16870	0.108696	0.10958	0.333859	Human Diseases	Cancer: specific types	ENSMUSG00000028044;ENSMUSG00000036390;ENSMUSG00000021453;ENSMUSG00000058927;ENSMUSG00000026639;ENSMUSG00000070348;ENSMUSG00000028212;ENSMUSG00000062248;ENSMUSG00000015647;ENSMUSG00000026193	Cks1b;Gadd45a;Gadd45g;Gm10053;Lamb3;Ccnd1;Ccne2;Cks2;Lama5;Fn1
	9	mmu01524	Platinum drug resistance	KEGG PATHWAY	9/ 1182	81/ 16870	0.111111	0.11278	0.340428	Human Diseases	Drug resistance: antineoplastic	ENSMUSG00000111709;ENSMUSG00000001663;ENSMUSG00000074604;ENSMUSG00000057933;ENSMUSG00000017716;ENSMUSG00000020914;ENSMUSG00000058927;ENSMUSG00000074183;ENSMUSG00000004032	Gsta13;Gstt1;Mgst2;Gsta2;Birc5;Top2a;Gm10053;Gsta1;Gstm5
	9	mmu04662	B cell receptor signaling pathway	KEGG PATHWAY	9/ 1182	81/ 16870	0.111111	0.11278	0.340428	Organismal Systems	Immune system	ENSMUSG00000030427;ENSMUSG00000025491;ENSMUSG00000061132;ENSMUSG00000021250;ENSMUSG00000081723;ENSMUSG00000071042;ENSMUSG00000037706;ENSMUSG00000052889;ENSMUSG00000074419	Lilra6;Ifitm1;Blnk;Fos;Gm15931;Rasgrp3;Cd81;Prkcb;Pira13
	7	mmu03250	Viral life cycle - HIV-1	KEGG PATHWAY	7/ 1182	60/ 16870	0.116667	0.125016	0.370502	Genetic Information Processing	Information processing in viruses	ENSMUSG00000029430;ENSMUSG00000052727;ENSMUSG00000023341;ENSMUSG00000046718;ENSMUSG00000057596;ENSMUSG00000027254;ENSMUSG00000079227	Ran;Map1b;Mx2;Bst2;Trim30d;Map1a;Ccr5
	21	mmu04820	Cytoskeleton in muscle cells	KEGG PATHWAY	21/ 1182	230/ 16870	0.0913043	0.12864	0.377808	Cellular Processes	Cell motility	ENSMUSG00000041957;ENSMUSG00000028197;ENSMUSG00000040152;ENSMUSG00000041936;ENSMUSG00000026414;ENSMUSG00000063450;ENSMUSG00000026193;ENSMUSG00000026837;ENSMUSG00000050315;ENSMUSG00000068699;ENSMUSG00000030470;ENSMUSG00000004098;ENSMUSG00000021614;ENSMUSG00000028328;ENSMUSG00000045672;ENSMUSG00000041329;ENSMUSG00000024590;ENSMUSG00000021702;ENSMUSG00000022817;ENSMUSG00000004880;ENSMUSG00000031849	Pkp2;Col24a1;Thbs1;Agrn;Tnnt2;Syne2;Fn1;Col5a1;Synpo2;Flnc;Csrp3;Col5a3;Vcan;Tmod1;Col27a1;Atp1b2;Lmnb1;Thbs4;Itgb5;Lbr;Comp
	7	mmu04961	Endocrine and other factor-regulated calcium reabsorption	KEGG PATHWAY	7/ 1182	61/ 16870	0.114754	0.133224	0.387778	Organismal Systems	Excretory system	ENSMUSG00000066516;ENSMUSG00000063133;ENSMUSG00000044485;ENSMUSG00000059042;ENSMUSG00000041329;ENSMUSG00000052889;ENSMUSG00000063177	Klk1b21;Klk1b1;Klk1b11;Klk1b9;Atp1b2;Prkcb;Klk1b27
	9	mmu04540	Gap junction	KEGG PATHWAY	9/ 1182	85/ 16870	0.105882	0.139997	0.403886	Cellular Processes	Cellular community - eukaryotes	ENSMUSG00000023004;ENSMUSG00000019942;ENSMUSG00000052920;ENSMUSG00000029334;ENSMUSG00000062591;ENSMUSG00000036752;ENSMUSG00000026202;ENSMUSG00000052889;ENSMUSG00000028019	Tuba1b;Cdk1;Prkg1;Prkg2;Tubb4a;Tubb4b;Tuba4a;Prkcb;Pdgfc
	14	mmu05226	Gastric cancer	KEGG PATHWAY	14/ 1182	146/ 16870	0.0958904	0.143958	0.411669	Human Diseases	Cancer: specific types	ENSMUSG00000037225;ENSMUSG00000036390;ENSMUSG00000028217;ENSMUSG00000015957;ENSMUSG00000021453;ENSMUSG00000028864;ENSMUSG00000036585;ENSMUSG00000007613;ENSMUSG00000070348;ENSMUSG00000031074;ENSMUSG00000028212;ENSMUSG00000049791;ENSMUSG00000031714;ENSMUSG00000042626	Fgf2;Gadd45a;Cdh17;Wnt11;Gadd45g;Hgf;Fgf1;Tgfbr1;Ccnd1;Fgf3;Ccne2;Fzd4;Gab1;Shc1
	2	mmu03266	Virion - Herpesvirus	KEGG PATHWAY	2/ 1182	10/ 16870	0.2	0.151921	0.430664	Genetic Information Processing	Information processing in viruses	ENSMUSG00000023830;ENSMUSG00000066684	Igf2r;Pilrb1
	8	mmu01521	EGFR tyrosine kinase inhibitor resistance	KEGG PATHWAY	8/ 1182	76/ 16870	0.105263	0.161698	0.450543	Human Diseases	Drug resistance: antineoplastic	ENSMUSG00000028864;ENSMUSG00000037225;ENSMUSG00000028019;ENSMUSG00000031451;ENSMUSG00000031714;ENSMUSG00000052889;ENSMUSG00000062960;ENSMUSG00000042626	Hgf;Fgf2;Pdgfc;Gas6;Gab1;Prkcb;Kdr;Shc1
	3	mmu00360	Phenylalanine metabolism	KEGG PATHWAY	3/ 1182	20/ 16870	0.15	0.161224	0.453096	Metabolism	Amino acid metabolism	ENSMUSG00000033307;ENSMUSG00000040147;ENSMUSG00000074141	Mif;Maob;Il4i1
	5	mmu00260	Glycine, serine and threonine metabolism	KEGG PATHWAY	5/ 1182	42/ 16870	0.119048	0.168466	0.465422	Metabolism	Amino acid metabolism	ENSMUSG00000020475;ENSMUSG00000040147;ENSMUSG00000020534;ENSMUSG00000006378;ENSMUSG00000029596	Pgam2;Maob;Shmt1;Gcat;Sdsl
	3	mmu00532	Glycosaminoglycan biosynthesis - chondroitin sulfate / dermatan sulfate	KEGG PATHWAY	3/ 1182	21/ 16870	0.142857	0.178904	0.490107	Metabolism	Glycan biosynthesis and metabolism	ENSMUSG00000056643;ENSMUSG00000036356;ENSMUSG00000032997	Chst13;Csgalnact1;Chpf
	15	mmu04217	Necroptosis	KEGG PATHWAY	15/ 1182	167/ 16870	0.0898204	0.193306	0.520808	Cellular Processes	Cell growth and death	ENSMUSG00000004043;ENSMUSG00000027514;ENSMUSG00000021270;ENSMUSG00000012519;ENSMUSG00000024079;ENSMUSG00000056130;ENSMUSG00000033847;ENSMUSG00000018924;ENSMUSG00000031639;ENSMUSG00000037894;ENSMUSG00000040033;ENSMUSG00000039304;ENSMUSG00000026104;ENSMUSG00000027399;ENSMUSG00000015837	Stat5a;Zbp1;Hsp90aa1;Mlkl;Eif2ak2;Ticam2;Pla2g4c;Alox15;Tlr3;H2az1;Stat2;Tnfsf10;Stat1;Il1a;Sqstm1
	10	mmu04650	Natural killer cell mediated cytotoxicity	KEGG PATHWAY	10/ 1182	104/ 16870	0.0961538	0.192182	0.522095	Organismal Systems	Immune system	ENSMUSG00000001029;ENSMUSG00000030167;ENSMUSG00000064109;ENSMUSG00000059089;ENSMUSG00000030149;ENSMUSG00000015437;ENSMUSG00000039304;ENSMUSG00000030742;ENSMUSG00000052889;ENSMUSG00000042626	Icam2;Klrc1;Hcst;Fcgr4;Klrk1;Gzmb;Tnfsf10;Lat;Prkcb;Shc1
	19	mmu05208	Chemical carcinogenesis - reactive oxygen species	KEGG PATHWAY	19/ 1182	219/ 16870	0.086758	0.196915	0.526184	Human Diseases	Cancer: overview	ENSMUSG00000111709;ENSMUSG00000001663;ENSMUSG00000074604;ENSMUSG00000020163;ENSMUSG00000003849;ENSMUSG00000027187;ENSMUSG00000057933;ENSMUSG00000021250;ENSMUSG00000030785;ENSMUSG00000023089;ENSMUSG00000028864;ENSMUSG00000017778;ENSMUSG00000026032;ENSMUSG00000024087;ENSMUSG00000015839;ENSMUSG00000032330;ENSMUSG00000004032;ENSMUSG00000029632;ENSMUSG00000074183	Gsta13;Gstt1;Mgst2;Uqcr11;Nqo1;Cat;Gsta2;Fos;Cox6a2;Ndufa5;Hgf;Cox7c;Ndufb3;Cyp1b1;Nfe2l2;Cox7a2;Gstm5;Ndufa4;Gsta1
	2	mmu03264	Virion - Flavivirus and Alphavirus	KEGG PATHWAY	2/ 1182	12/ 16870	0.166667	0.203578	0.539564	Genetic Information Processing	Information processing in viruses	ENSMUSG00000031495;ENSMUSG00000031494	Cd209d;Cd209a
	7	mmu05221	Acute myeloid leukemia	KEGG PATHWAY	7/ 1182	69/ 16870	0.101449	0.207543	0.541273	Human Diseases	Cancer: specific types	ENSMUSG00000027715;ENSMUSG00000004043;ENSMUSG00000024621;ENSMUSG00000036986;ENSMUSG00000070348;ENSMUSG00000009350;ENSMUSG00000015947	Ccna2;Stat5a;Csf1r;Pml;Ccnd1;Mpo;Fcgr1
	12	mmu04068	FoxO signaling pathway	KEGG PATHWAY	12/ 1182	131/ 16870	0.0916031	0.207092	0.544451	Environmental Information Processing	Signal transduction	ENSMUSG00000036390;ENSMUSG00000041431;ENSMUSG00000027187;ENSMUSG00000032218;ENSMUSG00000021453;ENSMUSG00000078566;ENSMUSG00000030867;ENSMUSG00000007613;ENSMUSG00000070348;ENSMUSG00000022508;ENSMUSG00000039304;ENSMUSG00000025813	Gadd45a;Ccnb1;Cat;Ccnb2;Gadd45g;Bnip3;Plk1;Tgfbr1;Ccnd1;Bcl6;Tnfsf10;Homer2
	10	mmu04974	Protein digestion and absorption	KEGG PATHWAY	10/ 1182	108/ 16870	0.0925926	0.224562	0.576435	Organismal Systems	Digestive system	ENSMUSG00000025650;ENSMUSG00000035165;ENSMUSG00000028197;ENSMUSG00000020264;ENSMUSG00000001865;ENSMUSG00000026837;ENSMUSG00000016356;ENSMUSG00000004098;ENSMUSG00000045672;ENSMUSG00000041329	Col7a1;Kcne3;Col24a1;Slc36a2;Cpa3;Col5a1;Col20a1;Col5a3;Col27a1;Atp1b2
	21	mmu04020	Calcium signaling pathway	KEGG PATHWAY	21/ 1182	250/ 16870	0.084	0.223431	0.578084	Environmental Information Processing	Signal transduction	ENSMUSG00000028019;ENSMUSG00000033470;ENSMUSG00000028864;ENSMUSG00000037225;ENSMUSG00000052889;ENSMUSG00000028072;ENSMUSG00000010660;ENSMUSG00000038128;ENSMUSG00000036585;ENSMUSG00000030592;ENSMUSG00000048376;ENSMUSG00000031074;ENSMUSG00000011008;ENSMUSG00000061878;ENSMUSG00000036853;ENSMUSG00000020787;ENSMUSG00000051331;ENSMUSG00000031565;ENSMUSG00000062960;ENSMUSG00000018500;ENSMUSG00000054091	Pdgfc;Cysltr2;Hgf;Fgf2;Prkcb;Ntrk1;Plcd1;Camk4;Fgf1;Ryr1;F2r;Fgf3;Mcoln2;Sphk1;Mcoln3;P2rx1;Cacna1c;Fgfr1;Kdr;Adora2b;1810037I17Rik
	3	mmu00900	Terpenoid backbone biosynthesis	KEGG PATHWAY	3/ 1182	24/ 16870	0.125	0.234606	0.592881	Metabolism	Metabolism of terpenoids and polyketides	ENSMUSG00000059743;ENSMUSG00000023832;ENSMUSG00000062480	Fdps;Acat2;Acat3
	7	mmu05223	Non-small cell lung cancer	KEGG PATHWAY	7/ 1182	72/ 16870	0.0972222	0.238772	0.598766	Human Diseases	Cancer: specific types	ENSMUSG00000036390;ENSMUSG00000004043;ENSMUSG00000021453;ENSMUSG00000028864;ENSMUSG00000070348;ENSMUSG00000074657;ENSMUSG00000052889	Gadd45a;Stat5a;Gadd45g;Hgf;Ccnd1;Kif5a;Prkcb
	6	mmu04730	Long-term depression	KEGG PATHWAY	6/ 1182	60/ 16870	0.1	0.242347	0.603094	Organismal Systems	Nervous system	ENSMUSG00000001986;ENSMUSG00000033847;ENSMUSG00000030592;ENSMUSG00000052920;ENSMUSG00000029334;ENSMUSG00000052889	Gria3;Pla2g4c;Ryr1;Prkg1;Prkg2;Prkcb
	3	mmu00592	alpha-Linolenic acid metabolism	KEGG PATHWAY	3/ 1182	25/ 16870	0.12	0.253819	0.612927	Metabolism	Lipid metabolism	ENSMUSG00000060675;ENSMUSG00000024665;ENSMUSG00000033847	Plaat3;Fads2;Pla2g4c
	10	mmu04625	C-type lectin receptor signaling pathway	KEGG PATHWAY	10/ 1182	111/ 16870	0.0900901	0.250138	0.61312	Organismal Systems	Immune system	ENSMUSG00000030144;ENSMUSG00000032470;ENSMUSG00000030147;ENSMUSG00000031495;ENSMUSG00000031494;ENSMUSG00000067767;ENSMUSG00000037868;ENSMUSG00000023349;ENSMUSG00000040033;ENSMUSG00000026104	Clec4d;Mras;Clec4b1;Cd209d;Cd209a;Clec4b2;Egr2;Clec4n;Stat2;Stat1
	1	mmu00290	Valine, leucine and isoleucine biosynthesis	KEGG PATHWAY	1/ 1182	4/ 16870	0.25	0.252178	0.613507	Metabolism	Amino acid metabolism	ENSMUSG00000029596	Sdsl
	7	mmu04622	RIG-I-like receptor signaling pathway	KEGG PATHWAY	7/ 1182	73/ 16870	0.0958904	0.249505	0.616202	Organismal Systems	Immune system	ENSMUSG00000035692;ENSMUSG00000039501;ENSMUSG00000017830;ENSMUSG00000025498;ENSMUSG00000040296;ENSMUSG00000034855;ENSMUSG00000026896	Isg15;Znfx1;Dhx58;Irf7;Rigi;Cxcl10;Ifih1
	4	mmu05216	Thyroid cancer	KEGG PATHWAY	4/ 1182	37/ 16870	0.108108	0.258845	0.620466	Human Diseases	Cancer: specific types	ENSMUSG00000021453;ENSMUSG00000070348;ENSMUSG00000036390;ENSMUSG00000028072	Gadd45g;Ccnd1;Gadd45a;Ntrk1
	15	mmu04360	Axon guidance	KEGG PATHWAY	15/ 1182	179/ 16870	0.0837989	0.272905	0.649395	Organismal Systems	Development and regeneration	ENSMUSG00000027200;ENSMUSG00000028883;ENSMUSG00000030084;ENSMUSG00000061353;ENSMUSG00000040254;ENSMUSG00000036606;ENSMUSG00000074785;ENSMUSG00000029168;ENSMUSG00000031391;ENSMUSG00000030539;ENSMUSG00000035513;ENSMUSG00000025810;ENSMUSG00000006445;ENSMUSG00000020099;ENSMUSG00000022687	Sema6d;Sema3a;Plxna1;Cxcl12;Sema3d;Plxnb2;Plxnc1;Dpysl5;L1cam;Sema4b;Ntng2;Nrp1;Epha2;Unc5b;Boc
	2	mmu00730	Thiamine metabolism	KEGG PATHWAY	2/ 1182	15/ 16870	0.133333	0.283523	0.669771	Metabolism	Metabolism of cofactors and vitamins	ENSMUSG00000028527;ENSMUSG00000026807	Ak4;Ak8
	4	mmu00350	Tyrosine metabolism	KEGG PATHWAY	4/ 1182	39/ 16870	0.102564	0.29071	0.676939	Metabolism	Amino acid metabolism	ENSMUSG00000033307;ENSMUSG00000079554;ENSMUSG00000040147;ENSMUSG00000074141	Mif;Aox2;Maob;Il4i1
	28	mmu04151	PI3K-Akt signaling pathway	KEGG PATHWAY	28/ 1182	356/ 16870	0.0786517	0.28877	0.67726	Environmental Information Processing	Signal transduction	ENSMUSG00000032766;ENSMUSG00000001930;ENSMUSG00000048376;ENSMUSG00000037225;ENSMUSG00000028212;ENSMUSG00000058755;ENSMUSG00000026193;ENSMUSG00000031565;ENSMUSG00000022309;ENSMUSG00000000120;ENSMUSG00000024621;ENSMUSG00000028864;ENSMUSG00000036585;ENSMUSG00000026639;ENSMUSG00000070348;ENSMUSG00000015647;ENSMUSG00000022817;ENSMUSG00000026770;ENSMUSG00000031849;ENSMUSG00000028072;ENSMUSG00000021702;…	Gng11;Vwf;F2r;Fgf2;Ccne2;Osm;Fn1;Fgfr1;Angpt1;Ngfr;Csf1r;Hgf;Fgf1;Lamb3;Ccnd1;Lama5;Itgb5;Il2ra;Comp;Ntrk1;Thbs4;Hsp90aa1;Fgf3;Epha2;Pdgfc;Thbs1;Csf1;Kdr
	12	mmu05224	Breast cancer	KEGG PATHWAY	12/ 1182	144/ 16870	0.0833333	0.309022	0.714475	Human Diseases	Cancer: specific types	ENSMUSG00000036390;ENSMUSG00000037225;ENSMUSG00000021250;ENSMUSG00000021453;ENSMUSG00000036585;ENSMUSG00000015957;ENSMUSG00000070348;ENSMUSG00000031074;ENSMUSG00000049791;ENSMUSG00000031565;ENSMUSG00000042626;ENSMUSG00000031870	Gadd45a;Fgf2;Fos;Gadd45g;Fgf1;Wnt11;Ccnd1;Fgf3;Fzd4;Fgfr1;Shc1;Pgr
	10	mmu04670	Leukocyte transendothelial migration	KEGG PATHWAY	10/ 1182	118/ 16870	0.0847458	0.313207	0.719054	Organismal Systems	Immune system	ENSMUSG00000020395;ENSMUSG00000053062;ENSMUSG00000061353;ENSMUSG00000005474;ENSMUSG00000032011;ENSMUSG00000037625;ENSMUSG00000022512;ENSMUSG00000029204;ENSMUSG00000021638;ENSMUSG00000052889	Itk;Jam2;Cxcl12;Myl10;Thy1;Cldn11;Cldn1;Rhoh;Ocln;Prkcb
	6	mmu05031	Amphetamine addiction	KEGG PATHWAY	6/ 1182	67/ 16870	0.0895522	0.328402	0.723372	Human Diseases	Substance dependence	ENSMUSG00000021250;ENSMUSG00000040147;ENSMUSG00000038128;ENSMUSG00000051331;ENSMUSG00000001986;ENSMUSG00000052889	Fos;Maob;Camk4;Cacna1c;Gria3;Prkcb
	11	mmu00190	Oxidative phosphorylation	KEGG PATHWAY	11/ 1182	134/ 16870	0.0820896	0.337797	0.724487	Metabolism	Energy metabolism	ENSMUSG00000028238;ENSMUSG00000020163;ENSMUSG00000030785;ENSMUSG00000023089;ENSMUSG00000058927;ENSMUSG00000017778;ENSMUSG00000026032;ENSMUSG00000032330;ENSMUSG00000020089;ENSMUSG00000046516;ENSMUSG00000029632	Atp6v0d2;Uqcr11;Cox6a2;Ndufa5;Gm10053;Cox7c;Ndufb3;Cox7a2;Ppa1;Cox17;Ndufa4
	18	mmu04810	Regulation of actin cytoskeleton	KEGG PATHWAY	18/ 1182	227/ 16870	0.0792952	0.327236	0.725706	Cellular Processes	Cell motility	ENSMUSG00000032470;ENSMUSG00000021676;ENSMUSG00000030789;ENSMUSG00000061353;ENSMUSG00000031565;ENSMUSG00000026193;ENSMUSG00000021990;ENSMUSG00000037225;ENSMUSG00000048376;ENSMUSG00000031074;ENSMUSG00000005640;ENSMUSG00000056367;ENSMUSG00000024867;ENSMUSG00000022817;ENSMUSG00000036585;ENSMUSG00000005474;ENSMUSG00000022018;ENSMUSG00000028019	Mras;Iqgap2;Itgax;Cxcl12;Fgfr1;Fn1;Spata13;Fgf2;F2r;Fgf3;Insrr;Actr3b;Pip5k1b;Itgb5;Fgf1;Myl10;Rgcc;Pdgfc
	3	mmu00053	Ascorbate and aldarate metabolism	KEGG PATHWAY	3/ 1182	29/ 16870	0.103448	0.332148	0.726712	Metabolism	Carbohydrate metabolism	ENSMUSG00000089960;ENSMUSG00000090175;ENSMUSG00000054545	Ugt1a1;Ugt1a9;Ugt1a6a
	3	mmu01523	Antifolate resistance	KEGG PATHWAY	3/ 1182	29/ 16870	0.103448	0.332148	0.726712	Human Diseases	Drug resistance: antineoplastic	ENSMUSG00000020534;ENSMUSG00000001436;ENSMUSG00000021707	Shmt1;Slc19a1;Dhfr
	8	mmu04070	Phosphatidylinositol signaling system	KEGG PATHWAY	8/ 1182	94/ 16870	0.0851064	0.33735	0.728318	Environmental Information Processing	Signal transduction	ENSMUSG00000062393;ENSMUSG00000010660;ENSMUSG00000024210;ENSMUSG00000024525;ENSMUSG00000023805;ENSMUSG00000026102;ENSMUSG00000024867;ENSMUSG00000052889	Dgkk;Plcd1;Ip6k3;Impa2;Synj2;Inpp1;Pip5k1b;Prkcb
	16	mmu05205	Proteoglycans in cancer	KEGG PATHWAY	16/ 1182	199/ 16870	0.080402	0.320435	0.730501	Human Diseases	Cancer: overview	ENSMUSG00000032470;ENSMUSG00000031328;ENSMUSG00000024486;ENSMUSG00000040152;ENSMUSG00000037225;ENSMUSG00000052889;ENSMUSG00000026193;ENSMUSG00000028864;ENSMUSG00000062960;ENSMUSG00000015957;ENSMUSG00000070348;ENSMUSG00000021822;ENSMUSG00000049791;ENSMUSG00000031714;ENSMUSG00000031565;ENSMUSG00000022817	Mras;Flna;Hbegf;Thbs1;Fgf2;Prkcb;Fn1;Hgf;Kdr;Wnt11;Ccnd1;Plau;Fzd4;Gab1;Fgfr1;Itgb5
	5	mmu00330	Arginine and proline metabolism	KEGG PATHWAY	5/ 1182	54/ 16870	0.0925926	0.327217	0.730635	Metabolism	Amino acid metabolism	ENSMUSG00000029811;ENSMUSG00000019987;ENSMUSG00000040147;ENSMUSG00000006442;ENSMUSG00000011179	Aoc1;Arg1;Maob;Srm;Odc1
	4	mmu05219	Bladder cancer	KEGG PATHWAY	4/ 1182	41/ 16870	0.097561	0.323057	0.731365	Human Diseases	Cancer: specific types	ENSMUSG00000070348;ENSMUSG00000021559;ENSMUSG00000040152;ENSMUSG00000024486	Ccnd1;Dapk1;Thbs1;Hbegf
	8	mmu04520	Adherens junction	KEGG PATHWAY	8/ 1182	93/ 16870	0.0860215	0.326671	0.734447	Cellular Processes	Cellular community - eukaryotes	ENSMUSG00000034066;ENSMUSG00000031565;ENSMUSG00000033278;ENSMUSG00000000127;ENSMUSG00000007613;ENSMUSG00000006411;ENSMUSG00000044562;ENSMUSG00000005474	Farp2;Fgfr1;Ptprm;Fer;Tgfbr1;Nectin4;Rasip1;Myl10
	5	mmu00280	Valine, leucine and isoleucine degradation	KEGG PATHWAY	5/ 1182	56/ 16870	0.0892857	0.355562	0.752684	Metabolism	Amino acid metabolism	ENSMUSG00000021238;ENSMUSG00000023832;ENSMUSG00000079554;ENSMUSG00000074141;ENSMUSG00000062480	Aldh6a1;Acat2;Aox2;Il4i1;Acat3
	6	mmu00562	Inositol phosphate metabolism	KEGG PATHWAY	6/ 1182	69/ 16870	0.0869565	0.353788	0.753822	Metabolism	Carbohydrate metabolism	ENSMUSG00000021238;ENSMUSG00000010660;ENSMUSG00000024525;ENSMUSG00000023805;ENSMUSG00000026102;ENSMUSG00000024867	Aldh6a1;Plcd1;Impa2;Synj2;Inpp1;Pip5k1b
	5	mmu04923	Regulation of lipolysis in adipocytes	KEGG PATHWAY	5/ 1182	57/ 16870	0.0877193	0.369778	0.762959	Organismal Systems	Endocrine system	ENSMUSG00000029819;ENSMUSG00000060675;ENSMUSG00000052920;ENSMUSG00000029334;ENSMUSG00000062515	Npy;Plaat3;Prkg1;Prkg2;Fabp4
	19	mmu05132	Salmonella infection	KEGG PATHWAY	19/ 1182	246/ 16870	0.0772358	0.363414	0.764342	Human Diseases	Infectious disease: bacterial	ENSMUSG00000069833;ENSMUSG00000025608;ENSMUSG00000056367;ENSMUSG00000023004;ENSMUSG00000012519;ENSMUSG00000031328;ENSMUSG00000021250;ENSMUSG00000058927;ENSMUSG00000036752;ENSMUSG00000021270;ENSMUSG00000047193;ENSMUSG00000074657;ENSMUSG00000039304;ENSMUSG00000029204;ENSMUSG00000062591;ENSMUSG00000026202;ENSMUSG00000005474;ENSMUSG00000028367;ENSMUSG00000046768	Ahnak;Podxl;Actr3b;Tuba1b;Mlkl;Flna;Fos;Gm10053;Tubb4b;Hsp90aa1;Dync2h1;Kif5a;Tnfsf10;Rhoh;Tubb4a;Tuba4a;Myl10;Txn1;Rhoj
	8	mmu05215	Prostate cancer	KEGG PATHWAY	8/ 1182	97/ 16870	0.0824742	0.36966	0.772494	Human Diseases	Cancer: specific types	ENSMUSG00000028212;ENSMUSG00000005640;ENSMUSG00000021270;ENSMUSG00000070348;ENSMUSG00000046532;ENSMUSG00000021822;ENSMUSG00000031565;ENSMUSG00000028019	Ccne2;Insrr;Hsp90aa1;Ccnd1;Ar;Plau;Fgfr1;Pdgfc
	8	mmu04713	Circadian entrainment	KEGG PATHWAY	8/ 1182	97/ 16870	0.0824742	0.36966	0.772494	Organismal Systems	Environmental adaptation	ENSMUSG00000032766;ENSMUSG00000021250;ENSMUSG00000001986;ENSMUSG00000030592;ENSMUSG00000052920;ENSMUSG00000051331;ENSMUSG00000029334;ENSMUSG00000052889	Gng11;Fos;Gria3;Ryr1;Prkg1;Cacna1c;Prkg2;Prkcb
	13	mmu04530	Tight junction	KEGG PATHWAY	13/ 1182	166/ 16870	0.0783133	0.380032	0.779186	Cellular Processes	Cellular community - eukaryotes	ENSMUSG00000032531;ENSMUSG00000053062;ENSMUSG00000028076;ENSMUSG00000023004;ENSMUSG00000039824;ENSMUSG00000070348;ENSMUSG00000041750;ENSMUSG00000022512;ENSMUSG00000056367;ENSMUSG00000013076;ENSMUSG00000026202;ENSMUSG00000021638;ENSMUSG00000037625	Amotl2;Jam2;Cd1d1;Tuba1b;Myl6b;Ccnd1;Cd1d2;Cldn1;Actr3b;Amotl1;Tuba4a;Ocln;Cldn11
	11	mmu04550	Signaling pathways regulating pluripotency of stem cells	KEGG PATHWAY	11/ 1182	139/ 16870	0.0791367	0.382914	0.780188	Cellular Processes	Cellular community - eukaryotes	ENSMUSG00000037225;ENSMUSG00000034394;ENSMUSG00000027168;ENSMUSG00000021756;ENSMUSG00000015957;ENSMUSG00000003032;ENSMUSG00000024805;ENSMUSG00000054263;ENSMUSG00000042745;ENSMUSG00000049791;ENSMUSG00000031565	Fgf2;Lif;Pax6;Il6st;Wnt11;Klf4;Pcgf5;Lifr;Id1;Fzd4;Fgfr1
	10	mmu04611	Platelet activation	KEGG PATHWAY	10/ 1182	126/ 16870	0.0793651	0.388952	0.782705	Organismal Systems	Immune system	ENSMUSG00000030054;ENSMUSG00000032946;ENSMUSG00000050147;ENSMUSG00000033847;ENSMUSG00000052920;ENSMUSG00000029334;ENSMUSG00000001930;ENSMUSG00000020787;ENSMUSG00000048376;ENSMUSG00000043017	Gp9;Rasgrp2;F2rl3;Pla2g4c;Prkg1;Prkg2;Vwf;P2rx1;F2r;Ptgir
	6	mmu05214	Glioma	KEGG PATHWAY	6/ 1182	72/ 16870	0.0833333	0.392085	0.784169	Human Diseases	Cancer: specific types	ENSMUSG00000036390;ENSMUSG00000021453;ENSMUSG00000038128;ENSMUSG00000070348;ENSMUSG00000052889;ENSMUSG00000042626	Gadd45a;Gadd45g;Camk4;Ccnd1;Prkcb;Shc1
	4	mmu03050	Proteasome	KEGG PATHWAY	4/ 1182	45/ 16870	0.0888889	0.388183	0.78601	Genetic Information Processing	Folding, sorting and degradation	ENSMUSG00000042541;ENSMUSG00000096727;ENSMUSG00000029649;ENSMUSG00000079197	Sem1;Psmb9;Pomp;Psme2
	6	mmu04917	Prolactin signaling pathway	KEGG PATHWAY	6/ 1182	73/ 16870	0.0821918	0.404853	0.804769	Organismal Systems	Endocrine system	ENSMUSG00000004043;ENSMUSG00000021250;ENSMUSG00000070348;ENSMUSG00000053113;ENSMUSG00000026104;ENSMUSG00000042626	Stat5a;Fos;Ccnd1;Socs3;Stat1;Shc1
	3	mmu04215	Apoptosis - multiple species	KEGG PATHWAY	3/ 1182	33/ 16870	0.0909091	0.410198	0.810452	Cellular Processes	Cell growth and death	ENSMUSG00000000120;ENSMUSG00000017716;ENSMUSG00000058927	Ngfr;Birc5;Gm10053
	7	mmu03320	PPAR signaling pathway	KEGG PATHWAY	7/ 1182	89/ 16870	0.0786517	0.432914	0.815781	Organismal Systems	Endocrine system	ENSMUSG00000066071;ENSMUSG00000062515;ENSMUSG00000024600;ENSMUSG00000018796;ENSMUSG00000017754;ENSMUSG00000026385;ENSMUSG00000024665	Cyp4a12a;Fabp4;Slc27a6;Acsl1;Pltp;Dbi;Fads2
	6	mmu05212	Pancreatic cancer	KEGG PATHWAY	6/ 1182	76/ 16870	0.0789474	0.442983	0.81589	Human Diseases	Cancer: specific types	ENSMUSG00000036390;ENSMUSG00000021453;ENSMUSG00000027323;ENSMUSG00000007613;ENSMUSG00000070348;ENSMUSG00000026104	Gadd45a;Gadd45g;Rad51;Tgfbr1;Ccnd1;Stat1
	9	mmu04724	Glutamatergic synapse	KEGG PATHWAY	9/ 1182	115/ 16870	0.0782609	0.415707	0.816389	Organismal Systems	Nervous system	ENSMUSG00000032766;ENSMUSG00000000617;ENSMUSG00000005089;ENSMUSG00000001986;ENSMUSG00000033847;ENSMUSG00000051331;ENSMUSG00000030500;ENSMUSG00000052889;ENSMUSG00000025813	Gng11;Grm6;Slc1a2;Gria3;Pla2g4c;Cacna1c;Slc17a6;Prkcb;Homer2
	1	mmu00400	Phenylalanine, tyrosine and tryptophan biosynthesis	KEGG PATHWAY	1/ 1182	8/ 16870	0.125	0.440802	0.816485	Metabolism	Amino acid metabolism	ENSMUSG00000074141	Il4i1
	2	mmu00220	Arginine biosynthesis	KEGG PATHWAY	2/ 1182	21/ 16870	0.0952381	0.438398	0.816672	Metabolism	Amino acid metabolism	ENSMUSG00000019987;ENSMUSG00000048217	Arg1;Nags
	12	mmu05206	MicroRNAs in cancer	KEGG PATHWAY	12/ 1182	159/ 16870	0.0754717	0.438093	0.820795	Human Diseases	Cancer: overview	ENSMUSG00000024087;ENSMUSG00000032477;ENSMUSG00000040152;ENSMUSG00000044201;ENSMUSG00000021822;ENSMUSG00000031995;ENSMUSG00000070348;ENSMUSG00000028212;ENSMUSG00000024791;ENSMUSG00000028832;ENSMUSG00000052889;ENSMUSG00000042626	Cyp1b1;Cdc25a;Thbs1;Cdc25c;Plau;St14;Ccnd1;Ccne2;Cdca5;Stmn1;Prkcb;Shc1
	7	mmu05210	Colorectal cancer	KEGG PATHWAY	7/ 1182	88/ 16870	0.0795455	0.421254	0.822327	Human Diseases	Cancer: specific types	ENSMUSG00000036390;ENSMUSG00000021250;ENSMUSG00000021453;ENSMUSG00000017716;ENSMUSG00000058927;ENSMUSG00000007613;ENSMUSG00000070348	Gadd45a;Fos;Gadd45g;Birc5;Gm10053;Tgfbr1;Ccnd1
	6	mmu05220	Chronic myeloid leukemia	KEGG PATHWAY	6/ 1182	75/ 16870	0.08	0.430315	0.825192	Human Diseases	Cancer: specific types	ENSMUSG00000036390;ENSMUSG00000004043;ENSMUSG00000021453;ENSMUSG00000007613;ENSMUSG00000070348;ENSMUSG00000042626	Gadd45a;Stat5a;Gadd45g;Tgfbr1;Ccnd1;Shc1
	6	mmu05100	Bacterial invasion of epithelial cells	KEGG PATHWAY	6/ 1182	75/ 16870	0.08	0.430315	0.825192	Human Diseases	Infectious disease: bacterial	ENSMUSG00000000486;ENSMUSG00000026193;ENSMUSG00000056367;ENSMUSG00000031714;ENSMUSG00000022456;ENSMUSG00000042626	Septin1;Fn1;Actr3b;Gab1;Septin3;Shc1
	6	mmu04721	Synaptic vesicle cycle	KEGG PATHWAY	6/ 1182	75/ 16870	0.08	0.430315	0.825192	Organismal Systems	Nervous system	ENSMUSG00000028238;ENSMUSG00000005089;ENSMUSG00000034799;ENSMUSG00000030500;ENSMUSG00000027273;ENSMUSG00000030108	Atp6v0d2;Slc1a2;Unc13a;Slc17a6;Snap25;Slc6a13
	7	mmu05032	Morphine addiction	KEGG PATHWAY	7/ 1182	91/ 16870	0.0769231	0.456129	0.8261	Human Diseases	Substance dependence	ENSMUSG00000032766;ENSMUSG00000018909;ENSMUSG00000021684;ENSMUSG00000052783;ENSMUSG00000003228;ENSMUSG00000052889;ENSMUSG00000029211	Gng11;Arrb1;Pde8b;Grk4;Grk5;Prkcb;Gabra4
	5	mmu05217	Basal cell carcinoma	KEGG PATHWAY	5/ 1182	63/ 16870	0.0793651	0.454501	0.82775	Human Diseases	Cancer: specific types	ENSMUSG00000021453;ENSMUSG00000049791;ENSMUSG00000036390;ENSMUSG00000064325;ENSMUSG00000015957	Gadd45g;Fzd4;Gadd45a;Hhip;Wnt11
	4	mmu03272	Virion - Hepatitis viruses	KEGG PATHWAY	4/ 1182	49/ 16870	0.0816327	0.452404	0.828561	Genetic Information Processing	Information processing in viruses	ENSMUSG00000037706;ENSMUSG00000021638;ENSMUSG00000037625;ENSMUSG00000022512	Cd81;Ocln;Cldn11;Cldn1
	2	mmu04964	Proximal tubule bicarbonate reclamation	KEGG PATHWAY	2/ 1182	22/ 16870	0.0909091	0.46253	0.833064	Organismal Systems	Excretory system	ENSMUSG00000041329;ENSMUSG00000000805	Atp1b2;Car4
	3	mmu01040	Biosynthesis of unsaturated fatty acids	KEGG PATHWAY	3/ 1182	34/ 16870	0.0882353	0.429325	0.833094	Metabolism	Lipid metabolism	ENSMUSG00000021226;ENSMUSG00000024665;ENSMUSG00000041220	Acot2;Fads2;Elovl6
	3	mmu00040	Pentose and glucuronate interconversions	KEGG PATHWAY	3/ 1182	34/ 16870	0.0882353	0.429325	0.833094	Metabolism	Carbohydrate metabolism	ENSMUSG00000089960;ENSMUSG00000090175;ENSMUSG00000054545	Ugt1a1;Ugt1a9;Ugt1a6a
	5	mmu04929	GnRH secretion	KEGG PATHWAY	5/ 1182	64/ 16870	0.078125	0.46837	0.834365	Organismal Systems	Endocrine system	ENSMUSG00000028051;ENSMUSG00000018909;ENSMUSG00000052889;ENSMUSG00000000794;ENSMUSG00000051331	Hcn3;Arrb1;Prkcb;Kcnn3;Cacna1c
	9	mmu04919	Thyroid hormone signaling pathway	KEGG PATHWAY	9/ 1182	120/ 16870	0.075	0.466386	0.835394	Organismal Systems	Endocrine system	ENSMUSG00000018076;ENSMUSG00000010660;ENSMUSG00000007682;ENSMUSG00000033083;ENSMUSG00000021779;ENSMUSG00000070348;ENSMUSG00000026104;ENSMUSG00000041329;ENSMUSG00000052889	Med13l;Plcd1;Dio2;Tbc1d4;Thrb;Ccnd1;Stat1;Atp1b2;Prkcb
	1	mmu00750	Vitamin B6 metabolism	KEGG PATHWAY	1/ 1182	9/ 16870	0.111111	0.480001	0.841292	Metabolism	Metabolism of cofactors and vitamins	ENSMUSG00000079554	Aox2
	10	mmu04142	Lysosome	KEGG PATHWAY	10/ 1182	135/ 16870	0.0740741	0.475178	0.841892	Cellular Processes	Transport and catabolism	ENSMUSG00000020604;ENSMUSG00000040314;ENSMUSG00000028238;ENSMUSG00000021242;ENSMUSG00000022257;ENSMUSG00000023830;ENSMUSG00000042082;ENSMUSG00000083282;ENSMUSG00000024413;ENSMUSG00000024781	Arsg;Ctsg;Atp6v0d2;Npc2;Laptm4b;Igf2r;Arsb;Ctsf;Npc1;Lipa
	19	mmu05020	Prion disease	KEGG PATHWAY	19/ 1182	263/ 16870	0.0722433	0.47937	0.844727	Human Diseases	Neurodegenerative disease	ENSMUSG00000042541;ENSMUSG00000035042;ENSMUSG00000025887;ENSMUSG00000020163;ENSMUSG00000026032;ENSMUSG00000023004;ENSMUSG00000030785;ENSMUSG00000023089;ENSMUSG00000058927;ENSMUSG00000017778;ENSMUSG00000030592;ENSMUSG00000074657;ENSMUSG00000032330;ENSMUSG00000051331;ENSMUSG00000036752;ENSMUSG00000027399;ENSMUSG00000062591;ENSMUSG00000026202;ENSMUSG00000029632	Sem1;Ccl5;Casp12;Uqcr11;Ndufb3;Tuba1b;Cox6a2;Ndufa5;Gm10053;Cox7c;Ryr1;Kif5a;Cox7a2;Cacna1c;Tubb4b;Il1a;Tubb4a;Tuba4a;Ndufa4
	3	mmu04960	Aldosterone-regulated sodium reabsorption	KEGG PATHWAY	3/ 1182	38/ 16870	0.0789474	0.503263	0.868062	Organismal Systems	Excretory system	ENSMUSG00000041329;ENSMUSG00000052889;ENSMUSG00000002504	Atp1b2;Prkcb;Nherf2
	5	mmu04664	Fc epsilon RI signaling pathway	KEGG PATHWAY	5/ 1182	67/ 16870	0.0746269	0.509259	0.869207	Organismal Systems	Immune system	ENSMUSG00000020383;ENSMUSG00000030742;ENSMUSG00000024680;ENSMUSG00000005339;ENSMUSG00000033847	Il13;Lat;Ms4a2;Fcer1a;Pla2g4c
	4	mmu00071	Fatty acid degradation	KEGG PATHWAY	4/ 1182	52/ 16870	0.0769231	0.49909	0.870072	Metabolism	Lipid metabolism	ENSMUSG00000066071;ENSMUSG00000023832;ENSMUSG00000018796;ENSMUSG00000062480	Cyp4a12a;Acat2;Acsl1;Acat3
	4	mmu04978	Mineral absorption	KEGG PATHWAY	4/ 1182	52/ 16870	0.0769231	0.49909	0.870072	Organismal Systems	Digestive system	ENSMUSG00000031762;ENSMUSG00000031765;ENSMUSG00000024727;ENSMUSG00000041329	Mt2;Mt1;Trpm6;Atp1b2
	33	mmu05022	Pathways of neurodegeneration - multiple diseases	KEGG PATHWAY	33/ 1182	470/ 16870	0.0702128	0.521579	0.871973	Human Diseases	Neurodegenerative disease	ENSMUSG00000058927;ENSMUSG00000036752;ENSMUSG00000015837;ENSMUSG00000029632;ENSMUSG00000002307;ENSMUSG00000015957;ENSMUSG00000022055;ENSMUSG00000022054;ENSMUSG00000001986;ENSMUSG00000030592;ENSMUSG00000074657;ENSMUSG00000032330;ENSMUSG00000049791;ENSMUSG00000026202;ENSMUSG00000032596;ENSMUSG00000020163;ENSMUSG00000030785;ENSMUSG00000023089;ENSMUSG00000020396;ENSMUSG00000051331;ENSMUSG00000027399;…	Gm10053;Tubb4b;Sqstm1;Ndufa4;Daxx;Wnt11;Nefl;Nefm;Gria3;Ryr1;Kif5a;Cox7a2;Fzd4;Tuba4a;Uba7;Uqcr11;Cox6a2;Ndufa5;Nefh;Cacna1c;Il1a;Tubb4a;Sem1;Snca;Cat;Csf1;Tuba1b;Casp12;Cox7c;Ndufb3;Park7;Ube2l6;Prkcb
	2	mmu00534	Glycosaminoglycan biosynthesis - heparan sulfate / heparin	KEGG PATHWAY	2/ 1182	24/ 16870	0.0833333	0.508898	0.873161	Metabolism	Glycan biosynthesis and metabolism	ENSMUSG00000032252;ENSMUSG00000070407	Glce;Hs3st3b1
	4	mmu00600	Sphingolipid metabolism	KEGG PATHWAY	4/ 1182	53/ 16870	0.0754717	0.514271	0.873189	Metabolism	Lipid metabolism	ENSMUSG00000028517;ENSMUSG00000040451;ENSMUSG00000061878;ENSMUSG00000052151	Plpp3;Sgms1;Sphk1;Plpp2
	3	mmu04216	Ferroptosis	KEGG PATHWAY	3/ 1182	39/ 16870	0.0769231	0.520976	0.875454	Cellular Processes	Cell growth and death	ENSMUSG00000018924;ENSMUSG00000053897;ENSMUSG00000018796	Alox15;Slc39a8;Acsl1
	6	mmu04012	ErbB signaling pathway	KEGG PATHWAY	6/ 1182	83/ 16870	0.0722892	0.529457	0.876157	Environmental Information Processing	Signal transduction	ENSMUSG00000024486;ENSMUSG00000004043;ENSMUSG00000042626;ENSMUSG00000031714;ENSMUSG00000052889;ENSMUSG00000032311	Hbegf;Stat5a;Shc1;Gab1;Prkcb;Nrg4
	11	mmu04932	Non-alcoholic fatty liver disease	KEGG PATHWAY	11/ 1182	154/ 16870	0.0714286	0.518732	0.876201	Human Diseases	Endocrine and metabolic disease	ENSMUSG00000020163;ENSMUSG00000021250;ENSMUSG00000030785;ENSMUSG00000023089;ENSMUSG00000058927;ENSMUSG00000017778;ENSMUSG00000026032;ENSMUSG00000053113;ENSMUSG00000032330;ENSMUSG00000027399;ENSMUSG00000029632	Uqcr11;Fos;Cox6a2;Ndufa5;Gm10053;Cox7c;Ndufb3;Socs3;Cox7a2;Il1a;Ndufa4
	4	mmu00591	Linoleic acid metabolism	KEGG PATHWAY	4/ 1182	54/ 16870	0.0740741	0.529235	0.880258	Metabolism	Lipid metabolism	ENSMUSG00000018924;ENSMUSG00000060675;ENSMUSG00000033847;ENSMUSG00000025004	Alox15;Plaat3;Pla2g4c;Cyp2c40
	6	mmu04970	Salivary secretion	KEGG PATHWAY	6/ 1182	85/ 16870	0.0705882	0.553166	0.883981	Organismal Systems	Digestive system	ENSMUSG00000038357;ENSMUSG00000069516;ENSMUSG00000052920;ENSMUSG00000029334;ENSMUSG00000041329;ENSMUSG00000052889	Camp;Lyz2;Prkg1;Prkg2;Atp1b2;Prkcb
	10	mmu04270	Vascular smooth muscle contraction	KEGG PATHWAY	10/ 1182	142/ 16870	0.0704225	0.540546	0.885517	Organismal Systems	Circulatory system	ENSMUSG00000066071;ENSMUSG00000033847;ENSMUSG00000039824;ENSMUSG00000021367;ENSMUSG00000052920;ENSMUSG00000051331;ENSMUSG00000043017;ENSMUSG00000052889;ENSMUSG00000018500;ENSMUSG00000030666	Cyp4a12a;Pla2g4c;Myl6b;Edn1;Prkg1;Cacna1c;Ptgir;Prkcb;Adora2b;Calcb
	7	mmu05142	Chagas disease	KEGG PATHWAY	7/ 1182	101/ 16870	0.0693069	0.567887	0.885796	Human Diseases	Infectious disease: parasitic	ENSMUSG00000035042;ENSMUSG00000000982;ENSMUSG00000035385;ENSMUSG00000037411;ENSMUSG00000007613;ENSMUSG00000035352;ENSMUSG00000021250	Ccl5;Ccl3;Ccl2;Serpine1;Tgfbr1;Ccl12;Fos
	2	mmu00650	Butanoate metabolism	KEGG PATHWAY	2/ 1182	27/ 16870	0.0740741	0.573345	0.885832	Metabolism	Carbohydrate metabolism	ENSMUSG00000023832;ENSMUSG00000062480	Acat2;Acat3
	3	mmu05033	Nicotine addiction	KEGG PATHWAY	3/ 1182	40/ 16870	0.075	0.538338	0.886355	Human Diseases	Substance dependence	ENSMUSG00000030500;ENSMUSG00000001986;ENSMUSG00000029211	Slc17a6;Gria3;Gabra4
	8	mmu04928	Parathyroid hormone synthesis, secretion and action	KEGG PATHWAY	8/ 1182	115/ 16870	0.0695652	0.56087	0.887591	Organismal Systems	Endocrine system	ENSMUSG00000024486;ENSMUSG00000052889;ENSMUSG00000021250;ENSMUSG00000050578;ENSMUSG00000000957;ENSMUSG00000018909;ENSMUSG00000031565;ENSMUSG00000074622	Hbegf;Prkcb;Fos;Mmp13;Mmp14;Arrb1;Fgfr1;Mafb
	15	mmu05417	Lipid and atherosclerosis	KEGG PATHWAY	15/ 1182	216/ 16870	0.0694444	0.552946	0.887982	Human Diseases	Cardiovascular disease	ENSMUSG00000035042;ENSMUSG00000000982;ENSMUSG00000015243;ENSMUSG00000025498;ENSMUSG00000021250;ENSMUSG00000021270;ENSMUSG00000056130;ENSMUSG00000026580;ENSMUSG00000035385;ENSMUSG00000016024;ENSMUSG00000015839;ENSMUSG00000039304;ENSMUSG00000035352;ENSMUSG00000029379;ENSMUSG00000058927	Ccl5;Ccl3;Abca1;Irf7;Fos;Hsp90aa1;Ticam2;Selp;Ccl2;Lbp;Nfe2l2;Tnfsf10;Ccl12;Cxcl3;Gm10053
	10	mmu04723	Retrograde endocannabinoid signaling	KEGG PATHWAY	10/ 1182	144/ 16870	0.0694444	0.558696	0.888464	Organismal Systems	Nervous system	ENSMUSG00000032766;ENSMUSG00000035735;ENSMUSG00000023089;ENSMUSG00000001986;ENSMUSG00000026032;ENSMUSG00000051331;ENSMUSG00000030500;ENSMUSG00000052889;ENSMUSG00000029632;ENSMUSG00000029211	Gng11;Dagla;Ndufa5;Gria3;Ndufb3;Cacna1c;Slc17a6;Prkcb;Ndufa4;Gabra4
	4	mmu04340	Hedgehog signaling pathway	KEGG PATHWAY	4/ 1182	57/ 16870	0.0701754	0.572703	0.889053	Environmental Information Processing	Signal transduction	ENSMUSG00000070348;ENSMUSG00000018909;ENSMUSG00000064325;ENSMUSG00000022687	Ccnd1;Arrb1;Hhip;Boc
	6	mmu05235	PD-L1 expression and PD-1 checkpoint pathway in cancer	KEGG PATHWAY	6/ 1182	86/ 16870	0.0697674	0.564813	0.889512	Human Diseases	Cancer: overview	ENSMUSG00000026285;ENSMUSG00000021250;ENSMUSG00000056130;ENSMUSG00000039699;ENSMUSG00000026104;ENSMUSG00000030742	Pdcd1;Fos;Ticam2;Batf2;Stat1;Lat
	6	mmu04911	Insulin secretion	KEGG PATHWAY	6/ 1182	86/ 16870	0.0697674	0.564813	0.889512	Organismal Systems	Endocrine system	ENSMUSG00000038260;ENSMUSG00000000794;ENSMUSG00000051331;ENSMUSG00000027273;ENSMUSG00000041329;ENSMUSG00000052889	Trpm4;Kcnn3;Cacna1c;Snap25;Atp1b2;Prkcb
	1	mmu03450	Non-homologous end-joining	KEGG PATHWAY	1/ 1182	12/ 16870	0.0833333	0.581879	0.890575	Genetic Information Processing	Replication and repair	ENSMUSG00000024742	Fen1
	3	mmu00760	Nicotinate and nicotinamide metabolism	KEGG PATHWAY	3/ 1182	43/ 16870	0.0697674	0.588174	0.891836	Metabolism	Metabolism of cofactors and vitamins	ENSMUSG00000037847;ENSMUSG00000079554;ENSMUSG00000115338	Nmrk1;Aox2;Pnp
	26	mmu05010	Alzheimer disease	KEGG PATHWAY	26/ 1182	380/ 16870	0.0684211	0.580009	0.8919	Human Diseases	Neurodegenerative disease	ENSMUSG00000040249;ENSMUSG00000024079;ENSMUSG00000058927;ENSMUSG00000036752;ENSMUSG00000072572;ENSMUSG00000029632;ENSMUSG00000026032;ENSMUSG00000032330;ENSMUSG00000049791;ENSMUSG00000026202;ENSMUSG00000020163;ENSMUSG00000053897;ENSMUSG00000030785;ENSMUSG00000023089;ENSMUSG00000053040;ENSMUSG00000051331;ENSMUSG00000027399;ENSMUSG00000062591;ENSMUSG00000042541;ENSMUSG00000025889;ENSMUSG00000014599;…	Lrp1;Eif2ak2;Gm10053;Tubb4b;Slc39a2;Ndufa4;Ndufb3;Cox7a2;Fzd4;Tuba4a;Uqcr11;Slc39a8;Cox6a2;Ndufa5;Aph1c;Cacna1c;Il1a;Tubb4a;Sem1;Snca;Csf1;Tuba1b;Casp12;Cox7c;Wnt11;Kif5a
	4	mmu04370	VEGF signaling pathway	KEGG PATHWAY	4/ 1182	58/ 16870	0.0689655	0.586681	0.893729	Environmental Information Processing	Signal transduction	ENSMUSG00000052889;ENSMUSG00000062960;ENSMUSG00000061878;ENSMUSG00000033847	Prkcb;Kdr;Sphk1;Pla2g4c
	2	mmu00790	Folate biosynthesis	KEGG PATHWAY	2/ 1182	26/ 16870	0.0769231	0.552565	0.8962	Metabolism	Metabolism of cofactors and vitamins	ENSMUSG00000040046;ENSMUSG00000021707	Tph1;Dhfr
	2	mmu04950	Maturity onset diabetes of the young	KEGG PATHWAY	2/ 1182	26/ 16870	0.0769231	0.552565	0.8962	Human Diseases	Endocrine and metabolic disease	ENSMUSG00000027168;ENSMUSG00000024986	Pax6;Hhex
	1	mmu00130	Ubiquinone and other terpenoid-quinone biosynthesis	KEGG PATHWAY	1/ 1182	11/ 16870	0.0909091	0.550354	0.897077	Metabolism	Metabolism of cofactors and vitamins	ENSMUSG00000003849	Nqo1
	3	mmu00860	Porphyrin metabolism	KEGG PATHWAY	3/ 1182	44/ 16870	0.0681818	0.603997	0.911588	Metabolism	Metabolism of cofactors and vitamins	ENSMUSG00000089960;ENSMUSG00000090175;ENSMUSG00000054545	Ugt1a1;Ugt1a9;Ugt1a6a
	2	mmu00062	Fatty acid elongation	KEGG PATHWAY	2/ 1182	29/ 16870	0.0689655	0.612766	0.920561	Metabolism	Lipid metabolism	ENSMUSG00000021226;ENSMUSG00000041220	Acot2;Elovl6
	10	mmu04921	Oxytocin signaling pathway	KEGG PATHWAY	10/ 1182	151/ 16870	0.0662252	0.61975	0.926782	Organismal Systems	Endocrine system	ENSMUSG00000021250;ENSMUSG00000038128;ENSMUSG00000033847;ENSMUSG00000039824;ENSMUSG00000030592;ENSMUSG00000070348;ENSMUSG00000017412;ENSMUSG00000051331;ENSMUSG00000010066;ENSMUSG00000052889	Fos;Camk4;Pla2g4c;Myl6b;Ryr1;Ccnd1;Cacnb4;Cacna1c;Cacna2d2;Prkcb
	5	mmu03008	Ribosome biogenesis in eukaryotes	KEGG PATHWAY	5/ 1182	76/ 16870	0.0657895	0.622921	0.927271	Genetic Information Processing	Translation	ENSMUSG00000036114;ENSMUSG00000029430;ENSMUSG00000024800;ENSMUSG00000031403;ENSMUSG00000027133	Rpp25l;Ran;Rpp30;Dkc1;Nop10
	26	mmu04080	Neuroactive ligand-receptor interaction	KEGG PATHWAY	26/ 1182	389/ 16870	0.066838	0.628657	0.931555	Environmental Information Processing	Signaling molecules and interaction	ENSMUSG00000000617;ENSMUSG00000033470;ENSMUSG00000021367;ENSMUSG00000018500;ENSMUSG00000050447;ENSMUSG00000037759;ENSMUSG00000050147;ENSMUSG00000001986;ENSMUSG00000037278;ENSMUSG00000021779;ENSMUSG00000048376;ENSMUSG00000040552;ENSMUSG00000030666;ENSMUSG00000043017;ENSMUSG00000048779;ENSMUSG00000040314;ENSMUSG00000079700;ENSMUSG00000028778;ENSMUSG00000020787;ENSMUSG00000029211;ENSMUSG00000025723;…	Grm6;Cysltr2;Edn1;Adora2b;Lypd6;Ptger2;F2rl3;Gria3;Tmem97;Thrb;F2r;C3ar1;Calcb;Ptgir;P2ry6;Ctsg;Fpr3;Hcrtr1;P2rx1;Gabra4;Nmb;Fpr2;Fpr1;Mc5r;Npy;P2ry14
	4	mmu00310	Lysine degradation	KEGG PATHWAY	4/ 1182	62/ 16870	0.0645161	0.639823	0.943812	Metabolism	Amino acid metabolism	ENSMUSG00000026646;ENSMUSG00000023832;ENSMUSG00000032374;ENSMUSG00000062480	Suv39h2;Acat2;Plod2;Acat3
	24	mmu05014	Amyotrophic lateral sclerosis	KEGG PATHWAY	24/ 1182	364/ 16870	0.0659341	0.652458	0.953817	Human Diseases	Neurodegenerative disease	ENSMUSG00000058927;ENSMUSG00000036752;ENSMUSG00000015837;ENSMUSG00000029632;ENSMUSG00000002307;ENSMUSG00000022055;ENSMUSG00000022054;ENSMUSG00000032330;ENSMUSG00000026202;ENSMUSG00000032311;ENSMUSG00000049422;ENSMUSG00000020163;ENSMUSG00000023089;ENSMUSG00000030785;ENSMUSG00000005089;ENSMUSG00000062591;ENSMUSG00000042541;ENSMUSG00000020396;ENSMUSG00000027187;ENSMUSG00000023004;ENSMUSG00000025887;…	Gm10053;Tubb4b;Sqstm1;Ndufa4;Daxx;Nefl;Nefm;Cox7a2;Tuba4a;Nrg4;Chchd10;Uqcr11;Ndufa5;Cox6a2;Slc1a2;Tubb4a;Sem1;Nefh;Cat;Tuba1b;Casp12;Cox7c;Ndufb3;Kif5a
	5	mmu03018	RNA degradation	KEGG PATHWAY	5/ 1182	80/ 16870	0.0625	0.668053	0.955199	Genetic Information Processing	Folding, sorting and degradation	ENSMUSG00000034192;ENSMUSG00000027752;ENSMUSG00000091625;ENSMUSG00000035215;ENSMUSG00000031683	Lsm3;Exosc8;Lsm5;Lsm7;Lsm6
	2	mmu03020	RNA polymerase	KEGG PATHWAY	2/ 1182	32/ 16870	0.0625	0.666568	0.957274	Genetic Information Processing	Transcription	ENSMUSG00000033020;ENSMUSG00000038489	Polr2f;Polr2l
	4	mmu04330	Notch signaling pathway	KEGG PATHWAY	4/ 1182	63/ 16870	0.0634921	0.652387	0.95801	Environmental Information Processing	Signal transduction	ENSMUSG00000039982;ENSMUSG00000053040;ENSMUSG00000049502;ENSMUSG00000078202	Dtx4;Aph1c;Dtx3l;Nrarp
	4	mmu04913	Ovarian steroidogenesis	KEGG PATHWAY	4/ 1182	64/ 16870	0.0625	0.664655	0.95875	Organismal Systems	Endocrine system	ENSMUSG00000021226;ENSMUSG00000024087;ENSMUSG00000032323;ENSMUSG00000033847	Acot2;Cyp1b1;Cyp11a1;Pla2g4c
	1	mmu00604	Glycosphingolipid biosynthesis - ganglio series	KEGG PATHWAY	1/ 1182	15/ 16870	0.0666667	0.663811	0.961788	Metabolism	Glycan biosynthesis and metabolism	ENSMUSG00000052544	St6galnac3
	7	mmu04066	HIF-1 signaling pathway	KEGG PATHWAY	7/ 1182	112/ 16870	0.0625	0.676931	0.963666	Environmental Information Processing	Signal transduction	ENSMUSG00000022309;ENSMUSG00000037411;ENSMUSG00000022400;ENSMUSG00000021367;ENSMUSG00000035105;ENSMUSG00000001131;ENSMUSG00000052889	Angpt1;Serpine1;Rbx1;Edn1;Egln3;Timp1;Prkcb
	6	mmu00140	Steroid hormone biosynthesis	KEGG PATHWAY	6/ 1182	95/ 16870	0.0631579	0.66235	0.963956	Metabolism	Lipid metabolism	ENSMUSG00000024087;ENSMUSG00000054545;ENSMUSG00000089960;ENSMUSG00000032323;ENSMUSG00000090175;ENSMUSG00000025004	Cyp1b1;Ugt1a6a;Ugt1a1;Cyp11a1;Ugt1a9;Cyp2c40
	8	mmu04750	Inflammatory mediator regulation of TRP channels	KEGG PATHWAY	8/ 1182	128/ 16870	0.0625	0.681727	0.966273	Organismal Systems	Sensory system	ENSMUSG00000066071;ENSMUSG00000028072;ENSMUSG00000037759;ENSMUSG00000033847;ENSMUSG00000014158;ENSMUSG00000052889;ENSMUSG00000026072;ENSMUSG00000025004	Cyp4a12a;Ntrk1;Ptger2;Pla2g4c;Trpv4;Prkcb;Il1r1;Cyp2c40
	1	mmu04980	Cobalamin transport and metabolism	KEGG PATHWAY	1/ 1182	17/ 16870	0.0588235	0.709311	0.979811	Organismal Systems	Digestive system	ENSMUSG00000002308	Cd320
	3	mmu00270	Cysteine and methionine metabolism	KEGG PATHWAY	3/ 1182	54/ 16870	0.0555556	0.739394	0.979847	Metabolism	Amino acid metabolism	ENSMUSG00000006442;ENSMUSG00000074141;ENSMUSG00000029596	Srm;Il4i1;Sdsl
	7	mmu04935	Growth hormone synthesis, secretion and action	KEGG PATHWAY	7/ 1182	115/ 16870	0.0608696	0.703457	0.98003	Organismal Systems	Endocrine system	ENSMUSG00000004043;ENSMUSG00000021250;ENSMUSG00000053113;ENSMUSG00000026104;ENSMUSG00000051331;ENSMUSG00000052889;ENSMUSG00000042626	Stat5a;Fos;Socs3;Stat1;Cacna1c;Prkcb;Shc1
	8	mmu04728	Dopaminergic synapse	KEGG PATHWAY	8/ 1182	131/ 16870	0.0610687	0.706464	0.980031	Organismal Systems	Nervous system	ENSMUSG00000032766;ENSMUSG00000021250;ENSMUSG00000040147;ENSMUSG00000001986;ENSMUSG00000074657;ENSMUSG00000051331;ENSMUSG00000018909;ENSMUSG00000052889	Gng11;Fos;Maob;Gria3;Kif5a;Cacna1c;Arrb1;Prkcb
	3	mmu02010	ABC transporters	KEGG PATHWAY	3/ 1182	52/ 16870	0.0576923	0.715636	0.980241	Environmental Information Processing	Membrane transport	ENSMUSG00000024130;ENSMUSG00000018800;ENSMUSG00000015243	Abca3;Abca5;Abca1
	6	mmu05410	Hypertrophic cardiomyopathy	KEGG PATHWAY	6/ 1182	99/ 16870	0.0606061	0.701	0.980798	Human Diseases	Cardiovascular disease	ENSMUSG00000026414;ENSMUSG00000021367;ENSMUSG00000051331;ENSMUSG00000022817;ENSMUSG00000010066;ENSMUSG00000017412	Tnnt2;Edn1;Cacna1c;Itgb5;Cacna2d2;Cacnb4
	8	mmu04726	Serotonergic synapse	KEGG PATHWAY	8/ 1182	133/ 16870	0.0601504	0.722242	0.981046	Organismal Systems	Nervous system	ENSMUSG00000032766;ENSMUSG00000040046;ENSMUSG00000040147;ENSMUSG00000033847;ENSMUSG00000018924;ENSMUSG00000051331;ENSMUSG00000052889;ENSMUSG00000025004	Gng11;Tph1;Maob;Pla2g4c;Alox15;Cacna1c;Prkcb;Cyp2c40
	5	mmu05412	Arrhythmogenic right ventricular cardiomyopathy	KEGG PATHWAY	5/ 1182	85/ 16870	0.0588235	0.719262	0.981085	Human Diseases	Cardiovascular disease	ENSMUSG00000041957;ENSMUSG00000022817;ENSMUSG00000010066;ENSMUSG00000017412;ENSMUSG00000051331	Pkp2;Itgb5;Cacna2d2;Cacnb4;Cacna1c
	5	mmu04727	GABAergic synapse	KEGG PATHWAY	5/ 1182	88/ 16870	0.0568182	0.747155	0.982148	Organismal Systems	Nervous system	ENSMUSG00000032766;ENSMUSG00000030108;ENSMUSG00000051331;ENSMUSG00000052889;ENSMUSG00000029211	Gng11;Slc6a13;Cacna1c;Prkcb;Gabra4
	2	mmu00051	Fructose and mannose metabolism	KEGG PATHWAY	2/ 1182	35/ 16870	0.0571429	0.714166	0.982355	Metabolism	Carbohydrate metabolism	ENSMUSG00000025648;ENSMUSG00000069805	Pfkfb4;Fbp1
	1	mmu00120	Primary bile acid biosynthesis	KEGG PATHWAY	1/ 1182	18/ 16870	0.0555556	0.729699	0.982983	Metabolism	Lipid metabolism	ENSMUSG00000050370	Ch25h
	1	mmu00061	Fatty acid biosynthesis	KEGG PATHWAY	1/ 1182	18/ 16870	0.0555556	0.729699	0.982983	Metabolism	Lipid metabolism	ENSMUSG00000018796	Acsl1
	8	mmu04371	Apelin signaling pathway	KEGG PATHWAY	8/ 1182	136/ 16870	0.0588235	0.744826	0.983049	Environmental Information Processing	Signal transduction	ENSMUSG00000032766;ENSMUSG00000032470;ENSMUSG00000007613;ENSMUSG00000037411;ENSMUSG00000038128;ENSMUSG00000030592;ENSMUSG00000070348;ENSMUSG00000061878	Gng11;Mras;Tgfbr1;Serpine1;Camk4;Ryr1;Ccnd1;Sphk1
	4	mmu05211	Renal cell carcinoma	KEGG PATHWAY	4/ 1182	67/ 16870	0.0597015	0.69966	0.983143	Human Diseases	Cancer: specific types	ENSMUSG00000035105;ENSMUSG00000022400;ENSMUSG00000031714;ENSMUSG00000028864	Egln3;Rbx1;Gab1;Hgf
	6	mmu04925	Aldosterone synthesis and secretion	KEGG PATHWAY	6/ 1182	102/ 16870	0.0588235	0.72796	0.98471	Organismal Systems	Endocrine system	ENSMUSG00000035735;ENSMUSG00000038128;ENSMUSG00000051331;ENSMUSG00000032323;ENSMUSG00000041329;ENSMUSG00000052889	Dagla;Camk4;Cacna1c;Cyp11a1;Atp1b2;Prkcb
	5	mmu04146	Peroxisome	KEGG PATHWAY	5/ 1182	87/ 16870	0.0574713	0.738093	0.986141	Cellular Processes	Transport and catabolism	ENSMUSG00000027187;ENSMUSG00000027261;ENSMUSG00000029499;ENSMUSG00000026853;ENSMUSG00000018796	Cat;Hao1;Pxmp2;Crat;Acsl1
	5	mmu00590	Arachidonic acid metabolism	KEGG PATHWAY	5/ 1182	87/ 16870	0.0574713	0.738093	0.986141	Metabolism	Lipid metabolism	ENSMUSG00000018924;ENSMUSG00000060675;ENSMUSG00000025004;ENSMUSG00000066071;ENSMUSG00000033847	Alox15;Plaat3;Cyp2c40;Cyp4a12a;Pla2g4c
	2	mmu00030	Pentose phosphate pathway	KEGG PATHWAY	2/ 1182	34/ 16870	0.0588235	0.698969	0.986424	Metabolism	Carbohydrate metabolism	ENSMUSG00000053604;ENSMUSG00000069805	Rpia;Fbp1
	2	mmu00670	One carbon pool by folate	KEGG PATHWAY	2/ 1182	38/ 16870	0.0526316	0.755925	0.989685	Metabolism	Metabolism of cofactors and vitamins	ENSMUSG00000020534;ENSMUSG00000021707	Shmt1;Dhfr
	5	mmu04912	GnRH signaling pathway	KEGG PATHWAY	5/ 1182	91/ 16870	0.0549451	0.772943	0.992045	Organismal Systems	Endocrine system	ENSMUSG00000051331;ENSMUSG00000000957;ENSMUSG00000052889;ENSMUSG00000024486;ENSMUSG00000033847	Cacna1c;Mmp14;Prkcb;Hbegf;Pla2g4c
	3	mmu05213	Endometrial cancer	KEGG PATHWAY	3/ 1182	57/ 16870	0.0526316	0.772039	0.994801	Human Diseases	Cancer: specific types	ENSMUSG00000021453;ENSMUSG00000070348;ENSMUSG00000036390	Gadd45g;Ccnd1;Gadd45a
	2	mmu00513	Various types of N-glycan biosynthesis	KEGG PATHWAY	2/ 1182	42/ 16870	0.047619	0.803323	0.995754	Metabolism	Glycan biosynthesis and metabolism	ENSMUSG00000055629;ENSMUSG00000037306	B4galnt4;Man1c1
	1	mmu00531	Glycosaminoglycan degradation	KEGG PATHWAY	1/ 1182	21/ 16870	0.047619	0.782682	0.996697	Metabolism	Glycan biosynthesis and metabolism	ENSMUSG00000042082	Arsb
	3	mmu05134	Legionellosis	KEGG PATHWAY	3/ 1182	59/ 16870	0.0508475	0.791887	0.996738	Human Diseases	Infectious disease: bacterial	ENSMUSG00000029379;ENSMUSG00000078566;ENSMUSG00000058927	Cxcl3;Bnip3;Gm10053
	18	mmu05016	Huntington disease	KEGG PATHWAY	18/ 1182	300/ 16870	0.06	0.7859	0.996901	Human Diseases	Neurodegenerative disease	ENSMUSG00000042541;ENSMUSG00000020163;ENSMUSG00000023004;ENSMUSG00000030785;ENSMUSG00000023089;ENSMUSG00000001986;ENSMUSG00000058927;ENSMUSG00000017778;ENSMUSG00000026032;ENSMUSG00000033020;ENSMUSG00000074657;ENSMUSG00000038489;ENSMUSG00000032330;ENSMUSG00000036752;ENSMUSG00000005089;ENSMUSG00000062591;ENSMUSG00000026202;ENSMUSG00000029632	Sem1;Uqcr11;Tuba1b;Cox6a2;Ndufa5;Gria3;Gm10053;Cox7c;Ndufb3;Polr2f;Kif5a;Polr2l;Cox7a2;Tubb4b;Slc1a2;Tubb4a;Tuba4a;Ndufa4
	7	mmu04926	Relaxin signaling pathway	KEGG PATHWAY	7/ 1182	128/ 16870	0.0546875	0.801226	0.996945	Organismal Systems	Endocrine system	ENSMUSG00000032766;ENSMUSG00000021367;ENSMUSG00000021250;ENSMUSG00000050578;ENSMUSG00000007613;ENSMUSG00000018909;ENSMUSG00000042626	Gng11;Edn1;Fos;Mmp13;Tgfbr1;Arrb1;Shc1
	4	mmu04924	Renin secretion	KEGG PATHWAY	4/ 1182	75/ 16870	0.0533333	0.779861	0.996999	Organismal Systems	Endocrine system	ENSMUSG00000021367;ENSMUSG00000051331;ENSMUSG00000029334;ENSMUSG00000037759	Edn1;Cacna1c;Prkg2;Ptger2
	4	mmu04918	Thyroid hormone synthesis	KEGG PATHWAY	4/ 1182	74/ 16870	0.0540541	0.77086	0.997223	Organismal Systems	Endocrine system	ENSMUSG00000041329;ENSMUSG00000040963;ENSMUSG00000052889;ENSMUSG00000029368	Atp1b2;Asgr2;Prkcb;Alb
	8	mmu04120	Ubiquitin mediated proteolysis	KEGG PATHWAY	8/ 1182	144/ 16870	0.0555556	0.798671	0.997574	Genetic Information Processing	Folding, sorting and degradation	ENSMUSG00000032596;ENSMUSG00000040749;ENSMUSG00000001403;ENSMUSG00000036986;ENSMUSG00000022400;ENSMUSG00000053113;ENSMUSG00000027078;ENSMUSG00000036782	Uba7;Siah1b;Ube2c;Pml;Rbx1;Socs3;Ube2l6;Klhl13
	9	mmu04390	Hippo signaling pathway	KEGG PATHWAY	9/ 1182	155/ 16870	0.0580645	0.766137	0.999042	Environmental Information Processing	Signal transduction	ENSMUSG00000055320;ENSMUSG00000015957;ENSMUSG00000037411;ENSMUSG00000017716;ENSMUSG00000036585;ENSMUSG00000007613;ENSMUSG00000070348;ENSMUSG00000042745;ENSMUSG00000049791	Tead1;Wnt11;Serpine1;Birc5;Fgf1;Tgfbr1;Ccnd1;Id1;Fzd4
	12	mmu05415	Diabetic cardiomyopathy	KEGG PATHWAY	12/ 1182	203/ 16870	0.0591133	0.769305	0.999177	Human Diseases	Cardiovascular disease	ENSMUSG00000020163;ENSMUSG00000022225;ENSMUSG00000030785;ENSMUSG00000023089;ENSMUSG00000033083;ENSMUSG00000017778;ENSMUSG00000007613;ENSMUSG00000032330;ENSMUSG00000026032;ENSMUSG00000052889;ENSMUSG00000029632;ENSMUSG00000038967	Uqcr11;Cma1;Cox6a2;Ndufa5;Tbc1d4;Cox7c;Tgfbr1;Cox7a2;Ndufb3;Prkcb;Ndufa4;Pdk2
	13	mmu04714	Thermogenesis	KEGG PATHWAY	13/ 1182	224/ 16870	0.0580357	0.797193	0.999558	Organismal Systems	Environmental adaptation	ENSMUSG00000050323;ENSMUSG00000020163;ENSMUSG00000046516;ENSMUSG00000030785;ENSMUSG00000023089;ENSMUSG00000017778;ENSMUSG00000026032;ENSMUSG00000052920;ENSMUSG00000029334;ENSMUSG00000031565;ENSMUSG00000018796;ENSMUSG00000029632;ENSMUSG00000032330	Ndufaf6;Uqcr11;Cox17;Cox6a2;Ndufa5;Cox7c;Ndufb3;Prkg1;Prkg2;Fgfr1;Acsl1;Ndufa4;Cox7a2
	6	mmu04350	TGF-beta signaling pathway	KEGG PATHWAY	6/ 1182	110/ 16870	0.0545455	0.791309	0.999872	Environmental Information Processing	Signal transduction	ENSMUSG00000090958;ENSMUSG00000040152;ENSMUSG00000007613;ENSMUSG00000029716;ENSMUSG00000022400;ENSMUSG00000042745	Lrrc32;Thbs1;Tgfbr1;Tfr2;Rbx1;Id1
	7	mmu04740	Olfactory transduction	KEGG PATHWAY	7/ 1182	1112/ 16870	0.00629496	1	1	Organismal Systems	Sensory system	ENSMUSG00000040328;ENSMUSG00000045780;ENSMUSG00000068259;ENSMUSG00000052920;ENSMUSG00000029334;ENSMUSG00000090675;ENSMUSG00000018909	Or2v1;Or51v8;Or9a7;Prkg1;Prkg2;Or5v1b;Arrb1
	2	mmu00620	Pyruvate metabolism	KEGG PATHWAY	2/ 1182	43/ 16870	0.0465116	0.813818	1	Metabolism	Carbohydrate metabolism	ENSMUSG00000023832;ENSMUSG00000062480	Acat2;Acat3
	5	mmu04137	Mitophagy - animal	KEGG PATHWAY	5/ 1182	98/ 16870	0.0510204	0.825219	1	Cellular Processes	Transport and catabolism	ENSMUSG00000040749;ENSMUSG00000032470;ENSMUSG00000078566;ENSMUSG00000015837;ENSMUSG00000028998	Siah1b;Mras;Bnip3;Sqstm1;Tomm7
	5	mmu04976	Bile secretion	KEGG PATHWAY	5/ 1182	98/ 16870	0.0510204	0.825219	1	Organismal Systems	Digestive system	ENSMUSG00000041329;ENSMUSG00000089960;ENSMUSG00000032204;ENSMUSG00000090175;ENSMUSG00000054545	Atp1b2;Ugt1a1;Aqp9;Ugt1a9;Ugt1a6a
	1	mmu00515	Mannose type O-glycan biosynthesis	KEGG PATHWAY	1/ 1182	24/ 16870	0.0416667	0.825287	1	Metabolism	Glycan biosynthesis and metabolism	ENSMUSG00000117789	Gm50388
	4	mmu03083	Polycomb repressive complex	KEGG PATHWAY	4/ 1182	82/ 16870	0.0487805	0.835212	1	Genetic Information Processing	Chromosome	ENSMUSG00000089715;ENSMUSG00000024805;ENSMUSG00000025577;ENSMUSG00000020897	Cbx6;Pcgf5;Cbx2;Aurkb
	7	mmu05135	Yersinia infection	KEGG PATHWAY	7/ 1182	134/ 16870	0.0522388	0.837138	1	Human Diseases	Infectious disease: bacterial	ENSMUSG00000035385;ENSMUSG00000021250;ENSMUSG00000026193;ENSMUSG00000030742;ENSMUSG00000056367;ENSMUSG00000035352;ENSMUSG00000024867	Ccl2;Fos;Fn1;Lat;Actr3b;Ccl12;Pip5k1b
	2	mmu04973	Carbohydrate digestion and absorption	KEGG PATHWAY	2/ 1182	46/ 16870	0.0434783	0.842357	1	Organismal Systems	Digestive system	ENSMUSG00000041329;ENSMUSG00000052889	Atp1b2;Prkcb
	6	mmu04722	Neurotrophin signaling pathway	KEGG PATHWAY	6/ 1182	118/ 16870	0.0508475	0.842709	1	Organismal Systems	Nervous system	ENSMUSG00000028072;ENSMUSG00000005057;ENSMUSG00000000120;ENSMUSG00000038128;ENSMUSG00000031714;ENSMUSG00000042626	Ntrk1;Sh2b2;Ngfr;Camk4;Gab1;Shc1
	3	mmu04720	Long-term potentiation	KEGG PATHWAY	3/ 1182	65/ 16870	0.0461538	0.842942	1	Organismal Systems	Nervous system	ENSMUSG00000051331;ENSMUSG00000052889;ENSMUSG00000038128	Cacna1c;Prkcb;Camk4
	6	mmu04660	T cell receptor signaling pathway	KEGG PATHWAY	6/ 1182	119/ 16870	0.0504202	0.848347	1	Organismal Systems	Immune system	ENSMUSG00000042351;ENSMUSG00000026009;ENSMUSG00000026285;ENSMUSG00000020395;ENSMUSG00000021250;ENSMUSG00000030742	Grap2;Icos;Pdcd1;Itk;Fos;Lat
	1	mmu04977	Vitamin digestion and absorption	KEGG PATHWAY	1/ 1182	26/ 16870	0.0384615	0.848945	1	Organismal Systems	Digestive system	ENSMUSG00000001436	Slc19a1
	3	mmu05230	Central carbon metabolism in cancer	KEGG PATHWAY	3/ 1182	66/ 16870	0.0454545	0.850306	1	Human Diseases	Cancer: overview	ENSMUSG00000020475;ENSMUSG00000028072;ENSMUSG00000031565	Pgam2;Ntrk1;Fgfr1
	5	mmu05414	Dilated cardiomyopathy	KEGG PATHWAY	5/ 1182	102/ 16870	0.0490196	0.850434	1	Human Diseases	Cardiovascular disease	ENSMUSG00000026414;ENSMUSG00000051331;ENSMUSG00000010066;ENSMUSG00000017412;ENSMUSG00000022817	Tnnt2;Cacna1c;Cacna2d2;Cacnb4;Itgb5
	12	mmu04024	cAMP signaling pathway	KEGG PATHWAY	12/ 1182	221/ 16870	0.0542986	0.856342	1	Environmental Information Processing	Signal transduction	ENSMUSG00000037759;ENSMUSG00000027762;ENSMUSG00000021250;ENSMUSG00000064325;ENSMUSG00000038128;ENSMUSG00000019848;ENSMUSG00000021367;ENSMUSG00000048376;ENSMUSG00000051331;ENSMUSG00000001986;ENSMUSG00000041329;ENSMUSG00000029819	Ptger2;Sucnr1;Fos;Hhip;Camk4;Popdc3;Edn1;F2r;Cacna1c;Gria3;Atp1b2;Npy
	2	mmu04930	Type II diabetes mellitus	KEGG PATHWAY	2/ 1182	48/ 16870	0.0416667	0.859115	1	Human Diseases	Endocrine and metabolic disease	ENSMUSG00000053113;ENSMUSG00000051331	Socs3;Cacna1c
	1	mmu04392	Hippo signaling pathway - multiple species	KEGG PATHWAY	1/ 1182	27/ 16870	0.037037	0.859545	1	Environmental Information Processing	Signal transduction	ENSMUSG00000055320	Tead1
	1	mmu00601	Glycosphingolipid biosynthesis - lacto and neolacto series	KEGG PATHWAY	1/ 1182	27/ 16870	0.037037	0.859545	1	Metabolism	Glycan biosynthesis and metabolism	ENSMUSG00000022686	B3gnt5
	1	mmu04966	Collecting duct acid secretion	KEGG PATHWAY	1/ 1182	27/ 16870	0.037037	0.859545	1	Organismal Systems	Excretory system	ENSMUSG00000028238	Atp6v0d2
	2	mmu00520	Amino sugar and nucleotide sugar metabolism	KEGG PATHWAY	2/ 1182	49/ 16870	0.0408163	0.866869	1	Metabolism	Carbohydrate metabolism	ENSMUSG00000020766;ENSMUSG00000026456	Galk1;Cyb5r1
	5	mmu04931	Insulin resistance	KEGG PATHWAY	5/ 1182	107/ 16870	0.046729	0.877629	1	Human Diseases	Endocrine and metabolic disease	ENSMUSG00000024600;ENSMUSG00000053113;ENSMUSG00000052889;ENSMUSG00000032715;ENSMUSG00000033083	Slc27a6;Socs3;Prkcb;Trib3;Tbc1d4
	3	mmu04927	Cortisol synthesis and secretion	KEGG PATHWAY	3/ 1182	71/ 16870	0.0422535	0.882772	1	Organismal Systems	Endocrine system	ENSMUSG00000051331;ENSMUSG00000021684;ENSMUSG00000032323	Cacna1c;Pde8b;Cyp11a1
	1	mmu00640	Propanoate metabolism	KEGG PATHWAY	1/ 1182	30/ 16870	0.0333333	0.887091	1	Metabolism	Carbohydrate metabolism	ENSMUSG00000021238	Aldh6a1
	3	mmu04920	Adipocytokine signaling pathway	KEGG PATHWAY	3/ 1182	72/ 16870	0.0416667	0.888458	1	Organismal Systems	Endocrine system	ENSMUSG00000029819;ENSMUSG00000053113;ENSMUSG00000018796	Npy;Socs3;Acsl1
	4	mmu01522	Endocrine resistance	KEGG PATHWAY	4/ 1182	91/ 16870	0.043956	0.888813	1	Human Diseases	Drug resistance: antineoplastic	ENSMUSG00000070348;ENSMUSG00000021250;ENSMUSG00000042626;ENSMUSG00000024486	Ccnd1;Fos;Shc1;Hbegf
	1	mmu00052	Galactose metabolism	KEGG PATHWAY	1/ 1182	31/ 16870	0.0322581	0.895016	1	Metabolism	Carbohydrate metabolism	ENSMUSG00000020766	Galk1
	5	mmu04725	Cholinergic synapse	KEGG PATHWAY	5/ 1182	112/ 16870	0.0446429	0.900496	1	Organismal Systems	Nervous system	ENSMUSG00000032766;ENSMUSG00000021250;ENSMUSG00000051331;ENSMUSG00000052889;ENSMUSG00000038128	Gng11;Fos;Cacna1c;Prkcb;Camk4
	1	mmu00512	Mucin type O-glycan biosynthesis	KEGG PATHWAY	1/ 1182	32/ 16870	0.03125	0.902385	1	Metabolism	Glycan biosynthesis and metabolism	ENSMUSG00000052544	St6galnac3
	1	mmu00410	beta-Alanine metabolism	KEGG PATHWAY	1/ 1182	32/ 16870	0.03125	0.902385	1	Metabolism	Metabolism of other amino acids	ENSMUSG00000021238	Aldh6a1
	3	mmu05133	Pertussis	KEGG PATHWAY	3/ 1182	75/ 16870	0.04	0.904062	1	Human Diseases	Infectious disease: bacterial	ENSMUSG00000027399;ENSMUSG00000021250;ENSMUSG00000056130	Il1a;Fos;Ticam2
	6	mmu04915	Estrogen signaling pathway	KEGG PATHWAY	6/ 1182	132/ 16870	0.0454545	0.907657	1	Organismal Systems	Endocrine system	ENSMUSG00000024486;ENSMUSG00000030357;ENSMUSG00000021270;ENSMUSG00000021250;ENSMUSG00000042626;ENSMUSG00000031870	Hbegf;Fkbp4;Hsp90aa1;Fos;Shc1;Pgr
	1	mmu04710	Circadian rhythm	KEGG PATHWAY	1/ 1182	34/ 16870	0.0294118	0.915609	1	Organismal Systems	Environmental adaptation	ENSMUSG00000022400	Rbx1
	8	mmu05034	Alcoholism	KEGG PATHWAY	8/ 1182	171/ 16870	0.0467836	0.918515	1	Human Diseases	Substance dependence	ENSMUSG00000032766;ENSMUSG00000027018;ENSMUSG00000040147;ENSMUSG00000038128;ENSMUSG00000037894;ENSMUSG00000042626;ENSMUSG00000029819;ENSMUSG00000018500	Gng11;Hat1;Maob;Camk4;H2az1;Shc1;Npy;Adora2b
	8	mmu04310	Wnt signaling pathway	KEGG PATHWAY	8/ 1182	174/ 16870	0.045977	0.926961	1	Environmental Information Processing	Signal transduction	ENSMUSG00000040749;ENSMUSG00000005124;ENSMUSG00000070348;ENSMUSG00000015957;ENSMUSG00000022400;ENSMUSG00000049791;ENSMUSG00000014226;ENSMUSG00000052889	Siah1b;Ccn4;Ccnd1;Wnt11;Rbx1;Fzd4;Cacybp;Prkcb
	1	mmu05143	African trypanosomiasis	KEGG PATHWAY	1/ 1182	36/ 16870	0.0277778	0.927043	1	Human Diseases	Infectious disease: parasitic	ENSMUSG00000052889	Prkcb
	4	mmu04916	Melanogenesis	KEGG PATHWAY	4/ 1182	101/ 16870	0.039604	0.929892	1	Organismal Systems	Endocrine system	ENSMUSG00000049791;ENSMUSG00000015957;ENSMUSG00000052889;ENSMUSG00000021367	Fzd4;Wnt11;Prkcb;Edn1
	5	mmu04071	Sphingolipid signaling pathway	KEGG PATHWAY	5/ 1182	121/ 16870	0.0413223	0.932406	1	Environmental Information Processing	Signal transduction	ENSMUSG00000052889;ENSMUSG00000024680;ENSMUSG00000040451;ENSMUSG00000005339;ENSMUSG00000061878	Prkcb;Ms4a2;Sgms1;Fcer1a;Sphk1
	1	mmu00250	Alanine, aspartate and glutamate metabolism	KEGG PATHWAY	1/ 1182	38/ 16870	0.0263158	0.936929	1	Metabolism	Amino acid metabolism	ENSMUSG00000074141	Il4i1
	7	mmu04934	Cushing syndrome	KEGG PATHWAY	7/ 1182	161/ 16870	0.0434783	0.939776	1	Human Diseases	Endocrine and metabolic disease	ENSMUSG00000028212;ENSMUSG00000021684;ENSMUSG00000015957;ENSMUSG00000070348;ENSMUSG00000051331;ENSMUSG00000032323;ENSMUSG00000049791	Ccne2;Pde8b;Wnt11;Ccnd1;Cacna1c;Cyp11a1;Fzd4
	2	mmu00010	Glycolysis / Gluconeogenesis	KEGG PATHWAY	2/ 1182	64/ 16870	0.03125	0.944593	1	Metabolism	Carbohydrate metabolism	ENSMUSG00000020475;ENSMUSG00000069805	Pgam2;Fbp1
	3	mmu04211	Longevity regulating pathway	KEGG PATHWAY	3/ 1182	89/ 16870	0.0337079	0.953791	1	Organismal Systems	Aging	ENSMUSG00000028893;ENSMUSG00000038128;ENSMUSG00000027187	Sesn2;Camk4;Cat
	7	mmu04141	Protein processing in endoplasmic reticulum	KEGG PATHWAY	7/ 1182	169/ 16870	0.0414201	0.956345	1	Genetic Information Processing	Folding, sorting and degradation	ENSMUSG00000025887;ENSMUSG00000021270;ENSMUSG00000051984;ENSMUSG00000022400;ENSMUSG00000015839;ENSMUSG00000031770;ENSMUSG00000037306	Casp12;Hsp90aa1;Sec31b;Rbx1;Nfe2l2;Herpud1;Man1c1
	1	mmu04962	Vasopressin-regulated water reabsorption	KEGG PATHWAY	1/ 1182	44/ 16870	0.0227273	0.959255	1	Organismal Systems	Excretory system	ENSMUSG00000047193	Dync2h1
	6	mmu04261	Adrenergic signaling in cardiomyocytes	KEGG PATHWAY	6/ 1182	152/ 16870	0.0394737	0.959814	1	Organismal Systems	Circulatory system	ENSMUSG00000026414;ENSMUSG00000019848;ENSMUSG00000051331;ENSMUSG00000041329;ENSMUSG00000010066;ENSMUSG00000017412	Tnnt2;Popdc3;Cacna1c;Atp1b2;Cacna2d2;Cacnb4
	1	mmu05030	Cocaine addiction	KEGG PATHWAY	1/ 1182	47/ 16870	0.0212766	0.967253	1	Human Diseases	Substance dependence	ENSMUSG00000040147	Maob
	2	mmu04971	Gastric acid secretion	KEGG PATHWAY	2/ 1182	75/ 16870	0.0266667	0.97161	1	Organismal Systems	Digestive system	ENSMUSG00000041329;ENSMUSG00000052889	Atp1b2;Prkcb
	5	mmu05017	Spinocerebellar ataxia	KEGG PATHWAY	5/ 1182	141/ 16870	0.035461	0.972965	1	Human Diseases	Neurodegenerative disease	ENSMUSG00000042541;ENSMUSG00000030592;ENSMUSG00000052889;ENSMUSG00000001986;ENSMUSG00000058927	Sem1;Ryr1;Prkcb;Gria3;Gm10053
	4	mmu04152	AMPK signaling pathway	KEGG PATHWAY	4/ 1182	123/ 16870	0.0325203	0.976349	1	Environmental Information Processing	Signal transduction	ENSMUSG00000027715;ENSMUSG00000025648;ENSMUSG00000070348;ENSMUSG00000069805	Ccna2;Pfkfb4;Ccnd1;Fbp1
	1	mmu00510	N-Glycan biosynthesis	KEGG PATHWAY	1/ 1182	53/ 16870	0.0188679	0.97885	1	Metabolism	Glycan biosynthesis and metabolism	ENSMUSG00000037306	Man1c1
	5	mmu04150	mTOR signaling pathway	KEGG PATHWAY	5/ 1182	154/ 16870	0.0324675	0.98562	1	Environmental Information Processing	Signal transduction	ENSMUSG00000049791;ENSMUSG00000015957;ENSMUSG00000028893;ENSMUSG00000052889;ENSMUSG00000050552	Fzd4;Wnt11;Sesn2;Prkcb;Lamtor4
	1	mmu04213	Longevity regulating pathway - multiple species	KEGG PATHWAY	1/ 1182	60/ 16870	0.0166667	0.987303	1	Organismal Systems	Aging	ENSMUSG00000027187	Cat
	4	mmu04910	Insulin signaling pathway	KEGG PATHWAY	4/ 1182	135/ 16870	0.0296296	0.98736	1	Organismal Systems	Endocrine system	ENSMUSG00000053113;ENSMUSG00000005057;ENSMUSG00000069805;ENSMUSG00000042626	Socs3;Sh2b2;Fbp1;Shc1
	3	mmu04972	Pancreatic secretion	KEGG PATHWAY	3/ 1182	113/ 16870	0.0265487	0.987827	1	Organismal Systems	Digestive system	ENSMUSG00000041329;ENSMUSG00000001865;ENSMUSG00000052889	Atp1b2;Cpa3;Prkcb
	2	mmu04742	Taste transduction	KEGG PATHWAY	2/ 1182	92/ 16870	0.0217391	0.990204	1	Organismal Systems	Sensory system	ENSMUSG00000051331;ENSMUSG00000029211	Cacna1c;Gabra4
	5	mmu04140	Autophagy - animal	KEGG PATHWAY	5/ 1182	162/ 16870	0.0308642	0.990365	1	Cellular Processes	Transport and catabolism	ENSMUSG00000078566;ENSMUSG00000043940;ENSMUSG00000021559;ENSMUSG00000015837;ENSMUSG00000032470	Bnip3;Wdfy3;Dapk1;Sqstm1;Mras
	4	mmu04936	Alcoholic liver disease	KEGG PATHWAY	4/ 1182	141/ 16870	0.0283688	0.990828	1	Human Diseases	Endocrine and metabolic disease	ENSMUSG00000040552;ENSMUSG00000016024;ENSMUSG00000029379;ENSMUSG00000070348	C3ar1;Lbp;Cxcl3;Ccnd1
	2	mmu04922	Glucagon signaling pathway	KEGG PATHWAY	2/ 1182	102/ 16870	0.0196078	0.994831	1	Organismal Systems	Endocrine system	ENSMUSG00000020475;ENSMUSG00000069805	Pgam2;Fbp1
	2	mmu03013	Nucleocytoplasmic transport	KEGG PATHWAY	2/ 1182	114/ 16870	0.0175439	0.997625	1	Genetic Information Processing	Translation	ENSMUSG00000029430;ENSMUSG00000038374	Ran;Rbm8a
	4	mmu04022	cGMP-PKG signaling pathway	KEGG PATHWAY	4/ 1182	171/ 16870	0.0233918	0.998266	1	Environmental Information Processing	Signal transduction	ENSMUSG00000041329;ENSMUSG00000052920;ENSMUSG00000051331;ENSMUSG00000029334	Atp1b2;Prkg1;Cacna1c;Prkg2
	1	mmu03015	mRNA surveillance pathway	KEGG PATHWAY	1/ 1182	95/ 16870	0.0105263	0.999013	1	Genetic Information Processing	Translation	ENSMUSG00000038374	Rbm8a
	2	mmu03010	Ribosome	KEGG PATHWAY	2/ 1182	138/ 16870	0.0144928	0.999512	1	Genetic Information Processing	Translation	ENSMUSG00000057388;ENSMUSG00000022370	Mrpl18;Mrpl13
	1	mmu03082	ATP-dependent chromatin remodeling	KEGG PATHWAY	1/ 1182	128/ 16870	0.0078125	0.999912	1	Genetic Information Processing	Chromosome	ENSMUSG00000037894	H2az1
Fig. S2c	Gene id	Gene name	Gene description	FC(STX11/Vcetor)	Log2FC(STX11/Vcetor)	Pvalue	Padjust	Significant	Regulate	STX11_1	STX11_2	Vcetor_1	Vcetor_2	STX11	Vcetor
	ENSMUSG00000000028	Cdc45	cell division cycle 45 [Source:MGI Symbol;Acc:MGI:1338073]	3.04592	1.60688	4.19712e-18	1.17886e-16	yes	up	21.96	20.04	7	7.67	21	7.335
	ENSMUSG00000000120	Ngfr	nerve growth factor receptor (TNFR superfamily, member 16) [Source:MGI Symbol;Acc:MGI:97323]	5.17561	2.37173	0.00060703	0.002912	yes	up	0.82	0.9	0.15	0.21	0.86	0.18
	ENSMUSG00000000127	Fer	FER tyrosine kinase [Source:MGI Symbol;Acc:MGI:105917]	2.31756	1.21261	0.0109673	0.0364629	yes	up	1.83	1.55	0.56	1.07	1.69	0.815
	ENSMUSG00000000204	Slfn4	schlafen 4 [Source:MGI Symbol;Acc:MGI:1329010]	43.0613	5.42832	0	0	yes	up	199.81	206.13	5.1	4.23	202.97	4.665
	ENSMUSG00000000318	Clec10a	C-type lectin domain family 10, member A [Source:MGI Symbol;Acc:MGI:96975]	0.422149	-1.24417	1.99256e-15	4.55378e-14	yes	down	27.13	22.33	58.33	68.93	24.73	63.63
	ENSMUSG00000000386	Mx1	MX dynamin-like GTPase 1 [Source:MGI Symbol;Acc:MGI:97243]	2.44438	1.28947	4.39869e-49	4.41137e-47	yes	up	147.78	150.39	63.04	74.41	149.085	68.725
	ENSMUSG00000000486	Septin1	septin 1 [Source:MGI Symbol;Acc:MGI:1858916]	2.61048	1.38432	3.59234e-14	7.34362e-13	yes	up	31.94	38.05	14.47	15.69	34.995	15.08
	ENSMUSG00000000530	Acvrl1	activin A receptor, type II-like 1 [Source:MGI Symbol;Acc:MGI:1338946]	0.276337	-1.8555	1.23073e-19	3.76034e-18	yes	down	2.77	3.08	12.03	10.86	2.925	11.445
	ENSMUSG00000000552	Zfp385a	zinc finger protein 385A [Source:MGI Symbol;Acc:MGI:1352495]	0.470061	-1.08908	5.32781e-22	1.89237e-20	yes	down	35.7	38.34	86.64	83.69	37.02	85.165
	ENSMUSG00000000617	Grm6	glutamate receptor, metabotropic 6 [Source:MGI Symbol;Acc:MGI:1351343]	4.48669	2.16565	7.73754e-06	5.56613e-05	yes	up	2.16	1.65	0.35	0.61	1.905	0.48
	ENSMUSG00000000682	Cd52	CD52 antigen [Source:MGI Symbol;Acc:MGI:1346088]	2.05402	1.03845	1.06727e-05	7.50968e-05	yes	up	2113.45	2129.37	1278.62	987.21	2121.41	1132.91
	ENSMUSG00000000732	Icosl	icos ligand [Source:MGI Symbol;Acc:MGI:1354701]	0.36858	-1.43995	7.18104e-24	2.81447e-22	yes	down	14.39	13.84	35.72	48.94	14.115	42.33
	ENSMUSG00000000791	Il12rb1	interleukin 12 receptor, beta 1 [Source:MGI Symbol;Acc:MGI:104579]	2.47695	1.30856	0.000393252	0.00197716	yes	up	2.8	3.96	1.26	1.34	3.38	1.3
	ENSMUSG00000000794	Kcnn3	potassium intermediate/small conductance calcium-activated channel, subfamily N, member 3 [Source:MGI Symbol;Acc:MGI:2153183]	0.411165	-1.28221	9.79985e-12	1.58772e-10	yes	down	2.71	2.79	7.98	6.72	2.75	7.35
	ENSMUSG00000000805	Car4	carbonic anhydrase 4 [Source:MGI Symbol;Acc:MGI:1096574]	4.47339	2.16137	4.75861e-77	8.36388e-75	yes	up	151.89	165.36	37.04	40.09	158.625	38.565
	ENSMUSG00000000915	Hip1r	huntingtin interacting protein 1 related [Source:MGI Symbol;Acc:MGI:1352504]	2.41069	1.26944	3.23713e-16	8.02178e-15	yes	up	9.07	8.89	4.34	4.26	8.98	4.3
	ENSMUSG00000000957	Mmp14	matrix metallopeptidase 14 (membrane-inserted) [Source:MGI Symbol;Acc:MGI:101900]	0.394664	-1.3413	7.8604e-19	2.29473e-17	yes	down	14.46	14.75	44.07	36.27	14.605	40.17
	ENSMUSG00000000982	Ccl3	C-C motif chemokine ligand 3 [Source:MGI Symbol;Acc:MGI:98260]	4.02864	2.01029	1.13937e-58	1.51759e-56	yes	up	242.36	268.08	66.7	70.72	255.22	68.71
	ENSMUSG00000001029	Icam2	intercellular adhesion molecule 2 [Source:MGI Symbol;Acc:MGI:96394]	2.13592	1.09486	0.00173147	0.00737997	yes	up	12.09	14.65	8.9	5.87	13.37	7.385
	ENSMUSG00000001123	Lgals9	lectin, galactose binding, soluble 9 [Source:MGI Symbol;Acc:MGI:109496]	2.90279	1.53744	6.86089e-54	8.06698e-52	yes	up	214.74	222.83	82.06	80.16	218.785	81.11
	ENSMUSG00000001131	Timp1	tissue inhibitor of metalloproteinase 1 [Source:MGI Symbol;Acc:MGI:98752]	2.46653	1.30249	1.66912e-13	3.22639e-12	yes	up	98.43	107.73	51.52	38.8	103.08	45.16
	ENSMUSG00000001166	Oas1c	2'-5' oligoadenylate synthetase 1C [Source:MGI Symbol;Acc:MGI:2149633]	2.50333	1.32385	5.11245e-07	4.5048e-06	yes	up	8.27	8.78	3	3.49	8.525	3.245
	ENSMUSG00000001228	Uhrf1	ubiquitin-like, containing PHD and RING finger domains, 1 [Source:MGI Symbol;Acc:MGI:1338889]	3.43745	1.78134	6.09021e-51	6.53032e-49	yes	up	38.51	39.44	11.97	13.22	38.975	12.595
	ENSMUSG00000001288	Rarg	retinoic acid receptor, gamma [Source:MGI Symbol;Acc:MGI:97858]	0.401716	-1.31575	1.5544e-20	5.04781e-19	yes	down	10.66	13.84	28.09	33.93	12.25	31.01
	ENSMUSG00000001334	Fndc5	fibronectin type III domain containing 5 [Source:MGI Symbol;Acc:MGI:1917614]	0.23006	-2.11992	6.63157e-09	7.72807e-08	yes	down	0.74	1.02	3.93	4.54	0.88	4.235
	ENSMUSG00000001403	Ube2c	ubiquitin-conjugating enzyme E2C [Source:MGI Symbol;Acc:MGI:1915862]	2.6646	1.41392	1.96756e-25	8.62338e-24	yes	up	109.18	105.86	42.24	44.71	107.52	43.475
	ENSMUSG00000001436	Slc19a1	solute carrier family 19 (folate transporter), member 1 [Source:MGI Symbol;Acc:MGI:103182]	2.36056	1.23913	7.85099e-09	9.03791e-08	yes	up	13.2	12.51	5.1	6.56	12.855	5.83
	ENSMUSG00000001467	Cyp51	cytochrome P450, family 51 [Source:MGI Symbol;Acc:MGI:106040]	2.60195	1.37959	3.08342e-27	1.47666e-25	yes	up	24.85	24.43	9.11	11.09	24.64	10.1
	ENSMUSG00000001663	Gstt1	glutathione S-transferase, theta 1 [Source:MGI Symbol;Acc:MGI:107379]	6.1768	2.62686	0.00155067	0.00669131	yes	up	2.97	2.48	0.55	0.39	2.725	0.47
	ENSMUSG00000001687	Ubl3	ubiquitin-like 3 [Source:MGI Symbol;Acc:MGI:1344373]	0.440808	-1.18178	8.10071e-37	5.73067e-35	yes	down	48.13	48.62	145.96	155.86	48.375	150.91
	ENSMUSG00000001865	Cpa3	carboxypeptidase A3, mast cell [Source:MGI Symbol;Acc:MGI:88479]	3.09285	1.62894	2.3139e-50	2.40547e-48	yes	up	210.49	196.62	61.53	81.5	203.555	71.515
	ENSMUSG00000001930	Vwf	Von Willebrand factor [Source:MGI Symbol;Acc:MGI:98941]	0.246001	-2.02326	6.3809e-42	5.46674e-40	yes	down	12.63	12.94	28.18	28.85	12.785	28.515
	ENSMUSG00000001986	Gria3	glutamate receptor, ionotropic, AMPA3 (alpha 3) [Source:MGI Symbol;Acc:MGI:95810]	3.46009	1.79081	5.24271e-18	1.4677e-16	yes	up	5.86	6.23	1.7	2.09	6.045	1.895
	ENSMUSG00000002104	Rapsn	receptor-associated protein of the synapse [Source:MGI Symbol;Acc:MGI:99422]	4.2153	2.07564	0.002422	0.00989284	yes	up	3.81	5.04	1.07	0.64	4.425	0.855
	ENSMUSG00000002227	Mov10	Mov10 RISC complex RNA helicase [Source:MGI Symbol;Acc:MGI:97054]	3.334	1.73725	3.81587e-53	4.36623e-51	yes	up	77.94	78.35	20.78	30.71	78.145	25.745
	ENSMUSG00000002274	Metrn	meteorin, glial cell differentiation regulator [Source:MGI Symbol;Acc:MGI:1917333]	2.02991	1.02142	5.56309e-06	4.11119e-05	yes	up	24.97	25.45	12.32	12.35	25.21	12.335
	ENSMUSG00000002307	Daxx	Fas death domain-associated protein [Source:MGI Symbol;Acc:MGI:1197015]	2.54721	1.34892	9.03695e-32	5.406e-30	yes	up	100.41	95.78	40.39	31.95	98.095	36.17
	ENSMUSG00000002308	Cd320	CD320 antigen [Source:MGI Symbol;Acc:MGI:1860083]	2.10063	1.07082	6.09865e-05	0.000370021	yes	up	15.94	18.44	7.64	7.55	17.19	7.595
	ENSMUSG00000002477	Snrpd1	small nuclear ribonucleoprotein D1 [Source:MGI Symbol;Acc:MGI:98344]	2.75084	1.45987	2.73296e-26	1.24138e-24	yes	up	136.34	145.98	54.99	55.53	141.16	55.26
	ENSMUSG00000002504	Nherf2	NHERF family PDZ scaffold protein 2 [Source:MGI Symbol;Acc:MGI:1890662]	0.344378	-1.53794	0.000286987	0.00149445	yes	down	1.36	1.46	5.32	3.39	1.41	4.355
	ENSMUSG00000002835	Chaf1a	chromatin assembly factor 1, subunit A [Source:MGI Symbol;Acc:MGI:1351331]	2.07186	1.05092	3.72906e-14	7.60488e-13	yes	up	21.82	18.4	11	10.6	20.11	10.8
	ENSMUSG00000002847	Pla1a	phospholipase A1 member A [Source:MGI Symbol;Acc:MGI:1934677]	3.55821	1.83115	6.96965e-22	2.44497e-20	yes	up	23.71	23.43	5.9	8.35	23.57	7.125
	ENSMUSG00000002992	Apoc2	apolipoprotein C2 [Source:MGI Symbol;Acc:MGI:88054]	19.3706	4.2758	4.90423e-27	2.32903e-25	yes	up	46.99	46.98	2.09	3.23	46.985	2.66
	ENSMUSG00000003032	Klf4	Kruppel-like transcription factor 4 (gut) [Source:MGI Symbol;Acc:MGI:1342287]	0.10719	-3.22176	4.40964e-105	1.29621e-102	yes	down	4.21	4.73	44.63	44.04	4.47	44.335
	ENSMUSG00000003038	Hmgn2	high mobility group nucleosomal binding domain 2 [Source:MGI Symbol;Acc:MGI:96136]	2.38738	1.25543	4.5563e-25	1.92755e-23	yes	up	237.73	218.44	80.22	95.7	228.085	87.96
	ENSMUSG00000003228	Grk5	G protein-coupled receptor kinase 5 [Source:MGI Symbol;Acc:MGI:109161]	0.426277	-1.23014	1.95503e-15	4.48604e-14	yes	down	3.24	3.31	8.94	9.28	3.275	9.11
	ENSMUSG00000003484	Cyp4f18	cytochrome P450, family 4, subfamily f, polypeptide 18 [Source:MGI Symbol;Acc:MGI:1919304]	3.64862	1.86735	7.5599e-20	2.34343e-18	yes	up	22.52	26.01	7.11	8.35	24.265	7.73
	ENSMUSG00000003518	Dusp3	dual specificity phosphatase 3 (vaccinia virus phosphatase VH1-related) [Source:MGI Symbol;Acc:MGI:1919599]	0.467855	-1.09587	2.36912e-18	6.79985e-17	yes	down	12.71	16.75	34.56	40.31	14.73	37.435
	ENSMUSG00000003824	Syce2	synaptonemal complex central element protein 2 [Source:MGI Symbol;Acc:MGI:1919096]	4.49898	2.1696	8.76152e-15	1.89083e-13	yes	up	29.23	27.71	6.06	6.67	28.47	6.365
	ENSMUSG00000003849	Nqo1	NAD(P)H dehydrogenase, quinone 1 [Source:MGI Symbol;Acc:MGI:103187]	0.347148	-1.52638	2.70679e-13	5.12757e-12	yes	down	10.61	8.45	32.09	26.94	9.53	29.515
	ENSMUSG00000004032	Gstm5	glutathione S-transferase, mu 5 [Source:MGI Symbol;Acc:MGI:1309466]	0.477394	-1.06675	0.000103619	0.000597631	yes	down	10.83	9.28	25.5	21.27	10.055	23.385
	ENSMUSG00000004043	Stat5a	signal transducer and activator of transcription 5A [Source:MGI Symbol;Acc:MGI:103036]	0.475554	-1.07232	2.16768e-39	1.69526e-37	yes	down	73.06	72.73	161.61	181.33	72.895	171.47
	ENSMUSG00000004098	Col5a3	collagen, type V, alpha 3 [Source:MGI Symbol;Acc:MGI:1858212]	7.06746	2.82119	1.90587e-15	4.37914e-14	yes	up	2.3	2.67	0.48	0.26	2.485	0.37
	ENSMUSG00000004317	Clcn5	chloride channel, voltage-sensitive 5 [Source:MGI Symbol;Acc:MGI:99486]	0.4561	-1.13258	1.43953e-23	5.56519e-22	yes	down	7.57	7.3	17.04	20.11	7.435	18.575
	ENSMUSG00000004540	Psg17	pregnancy specific beta-1-glycoprotein 17 [Source:MGI Symbol;Acc:MGI:1347250]	4.65226	2.21793	0.000518108	0.00252594	yes	up	1.7	1.68	0.42	0.36	1.69	0.39
	ENSMUSG00000004558	Ndrg2	N-myc downstream regulated gene 2 [Source:MGI Symbol;Acc:MGI:1352498]	5.37817	2.42712	1.8959e-07	1.79275e-06	yes	up	5.65	3.25	2.6	1.34	4.45	1.97
	ENSMUSG00000004612	Nkg7	natural killer cell group 7 sequence [Source:MGI Symbol;Acc:MGI:1931250]	2.85153	1.51173	0.00165723	0.00710438	yes	up	8.09	8.69	2.38	4.46	8.39	3.42
	ENSMUSG00000004748	Mtfp1	mitochondrial fission process 1 [Source:MGI Symbol;Acc:MGI:1916686]	2.27266	1.18438	0.0140019	0.0451605	yes	up	3.46	4.02	1.92	1.63	3.74	1.775
	ENSMUSG00000004814	Ccl24	C-C motif chemokine ligand 24 [Source:MGI Symbol;Acc:MGI:1928953]	0.388991	-1.36219	5.95133e-13	1.09336e-11	yes	down	52.41	50.12	181.66	132.87	51.265	157.265
	ENSMUSG00000004880	Lbr	lamin B receptor [Source:MGI Symbol;Acc:MGI:2138281]	2.38394	1.25335	2.37882e-25	1.0346e-23	yes	up	32.69	32.38	13.6	16.27	32.535	14.935
	ENSMUSG00000004952	Rasa4	RAS p21 protein activator 4 [Source:MGI Symbol;Acc:MGI:1858600]	2.33368	1.2226	9.67615e-26	4.34128e-24	yes	up	57.64	65.29	25.97	24.89	61.465	25.43
	ENSMUSG00000005057	Sh2b2	SH2B adaptor protein 2 [Source:MGI Symbol;Acc:MGI:1345171]	0.414294	-1.27127	4.05801e-13	7.5612e-12	yes	down	13.11	12.68	24.16	28.94	12.895	26.55
	ENSMUSG00000005089	Slc1a2	solute carrier family 1 (glial high affinity glutamate transporter), member 2 [Source:MGI Symbol;Acc:MGI:101931]	2.89075	1.53144	0.0024278	0.00991415	yes	up	1.24	2.55	0.37	0.55	1.895	0.46
	ENSMUSG00000005124	Ccn4	cellular communication network factor 4 [Source:MGI Symbol;Acc:MGI:1197008]	0.17215	-2.53826	1.24241e-06	1.04147e-05	yes	down	0.29	0.14	0.97	1.73	0.215	1.35
	ENSMUSG00000005148	Klf5	Kruppel-like transcription factor 5 [Source:MGI Symbol;Acc:MGI:1338056]	2.31477	1.21087	0.00357912	0.0139475	yes	up	1.97	1.7	0.85	0.86	1.835	0.855
	ENSMUSG00000005233	Spc25	SPC25, NDC80 kinetochore complex component, homolog (S. cerevisiae) [Source:MGI Symbol;Acc:MGI:1913692]	2.20077	1.13801	1.07845e-06	9.13391e-06	yes	up	21.66	16.45	8.52	10.1	19.055	9.31
	ENSMUSG00000005338	Cadm3	cell adhesion molecule 3 [Source:MGI Symbol;Acc:MGI:2137858]	0.266859	-1.90585	8.67038e-08	8.66987e-07	yes	down	0.81	0.8	2.33	3.23	0.805	2.78
	ENSMUSG00000005339	Fcer1a	Fc receptor, IgE, high affinity I, alpha polypeptide [Source:MGI Symbol;Acc:MGI:95494]	3.61678	1.85471	3.75886e-50	3.86054e-48	yes	up	148.63	149.83	41.84	47.86	149.23	44.85
	ENSMUSG00000005410	Mcm5	minichromosome maintenance complex component 5 [Source:MGI Symbol;Acc:MGI:103197]	2.65456	1.40847	2.18784e-36	1.51628e-34	yes	up	51.04	50.05	19.57	21.88	50.545	20.725
	ENSMUSG00000005470	Asf1b	anti-silencing function 1B histone chaperone [Source:MGI Symbol;Acc:MGI:1914179]	2.10895	1.07652	2.52077e-09	3.06537e-08	yes	up	39.66	22.41	10.74	13.8	31.035	12.27
	ENSMUSG00000005474	Myl10	myosin, light chain 10, regulatory [Source:MGI Symbol;Acc:MGI:1891705]	14.1773	3.82551	0.000278938	0.00145833	yes	up	5.5	6.2	0.23	0.72	5.85	0.475
	ENSMUSG00000005640	Insrr	insulin receptor-related receptor [Source:MGI Symbol;Acc:MGI:1346037]	0.127234	-2.97445	1.52649e-07	1.46785e-06	yes	down	0.09	0.18	0.98	1.38	0.135	1.18
	ENSMUSG00000005824	Tnfsf14	tumor necrosis factor (ligand) superfamily, member 14 [Source:MGI Symbol;Acc:MGI:1355317]	2.74762	1.45818	1.10061e-05	7.72832e-05	yes	up	5.84	7.27	2.7	2.43	6.555	2.565
	ENSMUSG00000005883	Spo11	SPO11 initiator of meiotic double stranded breaks [Source:MGI Symbol;Acc:MGI:1349669]	2.62495	1.39229	0.000194615	0.001055	yes	up	4.54	4.12	1.83	1.16	4.33	1.495
	ENSMUSG00000006219	Fblim1	filamin binding LIM protein 1 [Source:MGI Symbol;Acc:MGI:1921452]	0.29255	-1.77325	0.0042171	0.0161133	yes	down	0.24	1.4	1.2	1.21	0.82	1.205
	ENSMUSG00000006281	Tep1	telomerase associated protein 1 [Source:MGI Symbol;Acc:MGI:109573]	0.402226	-1.31392	1.20252e-58	1.58929e-56	yes	down	63.48	56.4	138.12	149.77	59.94	143.945
	ENSMUSG00000006378	Gcat	glycine C-acetyltransferase (2-amino-3-ketobutyrate-coenzyme A ligase) [Source:MGI Symbol;Acc:MGI:1349389]	5.30717	2.40794	1.06515e-15	2.53629e-14	yes	up	9.81	11.06	1.83	3.84	10.435	2.835
	ENSMUSG00000006411	Nectin4	nectin cell adhesion molecule 4 [Source:MGI Symbol;Acc:MGI:1918990]	2.28764	1.19386	1.28904e-06	1.07721e-05	yes	up	5.62	5.6	2.43	2.7	5.61	2.565
	ENSMUSG00000006442	Srm	spermidine synthase [Source:MGI Symbol;Acc:MGI:102690]	2.21192	1.1453	3.52132e-16	8.71335e-15	yes	up	64.72	59.97	27.81	31.79	62.345	29.8
	ENSMUSG00000006445	Epha2	Eph receptor A2 [Source:MGI Symbol;Acc:MGI:95278]	0.351085	-1.51011	2.14386e-05	0.000142386	yes	down	0.92	0.87	2.67	2.77	0.895	2.72
	ENSMUSG00000006576	Slc4a3	solute carrier family 4 (anion exchanger), member 3 [Source:MGI Symbol;Acc:MGI:109350]	0.46661	-1.09971	0.00010509	0.000604889	yes	down	1.79	1.61	3.26	4.68	1.7	3.97
	ENSMUSG00000006678	Pola1	polymerase (DNA directed), alpha 1 [Source:MGI Symbol;Acc:MGI:99660]	2.25865	1.17546	6.85889e-11	9.8598e-10	yes	up	6.96	6.51	3.26	3.51	6.735	3.385
	ENSMUSG00000006715	Gmnn	geminin [Source:MGI Symbol;Acc:MGI:1927344]	2.54389	1.34704	1.03793e-14	2.21472e-13	yes	up	57.94	56.38	24.21	25.73	57.16	24.97
	ENSMUSG00000006800	Sulf2	sulfatase 2 [Source:MGI Symbol;Acc:MGI:1919293]	0.275385	-1.86048	8.53046e-56	1.0463e-53	yes	down	9.11	8.47	34.56	39.5	8.79	37.03
	ENSMUSG00000007480	Mc5r	melanocortin 5 receptor [Source:MGI Symbol;Acc:MGI:99420]	6.81822	2.76939	2.93447e-06	2.29811e-05	yes	up	1.14	1.14	0.13	0.24	1.14	0.185
	ENSMUSG00000007613	Tgfbr1	transforming growth factor, beta receptor I [Source:MGI Symbol;Acc:MGI:98728]	0.465374	-1.10354	3.89481e-20	1.23196e-18	yes	down	10.08	9.08	22.01	22.76	9.58	22.385
	ENSMUSG00000007682	Dio2	deiodinase, iodothyronine, type II [Source:MGI Symbol;Acc:MGI:1338833]	12.1428	3.60203	1.6595e-17	4.51963e-16	yes	up	1.81	1.69	0.15	0.17	1.75	0.16
	ENSMUSG00000008193	Spib	Spi-B transcription factor (Spi-1/PU.1 related) [Source:MGI Symbol;Acc:MGI:892986]	0.363525	-1.45987	1.68178e-10	2.333e-09	yes	down	4.9	3.85	9.42	15.87	4.375	12.645
	ENSMUSG00000009145	Dqx1	DEAQ RNA-dependent ATPase [Source:MGI Symbol;Acc:MGI:2136388]	0.4341	-1.2039	0.000795711	0.00369145	yes	down	1.26	1.16	2.95	2.8	1.21	2.875
	ENSMUSG00000009185	Ccl8	C-C motif chemokine ligand 8 [Source:MGI Symbol;Acc:MGI:101878]	20.0604	4.32628	8.29e-06	5.93102e-05	yes	up	12.45	12	0.99	0.33	12.225	0.66
	ENSMUSG00000009350	Mpo	myeloperoxidase [Source:MGI Symbol;Acc:MGI:97137]	19.7006	4.30017	1.8263e-35	1.21628e-33	yes	up	256.55	256.83	9.39	16.48	256.69	12.935
	ENSMUSG00000010048	Ifrd2	interferon-related developmental regulator 2 [Source:MGI Symbol;Acc:MGI:1316708]	2.29982	1.20152	2.41886e-13	4.58722e-12	yes	up	29.67	32.01	10.92	16.47	30.84	13.695
	ENSMUSG00000010066	Cacna2d2	calcium channel, voltage-dependent, alpha 2/delta subunit 2 [Source:MGI Symbol;Acc:MGI:1929813]	0.192264	-2.37884	2.33368e-12	4.04751e-11	yes	down	0.93	0.5	4.23	3.13	0.715	3.68
	ENSMUSG00000010358	Ifi35	interferon-induced protein 35 [Source:MGI Symbol;Acc:MGI:1917360]	2.69939	1.43264	3.72092e-38	2.77021e-36	yes	up	145.71	148.1	53.04	66.47	146.905	59.755
	ENSMUSG00000010362	Rdm1	RAD52 motif 1 [Source:MGI Symbol;Acc:MGI:1913849]	0.294307	-1.76461	2.02591e-06	1.63154e-05	yes	down	3.09	3.36	15.02	11.47	3.225	13.245
	ENSMUSG00000010660	Plcd1	phospholipase C, delta 1 [Source:MGI Symbol;Acc:MGI:97614]	0.284916	-1.81139	7.48631e-16	1.81556e-14	yes	down	3.46	3.17	11.65	12.53	3.315	12.09
	ENSMUSG00000011008	Mcoln2	mucolipin 2 [Source:MGI Symbol;Acc:MGI:1915529]	0.479279	-1.06106	2.48847e-07	2.30701e-06	yes	down	5.95	6.13	12.75	19.17	6.04	15.96
	ENSMUSG00000011179	Odc1	ornithine decarboxylase, structural 1 [Source:MGI Symbol;Acc:MGI:97402]	2.2506	1.17031	1.39174e-31	8.23881e-30	yes	up	93.72	96.36	40.98	48.3	95.04	44.64
	ENSMUSG00000011256	Adam19	ADAM metallopeptidase domain 19 [Source:MGI Symbol;Acc:MGI:105377]	0.369933	-1.43466	2.58978e-58	3.37047e-56	yes	down	24.02	23.89	69.65	69.98	23.955	69.815
	ENSMUSG00000012443	Kif11	kinesin family member 11 [Source:MGI Symbol;Acc:MGI:1098231]	2.15212	1.10576	3.71166e-10	5.01427e-09	yes	up	11.67	11.07	4.44	7.05	11.37	5.745
	ENSMUSG00000012483	Rpa3	replication protein A3 [Source:MGI Symbol;Acc:MGI:1915490]	2.95729	1.56428	8.27122e-15	1.79182e-13	yes	up	75.93	80.83	26.2	31.38	78.38	28.79
	ENSMUSG00000012519	Mlkl	mixed lineage kinase domain-like [Source:MGI Symbol;Acc:MGI:1921818]	3.04412	1.60603	2.99095e-20	9.49586e-19	yes	up	26.37	25.11	8.52	8.75	25.74	8.635
	ENSMUSG00000013076	Amotl1	angiomotin-like 1 [Source:MGI Symbol;Acc:MGI:1922973]	0.357174	-1.4853	0.000322097	0.00166055	yes	down	0.24	0.26	0.73	1.13	0.25	0.93
	ENSMUSG00000013155	Enkd1	enkurin domain containing 1 [Source:MGI Symbol;Acc:MGI:2142593]	3.10562	1.63488	4.68358e-08	4.84529e-07	yes	up	11.21	11.32	4.11	3.75	11.265	3.93
	ENSMUSG00000013584	Aldh1a2	aldehyde dehydrogenase family 1, subfamily A2 [Source:MGI Symbol;Acc:MGI:107928]	0.27271	-1.87456	3.01939e-126	1.28694e-123	yes	down	95.54	95.05	359.47	396.01	95.295	377.74
	ENSMUSG00000014075	Dynlt2b	dynein light chain Tctex-type 2B [Source:MGI Symbol;Acc:MGI:1913311]	2.22245	1.15215	4.06995e-11	6.02855e-10	yes	up	64.81	73.1	33.43	30	68.955	31.715
	ENSMUSG00000014158	Trpv4	transient receptor potential cation channel, subfamily V, member 4 [Source:MGI Symbol;Acc:MGI:1926945]	0.269167	-1.89343	2.9371e-12	5.01749e-11	yes	down	1.86	1.41	5.81	7.77	1.635	6.79
	ENSMUSG00000014164	Klhl3	kelch-like 3 [Source:MGI Symbol;Acc:MGI:2445185]	0.238834	-2.06592	1.15234e-06	9.71148e-06	yes	down	0.36	0.2	1.38	1.13	0.28	1.255
	ENSMUSG00000014226	Cacybp	calcyclin binding protein [Source:MGI Symbol;Acc:MGI:1270839]	2.12709	1.08888	3.91924e-22	1.40082e-20	yes	up	69.15	68.9	31.53	39.04	69.025	35.285
	ENSMUSG00000014542	Clec4f	C-type lectin domain family 4, member f [Source:MGI Symbol;Acc:MGI:1859834]	43.6335	5.44736	3.64798e-08	3.8297e-07	yes	up	1.86	2.21	0	0.1	2.035	0.05
	ENSMUSG00000014599	Csf1	colony stimulating factor 1 (macrophage) [Source:MGI Symbol;Acc:MGI:1339753]	0.24483	-2.03015	4.94457e-124	1.91591e-121	yes	down	76.41	74.96	319.23	315.61	75.685	317.42
	ENSMUSG00000015134	Aldh1a3	aldehyde dehydrogenase family 1, subfamily A3 [Source:MGI Symbol;Acc:MGI:1861722]	0.483934	-1.04712	0.00104374	0.00469889	yes	down	1.38	1.66	2.98	3.68	1.52	3.33
	ENSMUSG00000015243	Abca1	ATP-binding cassette, sub-family A member 1 [Source:MGI Symbol;Acc:MGI:99607]	0.321006	-1.63933	2.22234e-27	1.07945e-25	yes	down	2.33	2.18	8.69	7.27	2.255	7.98
	ENSMUSG00000015289	Lage3	L antigen family, member 3 [Source:MGI Symbol;Acc:MGI:1913442]	2.04376	1.03122	9.41901e-09	1.06985e-07	yes	up	71.77	78.97	41.8	37.26	75.37	39.53
	ENSMUSG00000015437	Gzmb	granzyme B [Source:MGI Symbol;Acc:MGI:109267]	11.0836	3.47036	2.56167e-72	4.19942e-70	yes	up	50.5	48.54	4.17	5.53	49.52	4.85
	ENSMUSG00000015647	Lama5	laminin, alpha 5 [Source:MGI Symbol;Acc:MGI:105382]	3.27342	1.7108	1.75331e-22	6.44228e-21	yes	up	10.95	7.61	1.24	4.79	9.28	3.015
	ENSMUSG00000015837	Sqstm1	sequestosome 1 [Source:MGI Symbol;Acc:MGI:107931]	0.380035	-1.39579	7.54743e-84	1.47904e-81	yes	down	368.34	380.25	1004.86	1128.89	374.295	1066.88
	ENSMUSG00000015839	Nfe2l2	nuclear factor, erythroid derived 2, like 2 [Source:MGI Symbol;Acc:MGI:108420]	0.436237	-1.19682	8.88855e-41	7.39223e-39	yes	down	57.99	59	137.21	147.5	58.495	142.355
	ENSMUSG00000015852	Fcrl2	Fc receptor like 2 [Source:MGI Symbol;Acc:MGI:1933397]	0.234824	-2.09035	1.11179e-14	2.36052e-13	yes	down	2.23	2.19	8.76	10.46	2.21	9.61
	ENSMUSG00000015854	Cd5l	CD5 antigen-like [Source:MGI Symbol;Acc:MGI:1334419]	0.357266	-1.48493	6.99817e-09	8.12751e-08	yes	down	3.38	3.9	11.41	10.51	3.64	10.96
	ENSMUSG00000015880	Ncapg	non-SMC condensin I complex, subunit G [Source:MGI Symbol;Acc:MGI:1930197]	3.08374	1.62468	8.98886e-18	2.49595e-16	yes	up	12.89	12.59	3.47	4.88	12.74	4.175
	ENSMUSG00000015943	Bola1	bolA family member 1 [Source:MGI Symbol;Acc:MGI:1916418]	2.32054	1.21446	3.58305e-05	0.000228706	yes	up	26.89	29.03	13.01	13.24	27.96	13.125
	ENSMUSG00000015947	Fcgr1	Fc receptor, IgG, high affinity I [Source:MGI Symbol;Acc:MGI:95498]	3.13605	1.64895	1.89886e-24	7.67149e-23	yes	up	28.63	31.32	7.41	10.15	29.975	8.78
	ENSMUSG00000015957	Wnt11	wingless-type MMTV integration site family, member 11 [Source:MGI Symbol;Acc:MGI:101948]	0.17958	-2.4773	3.74882e-05	0.000238128	yes	down	0.86	0.35	5.37	3.42	0.605	4.395
	ENSMUSG00000016024	Lbp	lipopolysaccharide binding protein [Source:MGI Symbol;Acc:MGI:1098776]	6.62503	2.72793	0.00870063	0.0299308	yes	up	0.6	0.56	0.09	0.11	0.58	0.1
	ENSMUSG00000016128	Stard13	StAR related lipid transfer domain containing 13 [Source:MGI Symbol;Acc:MGI:2385331]	5.3287	2.41378	0.0120513	0.039634	yes	up	0.27	0.25	0.05	0.05	0.26	0.05
	ENSMUSG00000016206	H2-M3	histocompatibility 2, M region locus 3 [Source:MGI Symbol;Acc:MGI:95915]	2.02308	1.01656	7.39134e-12	1.21636e-10	yes	up	44.68	44.76	23.28	24.51	44.72	23.895
	ENSMUSG00000016262	Sertad4	SERTA domain containing 4 [Source:MGI Symbol;Acc:MGI:2443496]	0.0369426	-4.75857	9.02515e-12	1.46822e-10	yes	down	0.09	0.07	1.95	2.41	0.08	2.18
	ENSMUSG00000016349	Eef1a2	eukaryotic translation elongation factor 1 alpha 2 [Source:MGI Symbol;Acc:MGI:1096317]	0.329554	-1.60141	3.59658e-16	8.88667e-15	yes	down	5.27	5.62	20.46	18.29	5.445	19.375
	ENSMUSG00000016356	Col20a1	collagen, type XX, alpha 1 [Source:MGI Symbol;Acc:MGI:1920618]	0.362323	-1.46465	6.06749e-08	6.20543e-07	yes	down	1.32	1.47	3.58	4.42	1.395	4
	ENSMUSG00000016458	Wt1	WT1 transcription factor [Source:MGI Symbol;Acc:MGI:98968]	6.52177	2.70526	3.00248e-06	2.34921e-05	yes	up	2.29	2.84	0.36	0.6	2.565	0.48
	ENSMUSG00000016552	Foxred2	FAD-dependent oxidoreductase domain containing 2 [Source:MGI Symbol;Acc:MGI:106315]	0.462032	-1.11394	1.29908e-06	1.08462e-05	yes	down	2.83	2.54	5.21	6.54	2.685	5.875
	ENSMUSG00000017002	Slpi	secretory leukocyte peptidase inhibitor [Source:MGI Symbol;Acc:MGI:109297]	2.30306	1.20355	2.80587e-05	0.000183214	yes	up	22.18	24.23	10.86	11.48	23.205	11.17
	ENSMUSG00000017400	Stac2	SH3 and cysteine rich domain 2 [Source:MGI Symbol;Acc:MGI:2144518]	0.314669	-1.66809	4.26149e-19	1.26796e-17	yes	down	4.56	5.34	17.81	15.97	4.95	16.89
	ENSMUSG00000017412	Cacnb4	calcium channel, voltage-dependent, beta 4 subunit [Source:MGI Symbol;Acc:MGI:103301]	2.36318	1.24073	0.00193639	0.0081214	yes	up	0.78	0.85	0.32	0.43	0.815	0.375
	ENSMUSG00000017466	Timp2	tissue inhibitor of metalloproteinase 2 [Source:MGI Symbol;Acc:MGI:98753]	0.318177	-1.6521	8.2014e-14	1.62399e-12	yes	down	5.51	5.08	10.47	8.32	5.295	9.395
	ENSMUSG00000017493	Igfbp4	insulin-like growth factor binding protein 4 [Source:MGI Symbol;Acc:MGI:96439]	2.96765	1.56932	2.16081e-61	3.01964e-59	yes	up	118.45	114.8	42.66	63.3	116.625	52.98
	ENSMUSG00000017499	Cdc6	cell division cycle 6 [Source:MGI Symbol;Acc:MGI:1345150]	3.32679	1.73413	2.7059e-14	5.58509e-13	yes	up	7.14	7.81	2.26	2.87	7.475	2.565
	ENSMUSG00000017550	Atad5	ATPase family, AAA domain containing 5 [Source:MGI Symbol;Acc:MGI:2442925]	2.01256	1.00903	1.13301e-07	1.10952e-06	yes	up	5.82	6.38	3.06	3.64	6.1	3.35
	ENSMUSG00000017697	Ada	adenosine deaminase [Source:MGI Symbol;Acc:MGI:87916]	2.93456	1.55315	1.59913e-05	0.000109492	yes	up	5.8	6.35	2.37	2.08	6.075	2.225
	ENSMUSG00000017716	Birc5	baculoviral IAP repeat-containing 5 [Source:MGI Symbol;Acc:MGI:1203517]	3.3982	1.76477	8.67428e-25	3.58951e-23	yes	up	70.32	67.45	17.84	24.99	68.885	21.415
	ENSMUSG00000017724	Etv4	ets variant 4 [Source:MGI Symbol;Acc:MGI:99423]	4.95083	2.30767	0.00113425	0.00506357	yes	up	1.57	2.04	0.35	0.59	1.805	0.47
	ENSMUSG00000017754	Pltp	phospholipid transfer protein [Source:MGI Symbol;Acc:MGI:103151]	0.173166	-2.52978	1.38735e-95	3.47837e-93	yes	down	19.09	20.57	125.72	122.08	19.83	123.9
	ENSMUSG00000017778	Cox7c	cytochrome c oxidase subunit 7C [Source:MGI Symbol;Acc:MGI:103226]	2.02778	1.0199	0.000352513	0.00179832	yes	up	656.02	622.36	395.85	285.44	639.19	340.645
	ENSMUSG00000017830	Dhx58	DExH-box helicase 58 [Source:MGI Symbol;Acc:MGI:1931560]	6.60399	2.72334	5.22031e-122	1.93481e-119	yes	up	92.42	94.55	15.45	16.06	93.485	15.755
	ENSMUSG00000017861	Mybl2	myeloblastosis oncogene-like 2 [Source:MGI Symbol;Acc:MGI:101785]	4.1315	2.04667	5.47244e-34	3.5075e-32	yes	up	16.87	17.17	4.94	6.15	17.02	5.545
	ENSMUSG00000018076	Med13l	mediator complex subunit 13-like [Source:MGI Symbol;Acc:MGI:2670178]	0.439182	-1.18711	8.5688e-35	5.61883e-33	yes	down	12.73	14.16	30.01	40.52	13.445	35.265
	ENSMUSG00000018341	Il12rb2	interleukin 12 receptor, beta 2 [Source:MGI Symbol;Acc:MGI:1270861]	2.60287	1.3801	1.09455e-29	6.00031e-28	yes	up	55.23	50.93	18.5	24.88	53.08	21.69
	ENSMUSG00000018417	Myo1b	myosin IB [Source:MGI Symbol;Acc:MGI:107752]	0.20147	-2.31136	2.8757e-05	0.000187042	yes	down	0.21	0.17	1.3	1.13	0.19	1.215
	ENSMUSG00000018427	Ypel2	yippee like 2 [Source:MGI Symbol;Acc:MGI:1925114]	0.477083	-1.06769	1.34544e-08	1.49631e-07	yes	down	3.08	3.87	6.6	9.93	3.475	8.265
	ENSMUSG00000018476	Kdm6b	KDM1 lysine (K)-specific demethylase 6B [Source:MGI Symbol;Acc:MGI:2448492]	0.486414	-1.03974	5.17639e-19	1.53482e-17	yes	down	8.15	7.65	16.9	18.16	7.9	17.53
	ENSMUSG00000018500	Adora2b	adenosine A2b receptor [Source:MGI Symbol;Acc:MGI:99403]	2.68835	1.42672	1.74757e-11	2.73593e-10	yes	up	16.55	15.45	6.26	6.6	16	6.43
	ENSMUSG00000018796	Acsl1	acyl-CoA synthetase long-chain family member 1 [Source:MGI Symbol;Acc:MGI:102797]	2.28626	1.19299	3.3787e-28	1.75621e-26	yes	up	39.19	39.68	18.05	19.52	39.435	18.785
	ENSMUSG00000018800	Abca5	ATP-binding cassette, sub-family A member 5 [Source:MGI Symbol;Acc:MGI:2386607]	3.06542	1.61609	0.000358704	0.00182554	yes	up	0.68	0.66	0.33	0.28	0.67	0.305
	ENSMUSG00000018909	Arrb1	arrestin, beta 1 [Source:MGI Symbol;Acc:MGI:99473]	0.397007	-1.33276	4.32686e-55	5.15864e-53	yes	down	34.26	39.41	92.18	122.64	36.835	107.41
	ENSMUSG00000018924	Alox15	arachidonate 15-lipoxygenase [Source:MGI Symbol;Acc:MGI:87997]	0.327457	-1.61062	9.48134e-18	2.62514e-16	yes	down	8.08	8.11	20.86	33.08	8.095	26.97
	ENSMUSG00000018930	Ccl4	C-C motif chemokine ligand 4 [Source:MGI Symbol;Acc:MGI:98261]	4.89794	2.29218	3.43589e-47	3.36658e-45	yes	up	182.94	219.68	41.83	47.6	201.31	44.715
	ENSMUSG00000018931	Natd1	N-acetyltransferase domain containing 1 [Source:MGI Symbol;Acc:MGI:1344388]	0.484812	-1.0445	1.33268e-11	2.12544e-10	yes	down	6.12	5.92	12.1	15.88	6.02	13.99
	ENSMUSG00000018986	Slfn3	schlafen 3 [Source:MGI Symbol;Acc:MGI:1329005]	3.21911	1.68666	1.33309e-09	1.6761e-08	yes	up	9.74	8.62	2.98	3.17	9.18	3.075
	ENSMUSG00000019214	Chtf18	CTF18, chromosome transmission fidelity factor 18 [Source:MGI Symbol;Acc:MGI:2384887]	2.47798	1.30917	2.3797e-07	2.21098e-06	yes	up	6.26	5.92	2.64	2.45	6.09	2.545
	ENSMUSG00000019303	Psmc3ip	proteasome (prosome, macropain) 26S subunit, ATPase 3, interacting protein [Source:MGI Symbol;Acc:MGI:1098610]	3.99147	1.99692	9.62557e-07	8.20531e-06	yes	up	10.73	7.41	2.41	2.31	9.07	2.36
	ENSMUSG00000019558	Slc6a8	solute carrier family 6 (neurotransmitter transporter, creatine), member 8 [Source:MGI Symbol;Acc:MGI:2147834]	0.482501	-1.0514	2.92603e-09	3.5355e-08	yes	down	8.68	9.03	20.14	19.7	8.855	19.92
	ENSMUSG00000019773	Fbxo5	F-box protein 5 [Source:MGI Symbol;Acc:MGI:1914391]	2.82874	1.50016	3.90582e-11	5.81067e-10	yes	up	14.11	13.89	4.56	5.87	14	5.215
	ENSMUSG00000019848	Popdc3	popeye domain containing 3 [Source:MGI Symbol;Acc:MGI:1930153]	3.55044	1.828	0.00347478	0.0135906	yes	up	2.15	1.74	0.65	0.52	1.945	0.585
	ENSMUSG00000019872	Smpdl3a	sphingomyelin phosphodiesterase, acid-like 3A [Source:MGI Symbol;Acc:MGI:1931437]	0.491384	-1.02508	1.26502e-12	2.2466e-11	yes	down	16.65	17.9	37.61	38.26	17.275	37.935
	ENSMUSG00000019894	Slc6a15	solute carrier family 6 (neurotransmitter transporter), member 15 [Source:MGI Symbol;Acc:MGI:2143484]	5.00695	2.32393	0.00332115	0.0130526	yes	up	0.87	0.6	0.19	0.21	0.735	0.2
	ENSMUSG00000019942	Cdk1	cyclin dependent kinase 1 [Source:MGI Symbol;Acc:MGI:88351]	3.24669	1.69897	1.88581e-32	1.15652e-30	yes	up	104.34	104.15	35.02	41.02	104.245	38.02
	ENSMUSG00000019987	Arg1	arginase, liver [Source:MGI Symbol;Acc:MGI:88070]	0.379909	-1.39627	0.000176588	0.000968055	yes	down	81.37	84.17	282.61	182.09	82.77	232.35
	ENSMUSG00000019992	Mtfr2	mitochondrial fission regulator 2 [Source:MGI Symbol;Acc:MGI:1919054]	2.88429	1.52822	4.43388e-06	3.35076e-05	yes	up	6.16	5.45	2.25	2.1	5.805	2.175
	ENSMUSG00000020017	Hal	histidine ammonia lyase [Source:MGI Symbol;Acc:MGI:96010]	0.211245	-2.24301	1.968e-22	7.20008e-21	yes	down	3.05	3.06	10.5	7.88	3.055	9.19
	ENSMUSG00000020018	Snrpf	small nuclear ribonucleoprotein polypeptide F [Source:MGI Symbol;Acc:MGI:1917128]	2.34164	1.22752	8.08487e-16	1.95239e-14	yes	up	114.98	118.02	57.8	49.56	116.5	53.68
	ENSMUSG00000020021	Fgd6	FYVE, RhoGEF and PH domain containing 6 [Source:MGI Symbol;Acc:MGI:1261419]	0.442924	-1.17487	1.01239e-07	1.00176e-06	yes	down	1.19	1.2	2.81	3.02	1.195	2.915
	ENSMUSG00000020034	Tcp11l2	t-complex 11 (mouse) like 2 [Source:MGI Symbol;Acc:MGI:2444679]	0.380694	-1.3933	8.68745e-14	1.71824e-12	yes	down	4.96	5.81	15.59	16.72	5.385	16.155
	ENSMUSG00000020042	Abtb3	ankyrin repeat and BTB domain containing 3 [Source:MGI Symbol;Acc:MGI:1921257]	0.0855244	-3.54752	8.86696e-87	1.88966e-84	yes	down	2.17	1.57	19.77	23.04	1.87	21.405
	ENSMUSG00000020077	Srgn	serglycin [Source:MGI Symbol;Acc:MGI:97756]	2.87097	1.52154	3.79277e-93	8.73824e-91	yes	up	1785.48	1825.52	665.76	779.07	1805.5	722.415
	ENSMUSG00000020089	Ppa1	pyrophosphatase (inorganic) 1 [Source:MGI Symbol;Acc:MGI:97831]	3.591	1.84439	1.27364e-43	1.1251e-41	yes	up	80.23	78.9	23.23	24.71	79.565	23.97
	ENSMUSG00000020099	Unc5b	unc-5 netrin receptor B [Source:MGI Symbol;Acc:MGI:894703]	3.16531	1.66235	5.38068e-06	3.99196e-05	yes	up	1.65	1.36	0.49	0.53	1.505	0.51
	ENSMUSG00000020125	Elane	elastase, neutrophil expressed [Source:MGI Symbol;Acc:MGI:2679229]	22.3421	4.4817	0.000804506	0.00372819	yes	up	16.79	14.49	0.1	1.47	15.64	0.785
	ENSMUSG00000020143	Dock2	dedicator of cyto-kinesis 2 [Source:MGI Symbol;Acc:MGI:2149010]	0.486868	-1.0384	2.58733e-37	1.86124e-35	yes	down	45.57	42.85	89.24	105.13	44.21	97.185
	ENSMUSG00000020163	Uqcr11	ubiquinol-cytochrome c reductase, complex III subunit XI [Source:MGI Symbol;Acc:MGI:1913844]	2.07251	1.05138	9.64089e-09	1.09287e-07	yes	up	332.08	322.71	203.77	144.04	327.395	173.905
	ENSMUSG00000020180	Snrpd3	small nuclear ribonucleoprotein D3 [Source:MGI Symbol;Acc:MGI:1914582]	2.55969	1.35597	7.11758e-24	2.79603e-22	yes	up	67.67	68.32	26.41	29.18	67.995	27.795
	ENSMUSG00000020185	E2f7	E2F transcription factor 7 [Source:MGI Symbol;Acc:MGI:1289147]	2.51307	1.32945	9.75378e-05	0.000566583	yes	up	2.03	2.63	0.76	0.83	2.33	0.795
	ENSMUSG00000020205	Phlda1	pleckstrin homology like domain, family A, member 1 [Source:MGI Symbol;Acc:MGI:1096880]	2.40079	1.26351	9.77636e-09	1.10675e-07	yes	up	22.17	26.21	12.68	8.52	24.19	10.6
	ENSMUSG00000020264	Slc36a2	solute carrier family 36 (proton/amino acid symporter), member 2 [Source:MGI Symbol;Acc:MGI:1891430]	0.138136	-2.85584	0.000192335	0.00104564	yes	down	0.21	0.19	1.53	1.19	0.2	1.36
	ENSMUSG00000020323	Prss57	serine protease 57 [Source:MGI Symbol;Acc:MGI:1920356]	42.1597	5.39779	2.67546e-10	3.66966e-09	yes	up	3.13	2.31	0.08	0.05	2.72	0.065
	ENSMUSG00000020383	Il13	interleukin 13 [Source:MGI Symbol;Acc:MGI:96541]	3.70384	1.88902	0.00465943	0.01754	yes	up	2.62	2.98	0.83	0.8	2.8	0.815
	ENSMUSG00000020395	Itk	IL2 inducible T cell kinase [Source:MGI Symbol;Acc:MGI:96621]	2.56766	1.36045	0.000214711	0.00115005	yes	up	1.82	2.18	0.74	0.95	2	0.845
	ENSMUSG00000020396	Nefh	neurofilament, heavy polypeptide [Source:MGI Symbol;Acc:MGI:97309]	2.86402	1.51804	0.00248382	0.0101211	yes	up	0.99	1.28	0.39	0.47	1.135	0.43
	ENSMUSG00000020407	Upp1	uridine phosphorylase 1 [Source:MGI Symbol;Acc:MGI:1097668]	2.13058	1.09124	1.22172e-07	1.19296e-06	yes	up	35.83	30.66	21.35	16.36	33.245	18.855
	ENSMUSG00000020415	Pttg1	pituitary tumor-transforming gene 1 [Source:MGI Symbol;Acc:MGI:1353578]	5.06934	2.3418	1.13777e-37	8.2897e-36	yes	up	94.53	107.24	20.29	21.55	100.885	20.92
	ENSMUSG00000020475	Pgam2	phosphoglycerate mutase 2 [Source:MGI Symbol;Acc:MGI:1933118]	0.235724	-2.08483	0.00180328	0.00764588	yes	down	1.35	0.97	5.23	5.45	1.16	5.34
	ENSMUSG00000020492	Ska2	spindle and kinetochore associated complex subunit 2 [Source:MGI Symbol;Acc:MGI:1913390]	2.40505	1.26607	3.21772e-08	3.40105e-07	yes	up	10.54	9.43	3.05	5.44	9.985	4.245
	ENSMUSG00000020526	Znhit3	zinc finger, HIT type 3 [Source:MGI Symbol;Acc:MGI:3051596]	2.15203	1.1057	3.43899e-06	2.6542e-05	yes	up	27.22	26.51	14.44	12.61	26.865	13.525
	ENSMUSG00000020534	Shmt1	serine hydroxymethyltransferase 1 (soluble) [Source:MGI Symbol;Acc:MGI:98299]	4.25448	2.08898	3.03601e-17	8.02495e-16	yes	up	12.28	12.07	1.82	4.02	12.175	2.92
	ENSMUSG00000020577	Tspan13	tetraspanin 13 [Source:MGI Symbol;Acc:MGI:1913359]	3.02391	1.59641	3.99671e-41	3.35665e-39	yes	up	69.68	73.16	24.55	26.58	71.42	25.565
	ENSMUSG00000020601	Trib2	tribbles pseudokinase 2 [Source:MGI Symbol;Acc:MGI:2145021]	0.300435	-1.73487	0.000479719	0.00235902	yes	down	0.32	0.37	1.36	1.27	0.345	1.315
	ENSMUSG00000020604	Arsg	arylsulfatase G [Source:MGI Symbol;Acc:MGI:1921258]	0.272968	-1.87319	0.000212825	0.00114067	yes	down	0.91	0.62	2.17	1.82	0.765	1.995
	ENSMUSG00000020638	Cmpk2	cytidine/uridine monophosphate kinase 2 [Source:MGI Symbol;Acc:MGI:99830]	37.3276	5.22217	4.0707e-137	2.23876e-134	yes	up	32.65	38.01	1.09	0.85	35.33	0.97
	ENSMUSG00000020641	Rsad2	radical S-adenosyl methionine domain containing 2 [Source:MGI Symbol;Acc:MGI:1929628]	89.1473	6.47812	3.91258e-181	3.51082e-178	yes	up	44.75	45.44	0.46	0.62	45.095	0.54
	ENSMUSG00000020649	Rrm2	ribonucleotide reductase M2 [Source:MGI Symbol;Acc:MGI:98181]	3.50031	1.80748	8.50179e-41	7.10525e-39	yes	up	53.6	50.16	13.67	18.85	51.88	16.26
	ENSMUSG00000020732	Rab37	RAB37, member RAS oncogene family [Source:MGI Symbol;Acc:MGI:1929945]	2.06498	1.04613	5.54134e-06	4.09689e-05	yes	up	10.08	11.36	5.06	6.57	10.72	5.815
	ENSMUSG00000020766	Galk1	galactokinase 1 [Source:MGI Symbol;Acc:MGI:95730]	2.37189	1.24604	2.0741e-11	3.22346e-10	yes	up	30.37	30.07	14.21	13.26	30.22	13.735
	ENSMUSG00000020773	Trim47	tripartite motif-containing 47 [Source:MGI Symbol;Acc:MGI:1917374]	0.349185	-1.51793	0.00694684	0.0246897	yes	down	0.58	0.9	3.83	2.28	0.74	3.055
	ENSMUSG00000020787	P2rx1	purinergic receptor P2X, ligand-gated ion channel, 1 [Source:MGI Symbol;Acc:MGI:1098235]	2.18339	1.12657	3.5771e-05	0.000228412	yes	up	6.93	6.32	3.3	2.95	6.625	3.125
	ENSMUSG00000020798	Spns3	SPNS lysolipid transporter 3, sphingosine-1-phosphate (putative) [Source:MGI Symbol;Acc:MGI:1924827]	2.64542	1.4035	2.73369e-12	4.70299e-11	yes	up	14.1	14.26	5.3	6.02	14.18	5.66
	ENSMUSG00000020808	Pimreg	PICALM interacting mitotic regulator [Source:MGI Symbol;Acc:MGI:1924434]	3.39645	1.76403	4.88216e-11	7.17552e-10	yes	up	16.04	14.25	6.7	4.83	15.145	5.765
	ENSMUSG00000020897	Aurkb	aurora kinase B [Source:MGI Symbol;Acc:MGI:107168]	3.60847	1.85139	3.05905e-25	1.31702e-23	yes	up	32.1	29.26	9.2	10.4	30.68	9.8
	ENSMUSG00000020914	Top2a	topoisomerase (DNA) II alpha [Source:MGI Symbol;Acc:MGI:98790]	2.61359	1.38603	1.79968e-32	1.10768e-30	yes	up	90.64	88.32	30.06	43.38	89.48	36.72
	ENSMUSG00000021040	Slirp	SRA stem-loop interacting RNA binding protein [Source:MGI Symbol;Acc:MGI:1916394]	2.45182	1.29386	3.43838e-14	7.05426e-13	yes	up	27.55	31.02	15.59	10.14	29.285	12.865
	ENSMUSG00000021057	Akap5	A kinase anchor protein 5 [Source:MGI Symbol;Acc:MGI:2685104]	0.491721	-1.02409	0.000235027	0.00124828	yes	down	1.08	1.22	2.17	2.42	1.15	2.295
	ENSMUSG00000021131	Erh	ERH mRNA splicing and mitosis factor [Source:MGI Symbol;Acc:MGI:108089]	2.15796	1.10967	1.81423e-24	7.34697e-23	yes	up	200.33	199.08	100.56	97.03	199.705	98.795
	ENSMUSG00000021143	Pacs2	phosphofurin acidic cluster sorting protein 2 [Source:MGI Symbol;Acc:MGI:1924399]	0.498106	-1.00548	5.88669e-28	2.99588e-26	yes	down	30.13	31.34	61.2	66.03	30.735	63.615
	ENSMUSG00000021175	Cdca7l	cell division cycle associated 7 like [Source:MGI Symbol;Acc:MGI:2384982]	2.48723	1.31454	2.80232e-12	4.80652e-11	yes	up	14	14.05	6.62	6.4	14.025	6.51
	ENSMUSG00000021208	Ifi27l2b	interferon, alpha-inducible protein 27 like 2B [Source:MGI Symbol;Acc:MGI:1916390]	22.7947	4.51063	0.000685407	0.00324778	yes	up	1.92	1.82	0.09	0.09	1.87	0.09
	ENSMUSG00000021211	Akr1c12	aldo-keto reductase family 1, member C12 [Source:MGI Symbol;Acc:MGI:1351661]	8.2722	3.04827	9.19732e-08	9.15383e-07	yes	up	4.9	5.17	0.58	0.75	5.035	0.665
	ENSMUSG00000021213	Akr1c13	aldo-keto reductase family 1, member C13 [Source:MGI Symbol;Acc:MGI:1351662]	3.04512	1.6065	3.12162e-30	1.75645e-28	yes	up	87.19	86.63	26.99	34.69	86.91	30.84
	ENSMUSG00000021226	Acot2	acyl-CoA thioesterase 2 [Source:MGI Symbol;Acc:MGI:2159605]	0.38831	-1.36472	1.4396e-09	1.80601e-08	yes	down	4.92	4.06	12.04	12.97	4.49	12.505
	ENSMUSG00000021238	Aldh6a1	aldehyde dehydrogenase family 6, subfamily A1 [Source:MGI Symbol;Acc:MGI:1915077]	0.389532	-1.36019	1.64641e-08	1.81681e-07	yes	down	2.39	2.27	7.13	7.15	2.33	7.14
	ENSMUSG00000021242	Npc2	NPC intracellular cholesterol transporter 2 [Source:MGI Symbol;Acc:MGI:1915213]	2.00306	1.0022	5.04438e-30	2.81973e-28	yes	up	559.49	561.57	310	293.76	560.53	301.88
	ENSMUSG00000021250	Fos	FBJ osteosarcoma oncogene [Source:MGI Symbol;Acc:MGI:95574]	0.451291	-1.14787	1.59477e-08	1.76325e-07	yes	down	13.26	17	43.45	31.18	15.13	37.315
	ENSMUSG00000021260	Hhipl1	hedgehog interacting protein-like 1 [Source:MGI Symbol;Acc:MGI:1919265]	0.0179458	-5.80021	0.00356913	0.0139181	yes	down	0	0	0.11	0.18	0	0.145
	ENSMUSG00000021270	Hsp90aa1	heat shock protein 90, alpha (cytosolic), class A member 1 [Source:MGI Symbol;Acc:MGI:96250]	2.02958	1.02118	3.43213e-39	2.67189e-37	yes	up	219.76	216.71	111.18	119.39	218.235	115.285
	ENSMUSG00000021367	Edn1	endothelin 1 [Source:MGI Symbol;Acc:MGI:95283]	3.13008	1.6462	1.62336e-15	3.77581e-14	yes	up	15.51	15.96	5.59	5.24	15.735	5.415
	ENSMUSG00000021373	Cap2	cyclase associated actin cytoskeleton regulatory protein 2 [Source:MGI Symbol;Acc:MGI:1914502]	0.0978256	-3.35364	0.0106888	0.0356482	yes	down	0.03	0.17	0.67	0.57	0.1	0.62
	ENSMUSG00000021391	Cenpp	centromere protein P [Source:MGI Symbol;Acc:MGI:1913586]	2.10709	1.07525	0.0118579	0.0390732	yes	up	5.48	6.63	2.67	3.67	6.055	3.17
	ENSMUSG00000021411	Pxdc1	PX domain containing 1 [Source:MGI Symbol;Acc:MGI:1914145]	0.426869	-1.22813	0.00340994	0.0133646	yes	down	2.22	1.33	3.5	2.96	1.775	3.23
	ENSMUSG00000021453	Gadd45g	growth arrest and DNA-damage-inducible 45 gamma [Source:MGI Symbol;Acc:MGI:1346325]	2.51424	1.33012	7.90287e-08	7.94902e-07	yes	up	21.91	23.5	9.82	10.02	22.705	9.92
	ENSMUSG00000021508	Cxcl14	C-X-C motif chemokine ligand 14 [Source:MGI Symbol;Acc:MGI:1888514]	0.32573	-1.61825	0.000187001	0.00101989	yes	down	1.32	1.64	6.02	3.65	1.48	4.835
	ENSMUSG00000021559	Dapk1	death associated protein kinase 1 [Source:MGI Symbol;Acc:MGI:1916885]	0.341705	-1.54918	1.4169e-27	7.00196e-26	yes	down	4.73	4.41	13.91	14.67	4.57	14.29
	ENSMUSG00000021569	Trip13	thyroid hormone receptor interactor 13 [Source:MGI Symbol;Acc:MGI:1916966]	2.42383	1.27729	8.48904e-09	9.73297e-08	yes	up	15.08	12.67	4.48	5.35	13.875	4.915
	ENSMUSG00000021606	Ndufs6	NADH:ubiquinone oxidoreductase core subunit S6 [Source:MGI Symbol;Acc:MGI:107932]	2.16016	1.11113	5.07125e-10	6.76524e-09	yes	up	183.87	176.41	102.43	77.34	180.14	89.885
	ENSMUSG00000021614	Vcan	versican [Source:MGI Symbol;Acc:MGI:102889]	0.221667	-2.17354	3.87721e-47	3.77729e-45	yes	down	4.73	4.35	13.91	20.75	4.54	17.33
	ENSMUSG00000021624	Cd180	CD180 antigen [Source:MGI Symbol;Acc:MGI:1194924]	2.11132	1.07815	3.97154e-05	0.000251246	yes	up	6.05	6.54	2.86	3.26	6.295	3.06
	ENSMUSG00000021638	Ocln	occludin [Source:MGI Symbol;Acc:MGI:106183]	5.03284	2.33137	1.0344e-05	7.29345e-05	yes	up	2.63	1.67	0.52	0.44	2.15	0.48
	ENSMUSG00000021676	Iqgap2	IQ motif containing GTPase activating protein 2 [Source:MGI Symbol;Acc:MGI:2449975]	2.75964	1.46448	8.96485e-10	1.15352e-08	yes	up	4.39	3.55	1.71	1.52	3.97	1.615
	ENSMUSG00000021684	Pde8b	phosphodiesterase 8B [Source:MGI Symbol;Acc:MGI:2443999]	2.45897	1.29805	2.50889e-05	0.000164833	yes	up	5.27	5.06	2.59	2.89	5.165	2.74
	ENSMUSG00000021697	Depdc1b	DEP domain containing 1B [Source:MGI Symbol;Acc:MGI:2145425]	2.22242	1.15213	0.00028966	0.00150745	yes	up	4.21	4.36	2.25	2.08	4.285	2.165
	ENSMUSG00000021702	Thbs4	thrombospondin 4 [Source:MGI Symbol;Acc:MGI:1101779]	0.216773	-2.20574	0.0146769	0.0470352	yes	down	0.17	0.07	0.43	0.78	0.12	0.605
	ENSMUSG00000021707	Dhfr	dihydrofolate reductase [Source:MGI Symbol;Acc:MGI:94890]	3.18508	1.67133	3.70281e-13	6.91447e-12	yes	up	4.85	4.36	1.61	1.5	4.605	1.555
	ENSMUSG00000021747	Cfap20dc	CFAP20 domain containing [Source:MGI Symbol;Acc:MGI:1926154]	0.198302	-2.33423	0.000330327	0.00169835	yes	down	0.23	0.28	1.47	1.28	0.255	1.375
	ENSMUSG00000021756	Il6st	interleukin 6 signal transducer [Source:MGI Symbol;Acc:MGI:96560]	0.445078	-1.16787	5.48836e-30	3.0457e-28	yes	down	8.88	8.3	19.74	21.83	8.59	20.785
	ENSMUSG00000021779	Thrb	thyroid hormone receptor beta [Source:MGI Symbol;Acc:MGI:98743]	0.377639	-1.40492	0.0013375	0.00585702	yes	down	0.44	0.36	1.38	1.59	0.4	1.485
	ENSMUSG00000021811	Dnajc9	DnaJ heat shock protein family (Hsp40) member C9 [Source:MGI Symbol;Acc:MGI:1915326]	2.32378	1.21648	6.19393e-16	1.5129e-14	yes	up	41.69	44.58	18.26	22.6	43.135	20.43
	ENSMUSG00000021822	Plau	plasminogen activator, urokinase [Source:MGI Symbol;Acc:MGI:97611]	2.40005	1.26307	3.17267e-35	2.09655e-33	yes	up	82.89	82.83	36.35	38.17	82.86	37.26
	ENSMUSG00000021838	Samd4	sterile alpha motif domain containing 4 [Source:MGI Symbol;Acc:MGI:1921730]	2.50859	1.32688	0.00412824	0.0158092	yes	up	0.88	1.43	0.48	0.51	1.155	0.495
	ENSMUSG00000021880	Rnase6	ribonuclease, RNase A family, 6 [Source:MGI Symbol;Acc:MGI:1925666]	0.383456	-1.38287	3.8586e-17	1.01521e-15	yes	down	24.17	24.24	49.2	56.72	24.205	52.96
	ENSMUSG00000021965	Ska3	spindle and kinetochore associated complex subunit 3 [Source:MGI Symbol;Acc:MGI:3041235]	2.14828	1.10319	0.000451844	0.00223614	yes	up	5.31	6.59	2.87	4.15	5.95	3.51
	ENSMUSG00000021990	Spata13	spermatogenesis associated 13 [Source:MGI Symbol;Acc:MGI:104838]	2.14309	1.09969	5.36809e-11	7.83566e-10	yes	up	7.92	7.87	3.52	4.14	7.895	3.83
	ENSMUSG00000022014	Epsti1	epithelial stromal interaction 1 [Source:MGI Symbol;Acc:MGI:1915168]	2.7457	1.45717	6.7173e-37	4.79177e-35	yes	up	77.44	78.9	29.43	31.82	78.17	30.625
	ENSMUSG00000022018	Rgcc	regulator of cell cycle [Source:MGI Symbol;Acc:MGI:1913464]	4.28111	2.09798	1.80976e-14	3.7905e-13	yes	up	27.02	27.91	7.01	6.87	27.465	6.94
	ENSMUSG00000022026	Olfm4	olfactomedin 4 [Source:MGI Symbol;Acc:MGI:2685142]	4.56995	2.19218	1.17147e-10	1.64112e-09	yes	up	4.84	4.21	0.9	1.25	4.525	1.075
	ENSMUSG00000022033	Pbk	PDZ binding kinase [Source:MGI Symbol;Acc:MGI:1289156]	3.6662	1.87429	1.83836e-15	4.23544e-14	yes	up	16.82	19.49	4.25	4.99	18.155	4.62
	ENSMUSG00000022034	Esco2	establishment of sister chromatid cohesion N-acetyltransferase 2 [Source:MGI Symbol;Acc:MGI:1919238]	3.61751	1.855	4.30193e-10	5.77963e-09	yes	up	7.16	4.9	1.86	2.1	6.03	1.98
	ENSMUSG00000022037	Clu	clusterin [Source:MGI Symbol;Acc:MGI:88423]	0.259656	-1.94533	7.50785e-54	8.76721e-52	yes	down	22.46	22.09	96.44	90.15	22.275	93.295
	ENSMUSG00000022054	Nefm	neurofilament, medium polypeptide [Source:MGI Symbol;Acc:MGI:97314]	0.21123	-2.24311	0.00370201	0.0143902	yes	down	0.2	0.11	0.97	0.58	0.155	0.775
	ENSMUSG00000022055	Nefl	neurofilament, light polypeptide [Source:MGI Symbol;Acc:MGI:97313]	0.106909	-3.22554	3.11611e-12	5.29677e-11	yes	down	0.34	0.21	2.73	2.86	0.275	2.795
	ENSMUSG00000022096	Hr	lysine demethylase and nuclear receptor corepressor [Source:MGI Symbol;Acc:MGI:96223]	0.191038	-2.38807	7.57276e-76	1.30412e-73	yes	down	3.88	3.94	22.35	27.89	3.91	25.12
	ENSMUSG00000022098	Bmp1	bone morphogenetic protein 1 [Source:MGI Symbol;Acc:MGI:88176]	0.307588	-1.70093	1.13363e-13	2.21389e-12	yes	down	1.88	2.05	5.99	7.94	1.965	6.965
	ENSMUSG00000022103	Gfra2	glial cell line derived neurotrophic factor family receptor alpha 2 [Source:MGI Symbol;Acc:MGI:1195462]	0.210554	-2.24773	5.22865e-39	4.03363e-37	yes	down	4.94	6.16	22.56	33.89	5.55	28.225
	ENSMUSG00000022157	Mcpt8	mast cell protease 8 [Source:MGI Symbol;Acc:MGI:1261780]	7.81367	2.966	1.70579e-98	4.47415e-96	yes	up	206.68	194.44	24.14	31.49	200.56	27.815
	ENSMUSG00000022225	Cma1	chymase 1, mast cell [Source:MGI Symbol;Acc:MGI:96941]	8.45334	3.07952	1.29153e-25	5.76423e-24	yes	up	23.42	28.24	3.11	3.54	25.83	3.325
	ENSMUSG00000022226	Mcpt2	mast cell protease 2 [Source:MGI Symbol;Acc:MGI:96938]	65.9375	6.04303	1.48936e-07	1.43459e-06	yes	up	6.23	5	0	0.19	5.615	0.095
	ENSMUSG00000022227	Mcpt1	mast cell protease 1 [Source:MGI Symbol;Acc:MGI:96937]	28.1326	4.81417	0.000210431	0.0011289	yes	up	2.98	2.11	0	0.2	2.545	0.1
	ENSMUSG00000022257	Laptm4b	lysosomal-associated protein transmembrane 4B [Source:MGI Symbol;Acc:MGI:1890494]	2.32869	1.21952	7.417e-09	8.57305e-08	yes	up	14.82	14.45	6.36	7.38	14.635	6.87
	ENSMUSG00000022303	Dcstamp	dendrocyte expressed seven transmembrane protein [Source:MGI Symbol;Acc:MGI:1923016]	0.412733	-1.27672	5.40326e-29	2.87876e-27	yes	down	42.87	44.77	125.91	113.45	43.82	119.68
	ENSMUSG00000022309	Angpt1	angiopoietin 1 [Source:MGI Symbol;Acc:MGI:108448]	2.96502	1.56804	5.04594e-10	6.73675e-09	yes	up	5.22	5.1	1.44	2.31	5.16	1.875
	ENSMUSG00000022322	Shcbp1	Shc SH2-domain binding protein 1 [Source:MGI Symbol;Acc:MGI:1338802]	2.98977	1.58003	8.83237e-12	1.43961e-10	yes	up	11.1	11.82	3.78	4.52	11.46	4.15
	ENSMUSG00000022324	Matn2	matrilin 2 [Source:MGI Symbol;Acc:MGI:109613]	0.0666128	-3.90806	0.00776204	0.0270922	yes	down	0.02	0.02	0.38	0.25	0.02	0.315
	ENSMUSG00000022353	Mtss1	MTSS I-BAR domain containing 1 [Source:MGI Symbol;Acc:MGI:2384818]	0.477792	-1.06554	4.53954e-24	1.7957e-22	yes	down	19.67	20.05	43.5	53.07	19.86	48.285
	ENSMUSG00000022370	Mrpl13	mitochondrial ribosomal protein L13 [Source:MGI Symbol;Acc:MGI:2137218]	2.34196	1.22772	5.86989e-27	2.77218e-25	yes	up	136.4	144.88	64.21	65.2	140.64	64.705
	ENSMUSG00000022372	Sla	src-like adaptor [Source:MGI Symbol;Acc:MGI:104295]	0.363137	-1.46141	1.92424e-48	1.89632e-46	yes	down	36.81	34.63	93.69	116.63	35.72	105.16
	ENSMUSG00000022377	Asap1	ArfGAP with SH3 domain, ankyrin repeat and PH domain1 [Source:MGI Symbol;Acc:MGI:1342335]	0.460014	-1.12025	8.4437e-37	5.92414e-35	yes	down	36.41	35.17	77.96	98.15	35.79	88.055
	ENSMUSG00000022400	Rbx1	ring-box 1 [Source:MGI Symbol;Acc:MGI:1891829]	2.13161	1.09195	3.05781e-18	8.65991e-17	yes	up	125.13	109.21	52.26	50.51	117.17	51.385
	ENSMUSG00000022422	Dscc1	DNA replication and sister chromatid cohesion 1 [Source:MGI Symbol;Acc:MGI:1919357]	3.84134	1.94161	3.36125e-05	0.000215842	yes	up	4.97	4.46	1.38	1.18	4.715	1.28
	ENSMUSG00000022425	Enpp2	ectonucleotide pyrophosphatase/phosphodiesterase 2 [Source:MGI Symbol;Acc:MGI:1321390]	4.37284	2.12857	1.10898e-24	4.54496e-23	yes	up	12.19	11.83	2.5	3.44	12.01	2.97
	ENSMUSG00000022456	Septin3	septin 3 [Source:MGI Symbol;Acc:MGI:1345148]	0.145082	-2.78506	1.44738e-25	6.39283e-24	yes	down	1.25	1.04	5.67	9.43	1.145	7.55
	ENSMUSG00000022504	Ciita	class II transactivator [Source:MGI Symbol;Acc:MGI:108445]	0.265914	-1.91097	2.6864e-76	4.67351e-74	yes	down	10.5	9.44	39.6	42.62	9.97	41.11
	ENSMUSG00000022505	Emp2	epithelial membrane protein 2 [Source:MGI Symbol;Acc:MGI:1098726]	0.317777	-1.65391	2.92191e-36	2.0087e-34	yes	down	8.68	8.45	26.78	31.56	8.565	29.17
	ENSMUSG00000022508	Bcl6	B cell leukemia/lymphoma 6 [Source:MGI Symbol;Acc:MGI:107187]	0.417993	-1.25845	7.29213e-13	1.32541e-11	yes	down	4.55	4.95	11.59	12.99	4.75	12.29
	ENSMUSG00000022512	Cldn1	claudin 1 [Source:MGI Symbol;Acc:MGI:1276109]	0.0869472	-3.52372	6.29947e-165	5.11427e-162	yes	down	6.48	5.76	65.57	86.66	6.12	76.115
	ENSMUSG00000022582	Ly6g	lymphocyte antigen 6 family member G [Source:MGI Symbol;Acc:MGI:109440]	16.8254	4.07257	1.27317e-21	4.41184e-20	yes	up	20.03	19.44	0.97	1.57	19.735	1.27
	ENSMUSG00000022584	Ly6c2	lymphocyte antigen 6 family memberC2 [Source:MGI Symbol;Acc:MGI:3712069]	99.7268	6.63991	1.61315e-218	1.83351e-215	yes	up	435.78	426.98	3.98	4.4	431.38	4.19
	ENSMUSG00000022586	Ly6i	lymphocyte antigen 6 family member I [Source:MGI Symbol;Acc:MGI:1888480]	47.3781	5.56615	2.19446e-109	6.92839e-107	yes	up	167.44	192.23	4.23	4.26	179.835	4.245
	ENSMUSG00000022587	Ly6e	lymphocyte antigen 6 family member E [Source:MGI Symbol;Acc:MGI:106651]	8.6933	3.1199	0	0	yes	up	846.89	852.12	95.44	111.39	849.505	103.415
	ENSMUSG00000022657	Cd96	CD96 antigen [Source:MGI Symbol;Acc:MGI:1934368]	2.10967	1.07702	0.000572885	0.00276532	yes	up	4.83	6.04	2.47	3.11	5.435	2.79
	ENSMUSG00000022661	Cd200	CD200 molecule [Source:MGI Symbol;Acc:MGI:1196990]	2.29281	1.19712	5.5201e-30	3.0457e-28	yes	up	279.85	293.16	102.75	155.62	286.505	129.185
	ENSMUSG00000022665	Ccdc80	coiled-coil domain containing 80 [Source:MGI Symbol;Acc:MGI:1915146]	0.390198	-1.35772	3.75362e-31	2.18415e-29	yes	down	31.96	32.89	94.39	83.83	32.425	89.11
	ENSMUSG00000022673	Mcm4	minichromosome maintenance complex component 4 [Source:MGI Symbol;Acc:MGI:103199]	2.47685	1.3085	1.21488e-26	5.64374e-25	yes	up	31.42	29.29	12.95	13.12	30.355	13.035
	ENSMUSG00000022686	B3gnt5	UDP-GlcNAc:betaGal beta-1,3-N-acetylglucosaminyltransferase 5 [Source:MGI Symbol;Acc:MGI:2137302]	6.18226	2.62813	3.78679e-69	5.92303e-67	yes	up	20.47	19.84	3.14	4.09	20.155	3.615
	ENSMUSG00000022687	Boc	BOC cell adhesion associated, oncogene regulated [Source:MGI Symbol;Acc:MGI:2151153]	0.0155808	-6.00409	0.00180878	0.00766731	yes	down	0	0	0.16	0.23	0	0.195
	ENSMUSG00000022755	Adgrg7	adhesion G protein-coupled receptor G7 [Source:MGI Symbol;Acc:MGI:2441732]	5.38608	2.42924	2.39103e-06	1.90045e-05	yes	up	2.29	1.95	0.34	0.51	2.12	0.425
	ENSMUSG00000022763	Aifm3	apoptosis-inducing factor, mitochondrion-associated 3 [Source:MGI Symbol;Acc:MGI:1919418]	2.3801	1.25102	0.00170249	0.00727099	yes	up	2.66	3.23	1.07	1.68	2.945	1.375
	ENSMUSG00000022814	Umps	uridine monophosphate synthetase [Source:MGI Symbol;Acc:MGI:1298388]	2.06024	1.04281	2.80621e-11	4.26409e-10	yes	up	15.36	13.86	7.33	8.02	14.61	7.675
	ENSMUSG00000022817	Itgb5	integrin beta 5 [Source:MGI Symbol;Acc:MGI:96614]	0.486646	-1.03906	4.50825e-11	6.66041e-10	yes	down	11.07	10.74	23.62	22.77	10.905	23.195
	ENSMUSG00000022818	Cyp2ab1	cytochrome P450, family 2, subfamily ab, polypeptide 1 [Source:MGI Symbol;Acc:MGI:3644957]	0.312747	-1.67693	0.00547801	0.0201325	yes	down	0.4	0.59	1.16	1.6	0.495	1.38
	ENSMUSG00000022824	Muc13	mucin 13, epithelial transmembrane [Source:MGI Symbol;Acc:MGI:103190]	6.61973	2.72677	1.33425e-34	8.61655e-33	yes	up	12.14	12.89	1.73	2.37	12.515	2.05
	ENSMUSG00000022895	Ets2	E26 avian leukemia oncogene 2, 3' domain [Source:MGI Symbol;Acc:MGI:95456]	0.450925	-1.14904	3.7876e-25	1.61437e-23	yes	down	18.38	15.9	37.36	42.54	17.14	39.95
	ENSMUSG00000022900	Ildr1	immunoglobulin-like domain containing receptor 1 [Source:MGI Symbol;Acc:MGI:2146574]	4.54176	2.18325	2.84078e-05	0.00018521	yes	up	2.05	1.87	0.27	0.73	1.96	0.5
	ENSMUSG00000022901	Cd86	CD86 antigen [Source:MGI Symbol;Acc:MGI:101773]	2.12088	1.08467	9.11257e-35	5.9525e-33	yes	up	449.99	444.63	243.97	275.79	447.31	259.88
	ENSMUSG00000022902	Stfa2	stefin A2 [Source:MGI Symbol;Acc:MGI:106197]	8.3201	3.0566	1.16509e-17	3.2194e-16	yes	up	69.95	75.46	8.95	10.24	72.705	9.595
	ENSMUSG00000022906	Parp9	poly (ADP-ribose) polymerase family, member 9 [Source:MGI Symbol;Acc:MGI:1933117]	2.40293	1.26479	5.34448e-36	3.65936e-34	yes	up	89.43	88.53	33.64	43.57	88.98	38.605
	ENSMUSG00000022912	Pros1	protein S (alpha) [Source:MGI Symbol;Acc:MGI:1095733]	0.337198	-1.56833	2.918e-22	1.05624e-20	yes	down	5.61	6.03	17.47	20.02	5.82	18.745
	ENSMUSG00000022945	Chaf1b	chromatin assembly factor 1, subunit B [Source:MGI Symbol;Acc:MGI:1314881]	2.48906	1.3156	4.46992e-10	5.98176e-09	yes	up	15.46	17.03	6.78	7.48	16.245	7.13
	ENSMUSG00000022957	Itsn1	intersectin 1 (SH3 domain protein 1A) [Source:MGI Symbol;Acc:MGI:1338069]	0.483381	-1.04877	2.27281e-17	6.08308e-16	yes	down	10.5	10.09	20.04	22.01	10.295	21.025
	ENSMUSG00000023004	Tuba1b	tubulin, alpha 1B [Source:MGI Symbol;Acc:MGI:107804]	2.38538	1.25422	1.69715e-60	2.31477e-58	yes	up	812.27	815.37	337.8	402.01	813.82	369.905
	ENSMUSG00000023045	Soat2	sterol O-acyltransferase 2 [Source:MGI Symbol;Acc:MGI:1332226]	0.184764	-2.43624	2.6038e-24	1.0443e-22	yes	down	2.24	2.84	13.44	16.24	2.54	14.84
	ENSMUSG00000023087	Noct	nocturnin [Source:MGI Symbol;Acc:MGI:109382]	0.453014	-1.14237	6.52164e-29	3.45303e-27	yes	down	31.64	27.5	50.93	65.5	29.57	58.215
	ENSMUSG00000023089	Ndufa5	NADH:ubiquinone oxidoreductase subunit A5 [Source:MGI Symbol;Acc:MGI:1915452]	2.23783	1.1621	3.64447e-07	3.28407e-06	yes	up	98.19	84.46	43.32	37.71	91.325	40.515
	ENSMUSG00000023206	Il15ra	interleukin 15 receptor, alpha chain [Source:MGI Symbol;Acc:MGI:104644]	2.05173	1.03684	2.59273e-14	5.35799e-13	yes	up	53.42	56.21	28.83	32.83	54.815	30.83
	ENSMUSG00000023341	Mx2	MX dynamin-like GTPase 2 [Source:MGI Symbol;Acc:MGI:97244]	12.7864	3.67653	1.02989e-103	2.92642e-101	yes	up	56.72	60.58	4.91	6.28	58.65	5.595
	ENSMUSG00000023345	Poc1a	POC1 centriolar protein A [Source:MGI Symbol;Acc:MGI:1917485]	2.63981	1.40043	1.63005e-06	1.33353e-05	yes	up	10.09	8.47	3.37	3.87	9.28	3.62
	ENSMUSG00000023349	Clec4n	C-type lectin domain family 4, member n [Source:MGI Symbol;Acc:MGI:1861231]	0.485462	-1.04257	8.50414e-40	6.7751e-38	yes	down	384.28	379.65	843.95	864.38	381.965	854.165
	ENSMUSG00000023505	Cdca3	cell division cycle associated 3 [Source:MGI Symbol;Acc:MGI:1315198]	2.30335	1.20373	1.67189e-10	2.32118e-09	yes	up	22.71	22.54	8.86	13.84	22.625	11.35
	ENSMUSG00000023805	Synj2	synaptojanin 2 [Source:MGI Symbol;Acc:MGI:1201671]	0.4024	-1.3133	4.42917e-19	1.31556e-17	yes	down	5.22	4.87	13.58	13.34	5.045	13.46
	ENSMUSG00000023809	Rps6ka2	ribosomal protein S6 kinase, polypeptide 2 [Source:MGI Symbol;Acc:MGI:1342290]	0.296371	-1.75452	7.44153e-23	2.79451e-21	yes	down	2.48	2.99	8.45	9.92	2.735	9.185
	ENSMUSG00000023828	Slc22a3	solute carrier family 22 (organic cation transporter), member 3 [Source:MGI Symbol;Acc:MGI:1333817]	2.08933	1.06304	0.00229727	0.0094513	yes	up	2.3	3.11	1.13	1.65	2.705	1.39
	ENSMUSG00000023830	Igf2r	insulin-like growth factor 2 receptor [Source:MGI Symbol;Acc:MGI:96435]	0.403073	-1.31089	1.0218e-20	3.3761e-19	yes	down	3.55	3.6	9.81	9.27	3.575	9.54
	ENSMUSG00000023832	Acat2	acetyl-Coenzyme A acetyltransferase 2 [Source:MGI Symbol;Acc:MGI:87871]	2.73618	1.45216	9.99975e-24	3.90127e-22	yes	up	34.78	34.91	12.04	15.38	34.845	13.71
	ENSMUSG00000023908	Pkmyt1	protein kinase, membrane associated tyrosine/threonine 1 [Source:MGI Symbol;Acc:MGI:2137630]	2.2469	1.16794	1.09938e-08	1.23555e-07	yes	up	13.98	14.02	6.24	7.38	14	6.81
	ENSMUSG00000023915	Tnfrsf21	tumor necrosis factor receptor superfamily, member 21 [Source:MGI Symbol;Acc:MGI:2151075]	0.4959	-1.01188	8.52455e-09	9.74749e-08	yes	down	8.63	6.6	17.4	16.01	7.615	16.705
	ENSMUSG00000023940	Sgo1	shugoshin 1 [Source:MGI Symbol;Acc:MGI:1919665]	2.04609	1.03287	0.000151117	0.000840861	yes	up	5.11	3.6	1.98	2.29	4.355	2.135
	ENSMUSG00000023960	Enpp5	ectonucleotide pyrophosphatase/phosphodiesterase 5 [Source:MGI Symbol;Acc:MGI:1933830]	3.10323	1.63377	0.000857403	0.00394757	yes	up	2.22	2.32	0.42	1.2	2.27	0.81
	ENSMUSG00000023961	Enpp4	ectonucleotide pyrophosphatase/phosphodiesterase 4 [Source:MGI Symbol;Acc:MGI:2682634]	6.59496	2.72136	1.2872e-35	8.6741e-34	yes	up	7.93	7.95	1.16	1.45	7.94	1.305
	ENSMUSG00000024007	Ppil1	peptidylprolyl isomerase (cyclophilin)-like 1 [Source:MGI Symbol;Acc:MGI:1916066]	2.06935	1.04918	1.25907e-11	2.00991e-10	yes	up	40.7	42.34	21.97	21.58	41.52	21.775
	ENSMUSG00000024011	Pi16	peptidase inhibitor 16 [Source:MGI Symbol;Acc:MGI:1921366]	0.404208	-1.30683	1.11226e-19	3.41675e-18	yes	down	9.89	10.39	23.32	23.39	10.14	23.355
	ENSMUSG00000024065	Ehd3	EH-domain containing 3 [Source:MGI Symbol;Acc:MGI:1928900]	2.36701	1.24306	0.01279	0.0417575	yes	up	1.13	1.18	0.55	0.5	1.155	0.525
	ENSMUSG00000024079	Eif2ak2	eukaryotic translation initiation factor 2-alpha kinase 2 [Source:MGI Symbol;Acc:MGI:1353449]	3.04732	1.60754	1.85677e-59	2.51238e-57	yes	up	66.49	61.01	21.27	22.55	63.75	21.91
	ENSMUSG00000024087	Cyp1b1	cytochrome P450, family 1, subfamily b, polypeptide 1 [Source:MGI Symbol;Acc:MGI:88590]	0.320066	-1.64356	2.14849e-25	9.36819e-24	yes	down	4.95	5.07	17.46	15.65	5.01	16.555
	ENSMUSG00000024130	Abca3	ATP-binding cassette, sub-family A member 3 [Source:MGI Symbol;Acc:MGI:1351617]	0.466539	-1.09993	3.6582e-25	1.56313e-23	yes	down	13.19	12.15	26.14	31.58	12.67	28.86
	ENSMUSG00000024173	Tpsab1	tryptase alpha/beta 1 [Source:MGI Symbol;Acc:MGI:96943]	6.50866	2.70236	1.61309e-15	3.75704e-14	yes	up	13.49	14.15	2.29	2.41	13.82	2.35
	ENSMUSG00000024177	Nme4	NME/NM23 nucleoside diphosphate kinase 4 [Source:MGI Symbol;Acc:MGI:1931148]	3.12829	1.64538	0.000158556	0.000877387	yes	up	8.65	9.35	3.64	2.35	9	2.995
	ENSMUSG00000024210	Ip6k3	inositol hexaphosphate kinase 3 [Source:MGI Symbol;Acc:MGI:3045325]	2.76809	1.46889	8.43752e-05	0.000497334	yes	up	3.56	4.03	1.21	1.77	3.795	1.49
	ENSMUSG00000024301	Kifc5b	kinesin family member C5B [Source:MGI Symbol;Acc:MGI:2137414]	2.06885	1.04883	4.9492e-05	0.000307167	yes	up	8.84	6.98	3.36	4.9	7.91	4.13
	ENSMUSG00000024352	Spata24	spermatogenesis associated 24 [Source:MGI Symbol;Acc:MGI:1918492]	2.87441	1.52326	0.00205984	0.00859686	yes	up	9.67	11.99	4.59	3.53	10.83	4.06
	ENSMUSG00000024378	Stard4	StAR related lipid transfer domain containing 4 [Source:MGI Symbol;Acc:MGI:2156764]	2.45024	1.29293	1.83095e-20	5.9121e-19	yes	up	16.14	14.7	6.65	7.37	15.42	7.01
	ENSMUSG00000024413	Npc1	NPC intracellular cholesterol transporter 1 [Source:MGI Symbol;Acc:MGI:1097712]	0.446685	-1.16267	5.64244e-28	2.88883e-26	yes	down	27.15	29.45	51.1	69.14	28.3	60.12
	ENSMUSG00000024459	H2-M5	histocompatibility 2, M region locus 5 [Source:MGI Symbol;Acc:MGI:95917]	0.0630288	-3.98784	2.09227e-32	1.27853e-30	yes	down	0.57	0.78	9.94	15.42	0.675	12.68
	ENSMUSG00000024486	Hbegf	heparin-binding EGF-like growth factor [Source:MGI Symbol;Acc:MGI:96070]	2.43144	1.28181	3.12572e-11	4.72852e-10	yes	up	14.65	13.89	5.66	6.96	14.27	6.31
	ENSMUSG00000024525	Impa2	inositol monophosphatase 2 [Source:MGI Symbol;Acc:MGI:2149728]	2.1628	1.1129	2.51958e-11	3.85951e-10	yes	up	9.25	14.86	7.06	6.3	12.055	6.68
	ENSMUSG00000024590	Lmnb1	lamin B1 [Source:MGI Symbol;Acc:MGI:96795]	2.21278	1.14586	1.40515e-25	6.22242e-24	yes	up	56.53	51.25	24.66	28.02	53.89	26.34
	ENSMUSG00000024600	Slc27a6	solute carrier family 27 (fatty acid transporter), member 6 [Source:MGI Symbol;Acc:MGI:3036230]	0.0952463	-3.39219	0.000511093	0.00249603	yes	down	0.14	0.03	1.22	0.7	0.085	0.96
	ENSMUSG00000024621	Csf1r	colony stimulating factor 1 receptor [Source:MGI Symbol;Acc:MGI:1339758]	0.459329	-1.1224	2.11625e-29	1.14177e-27	yes	down	30.04	29.68	74.48	84.59	29.86	79.535
	ENSMUSG00000024663	Rab3il1	RAB3A interacting protein (rabin3)-like 1 [Source:MGI Symbol;Acc:MGI:1922010]	0.274241	-1.86648	7.9174e-32	4.75295e-30	yes	down	9.1	8.26	32.91	32.41	8.68	32.66
	ENSMUSG00000024664	Fads3	fatty acid desaturase 3 [Source:MGI Symbol;Acc:MGI:1928740]	0.296929	-1.75181	9.26251e-08	9.21333e-07	yes	down	1.53	1.22	4.26	3.83	1.375	4.045
	ENSMUSG00000024665	Fads2	fatty acid desaturase 2 [Source:MGI Symbol;Acc:MGI:1930079]	4.69352	2.23067	2.53204e-52	2.80317e-50	yes	up	29	30.03	5.82	7.83	29.515	6.825
	ENSMUSG00000024670	Cd6	CD6 antigen [Source:MGI Symbol;Acc:MGI:103566]	0.272359	-1.87642	2.29873e-08	2.47575e-07	yes	down	1.1	1.01	5.07	4.93	1.055	5
	ENSMUSG00000024675	Ms4a4c	membrane-spanning 4-domains, subfamily A, member 4C [Source:MGI Symbol;Acc:MGI:1927656]	11.0852	3.47056	6.87717e-87	1.48416e-84	yes	up	121.98	129.97	6.05	19.45	125.975	12.75
	ENSMUSG00000024677	Ms4a6b	membrane-spanning 4-domains, subfamily A, member 6B [Source:MGI Symbol;Acc:MGI:1917024]	5.35419	2.42067	1.33498e-37	9.68511e-36	yes	up	27.69	30.34	6.23	13.17	29.015	9.7
	ENSMUSG00000024680	Ms4a2	membrane-spanning 4-domains, subfamily A, member 2 [Source:MGI Symbol;Acc:MGI:95495]	4.73493	2.24334	7.86649e-74	1.31486e-71	yes	up	76.9	73.92	16.38	18.98	75.41	17.68
	ENSMUSG00000024681	Ms4a3	membrane-spanning 4-domains, subfamily A, member 3 [Source:MGI Symbol;Acc:MGI:2158468]	68.1438	6.09051	4.76022e-98	1.22965e-95	yes	up	104.62	99.6	1.34	2.02	102.11	1.68
	ENSMUSG00000024691	Fam111a	family with sequence similarity 111, member A [Source:MGI Symbol;Acc:MGI:1915508]	2.66588	1.41461	8.45007e-21	2.79738e-19	yes	up	18.86	17.99	7.27	7.65	18.425	7.46
	ENSMUSG00000024727	Trpm6	transient receptor potential cation channel, subfamily M, member 6 [Source:MGI Symbol;Acc:MGI:2675603]	7.20731	2.84946	1.69882e-06	1.38249e-05	yes	up	0.91	0.76	0.09	0.12	0.835	0.105
	ENSMUSG00000024736	Tmem132a	transmembrane protein 132A [Source:MGI Symbol;Acc:MGI:2147810]	0.431493	-1.21259	2.397e-21	8.15697e-20	yes	down	22.06	24.85	57.7	59.46	23.455	58.58
	ENSMUSG00000024742	Fen1	flap structure specific endonuclease 1 [Source:MGI Symbol;Acc:MGI:102779]	2.5189	1.33279	1.61696e-27	7.92169e-26	yes	up	48.67	50.55	20.72	22.04	49.61	21.38
	ENSMUSG00000024743	Syt7	synaptotagmin VII [Source:MGI Symbol;Acc:MGI:1859545]	0.429071	-1.22071	1.30467e-31	7.77741e-30	yes	down	31.98	47.09	106.67	107.29	39.535	106.98
	ENSMUSG00000024747	Aldh1a7	aldehyde dehydrogenase family 1, subfamily A7 [Source:MGI Symbol;Acc:MGI:1347050]	6.66614	2.73685	0.0108319	0.036069	yes	up	1.04	0.45	0.16	0.08	0.745	0.12
	ENSMUSG00000024781	Lipa	lysosomal acid lipase A [Source:MGI Symbol;Acc:MGI:96789]	0.457441	-1.12834	1.0663e-33	6.75815e-32	yes	down	50.92	47.84	114.45	116.84	49.38	115.645
	ENSMUSG00000024791	Cdca5	cell division cycle associated 5 [Source:MGI Symbol;Acc:MGI:1915099]	2.70859	1.43754	9.28361e-14	1.82978e-12	yes	up	17.73	19.79	7.27	7.78	18.76	7.525
	ENSMUSG00000024795	Kif20b	kinesin family member 20B [Source:MGI Symbol;Acc:MGI:2444576]	2.36446	1.24151	6.47376e-11	9.33766e-10	yes	up	14.07	15.17	3.96	5.84	14.62	4.9
	ENSMUSG00000024800	Rpp30	ribonuclease P/MRP 30 subunit [Source:MGI Symbol;Acc:MGI:1859683]	2.0507	1.03612	1.97402e-06	1.59276e-05	yes	up	25.52	30.36	14.68	13.91	27.94	14.295
	ENSMUSG00000024805	Pcgf5	polycomb group ring finger 5 [Source:MGI Symbol;Acc:MGI:1923505]	2.0896	1.06323	1.97925e-18	5.70969e-17	yes	up	45.69	47.41	19.18	22.6	46.55	20.89
	ENSMUSG00000024867	Pip5k1b	phosphatidylinositol-4-phosphate 5-kinase, type 1 beta [Source:MGI Symbol;Acc:MGI:107930]	2.6747	1.41938	0.00567785	0.0207729	yes	up	1.61	2.06	0.51	0.99	1.835	0.75
	ENSMUSG00000024883	Rin1	Ras and Rab interactor 1 [Source:MGI Symbol;Acc:MGI:2385695]	0.452292	-1.14467	0.0150945	0.0481022	yes	down	0.49	0.81	1.51	1.58	0.65	1.545
	ENSMUSG00000024925	Rnaseh2c	ribonuclease H2, subunit C [Source:MGI Symbol;Acc:MGI:1915459]	2.44837	1.29182	1.90704e-10	2.63477e-09	yes	up	37.34	35.76	17.38	15.72	36.55	16.55
	ENSMUSG00000024940	Ltbp3	latent transforming growth factor beta binding protein 3 [Source:MGI Symbol;Acc:MGI:1101355]	0.322743	-1.63154	2.08827e-23	8.03678e-22	yes	down	8.76	9.03	32.8	27.21	8.895	30.005
	ENSMUSG00000024986	Hhex	hematopoietically expressed homeobox [Source:MGI Symbol;Acc:MGI:96086]	2.18228	1.12584	2.46955e-14	5.11585e-13	yes	up	37.21	35.19	16.16	18.07	36.2	17.115
	ENSMUSG00000024989	Cep55	centrosomal protein 55 [Source:MGI Symbol;Acc:MGI:1921357]	2.08051	1.05694	4.39128e-06	3.32302e-05	yes	up	12.4	12.84	6.24	8.04	12.62	7.14
	ENSMUSG00000024990	Rbp4	retinol binding protein 4, plasma [Source:MGI Symbol;Acc:MGI:97879]	2.37571	1.24836	0.00497428	0.0184884	yes	up	7.25	9.78	4.54	3.1	8.515	3.82
	ENSMUSG00000025001	Hells	helicase, lymphoid specific [Source:MGI Symbol;Acc:MGI:106209]	2.65458	1.40848	5.21457e-20	1.62826e-18	yes	up	10.31	9.92	4.27	4.8	10.115	4.535
	ENSMUSG00000025004	Cyp2c40	cytochrome P450, family 2, subfamily c, polypeptide 40 [Source:MGI Symbol;Acc:MGI:1306815]	7.89082	2.98018	0.00277735	0.0111414	yes	up	1.99	3.05	0.18	0.13	2.52	0.155
	ENSMUSG00000025083	Afap1l2	actin filament associated protein 1-like 2 [Source:MGI Symbol;Acc:MGI:2147658]	2.30817	1.20675	2.56998e-05	0.000168521	yes	up	3.92	3.63	1.91	1.8	3.775	1.855
	ENSMUSG00000025092	Hspa12a	heat shock protein 12A [Source:MGI Symbol;Acc:MGI:1920692]	0.289192	-1.7899	0.00675224	0.024132	yes	down	0.57	1.14	1.52	1.61	0.855	1.565
	ENSMUSG00000025154	Arhgap19	Rho GTPase activating protein 19 [Source:MGI Symbol;Acc:MGI:1918335]	2.17334	1.11991	0.00691627	0.0246015	yes	up	1.26	1.04	0.51	0.63	1.15	0.57
	ENSMUSG00000025163	Cd7	CD7 antigen [Source:MGI Symbol;Acc:MGI:88344]	0.30374	-1.71909	0.00976413	0.0329837	yes	down	1.51	0.77	4.56	4.65	1.14	4.605
	ENSMUSG00000025212	Sfxn3	sideroflexin 3 [Source:MGI Symbol;Acc:MGI:2137679]	0.409074	-1.28957	1.29721e-25	5.77444e-24	yes	down	19.37	16.46	38.19	47.26	17.915	42.725
	ENSMUSG00000025213	Kazald1	Kazal-type serine peptidase inhibitor domain 1 [Source:MGI Symbol;Acc:MGI:2147606]	0.29432	-1.76454	0.00380385	0.0147424	yes	down	0.86	0.79	3.56	2.47	0.825	3.015
	ENSMUSG00000025324	Atp10a	ATPase, class V, type 10A [Source:MGI Symbol;Acc:MGI:1330809]	4.09446	2.03367	9.51904e-29	5.00895e-27	yes	up	8.43	7.72	2.02	2.24	8.075	2.13
	ENSMUSG00000025330	Padi4	peptidyl arginine deiminase, type IV [Source:MGI Symbol;Acc:MGI:1338898]	2.56423	1.35852	0.000134148	0.000753821	yes	up	5.07	5.08	2.18	1.51	5.075	1.845
	ENSMUSG00000025402	Nab2	Ngfi-A binding protein 2 [Source:MGI Symbol;Acc:MGI:107563]	0.409438	-1.28828	6.34594e-10	8.36105e-09	yes	down	7.13	5.44	17.71	15.03	6.285	16.37
	ENSMUSG00000025431	Crisp1	cysteine-rich secretory protein 1 [Source:MGI Symbol;Acc:MGI:102553]	4.95408	2.30862	0.0129937	0.0423414	yes	up	1.75	1.12	0.12	0.52	1.435	0.32
	ENSMUSG00000025432	Avil	advillin [Source:MGI Symbol;Acc:MGI:1333798]	0.057111	-4.13009	5.74941e-53	6.53478e-51	yes	down	0.6	0.79	13.71	17.1	0.695	15.405
	ENSMUSG00000025433	Crisp3	cysteine-rich secretory protein 3 [Source:MGI Symbol;Acc:MGI:102552]	13.2539	3.72835	0.0129965	0.0423423	yes	up	0.55	1	0.06	0.06	0.775	0.06
	ENSMUSG00000025469	Msx3	msh homeobox 3 [Source:MGI Symbol;Acc:MGI:106587]	0.129703	-2.94672	4.42841e-12	7.43109e-11	yes	down	0.83	0.48	5.44	5.26	0.655	5.35
	ENSMUSG00000025491	Ifitm1	interferon induced transmembrane protein 1 [Source:MGI Symbol;Acc:MGI:1915963]	3.06999	1.61823	3.13895e-80	5.81695e-78	yes	up	1301.78	1282.03	438.91	433.88	1291.9	436.395
	ENSMUSG00000025492	Ifitm3	interferon induced transmembrane protein 3 [Source:MGI Symbol;Acc:MGI:1913391]	5.26599	2.39671	4.49684e-143	2.73809e-140	yes	up	1799.15	1827.49	388.69	357.28	1813.32	372.985
	ENSMUSG00000025498	Irf7	interferon regulatory factor 7 [Source:MGI Symbol;Acc:MGI:1859212]	16.9355	4.08198	0	0	yes	up	392.69	382.7	21.95	26.9	387.695	24.425
	ENSMUSG00000025577	Cbx2	chromobox 2 [Source:MGI Symbol;Acc:MGI:88289]	0.441268	-1.18027	2.94972e-07	2.6994e-06	yes	down	2.46	2.51	5.78	7.03	2.485	6.405
	ENSMUSG00000025608	Podxl	podocalyxin-like [Source:MGI Symbol;Acc:MGI:1351317]	16.8352	4.07341	7.91122e-07	6.82583e-06	yes	up	0.69	0.61	0.03	0.06	0.65	0.045
	ENSMUSG00000025648	Pfkfb4	6-phosphofructo-2-kinase/fructose-2,6-biphosphatase 4 [Source:MGI Symbol;Acc:MGI:2687284]	0.459799	-1.12093	5.83384e-13	1.07517e-11	yes	down	10.46	12.24	27.58	24.02	11.35	25.8
	ENSMUSG00000025650	Col7a1	collagen, type VII, alpha 1 [Source:MGI Symbol;Acc:MGI:88462]	0.405919	-1.30073	2.89306e-05	0.0001879	yes	down	1.79	2.38	3.48	5.67	2.085	4.575
	ENSMUSG00000025656	Arhgef9	CDC42 guanine nucleotide exchange factor 9 [Source:MGI Symbol;Acc:MGI:2442233]	0.479535	-1.06029	3.86443e-12	6.54266e-11	yes	down	9.23	8.28	20.29	21.47	8.755	20.88
	ENSMUSG00000025723	Nmb	neuromedin B [Source:MGI Symbol;Acc:MGI:1915289]	2.3222	1.21549	0.00356122	0.0138905	yes	up	14.73	13.62	7.07	7.03	14.175	7.05
	ENSMUSG00000025810	Nrp1	neuropilin 1 [Source:MGI Symbol;Acc:MGI:106206]	0.292839	-1.77182	1.34279e-16	3.4426e-15	yes	down	2.42	2.56	9.18	8.93	2.49	9.055
	ENSMUSG00000025813	Homer2	homer scaffolding protein 2 [Source:MGI Symbol;Acc:MGI:1347354]	3.29603	1.72073	0.000797779	0.00370004	yes	up	1.63	1.7	0.72	0.5	1.665	0.61
	ENSMUSG00000025887	Casp12	caspase 12 [Source:MGI Symbol;Acc:MGI:1312922]	7.76466	2.95692	0.00136217	0.00594412	yes	up	0.87	0.97	0.16	0.1	0.92	0.13
	ENSMUSG00000025889	Snca	synuclein, alpha [Source:MGI Symbol;Acc:MGI:1277151]	4.13981	2.04956	0.0133551	0.0433616	yes	up	2.16	1.47	0.56	0.37	1.815	0.465
	ENSMUSG00000025930	Msc	musculin [Source:MGI Symbol;Acc:MGI:1333884]	2.41642	1.27287	0.00409421	0.015707	yes	up	5.53	5.17	2.07	3.05	5.35	2.56
	ENSMUSG00000026009	Icos	inducible T cell co-stimulator [Source:MGI Symbol;Acc:MGI:1858745]	4.38918	2.13395	5.02956e-51	5.42714e-49	yes	up	49.97	49.63	9.62	15.04	49.8	12.33
	ENSMUSG00000026032	Ndufb3	NADH:ubiquinone oxidoreductase subunit B3 [Source:MGI Symbol;Acc:MGI:1913745]	2.14679	1.10218	2.53683e-09	3.08271e-08	yes	up	120.47	113.14	68.48	48.61	116.805	58.545
	ENSMUSG00000026039	Sgo2a	shugoshin 2A [Source:MGI Symbol;Acc:MGI:1098767]	2.22337	1.15275	1.93683e-05	0.000130055	yes	up	3.55	3.25	1.25	2.13	3.4	1.69
	ENSMUSG00000026049	Tex30	testis expressed 30 [Source:MGI Symbol;Acc:MGI:1922873]	2.22451	1.15349	4.19681e-08	4.36024e-07	yes	up	34.16	29.15	16.3	16.66	31.655	16.48
	ENSMUSG00000026069	Il1rl1	interleukin 1 receptor-like 1 [Source:MGI Symbol;Acc:MGI:98427]	2.12535	1.0877	1.48757e-13	2.88528e-12	yes	up	26.79	27.15	10.95	17.46	26.97	14.205
	ENSMUSG00000026070	Il18r1	interleukin 18 receptor 1 [Source:MGI Symbol;Acc:MGI:105383]	0.488451	-1.03371	1.83765e-05	0.00012408	yes	down	2.8	2.32	5.72	5.57	2.56	5.645
	ENSMUSG00000026072	Il1r1	interleukin 1 receptor, type I [Source:MGI Symbol;Acc:MGI:96545]	0.28901	-1.79081	2.05436e-38	1.54294e-36	yes	down	4.57	4.9	17.14	19.04	4.735	18.09
	ENSMUSG00000026088	Mitd1	MIT, microtubule interacting and transport, domain containing 1 [Source:MGI Symbol;Acc:MGI:1916278]	2.65044	1.40623	4.7286e-14	9.55188e-13	yes	up	37.6	35.7	14.05	15.97	36.65	15.01
	ENSMUSG00000026102	Inpp1	inositol polyphosphate-1-phosphatase [Source:MGI Symbol;Acc:MGI:104848]	2.06351	1.0451	0.00093554	0.00426357	yes	up	10.3	7.07	2.29	3.83	8.685	3.06
	ENSMUSG00000026104	Stat1	signal transducer and activator of transcription 1 [Source:MGI Symbol;Acc:MGI:103063]	3.42145	1.77461	2.7747e-99	7.39154e-97	yes	up	218.06	208.71	62.37	72.38	213.385	67.375
	ENSMUSG00000026116	Tmem131	transmembrane protein 131 [Source:MGI Symbol;Acc:MGI:1927110]	0.487759	-1.03576	1.7497e-35	1.16983e-33	yes	down	47.04	46.01	90.61	109.68	46.525	100.145
	ENSMUSG00000026126	Ptpn18	protein tyrosine phosphatase, non-receptor type 18 [Source:MGI Symbol;Acc:MGI:108410]	2.60523	1.38141	1.82866e-09	2.26083e-08	yes	up	79.08	95.46	39.91	30.94	87.27	35.425
	ENSMUSG00000026179	Pnkd	paroxysmal nonkinesiogenic dyskinesia [Source:MGI Symbol;Acc:MGI:1930773]	0.404221	-1.30678	5.8144e-39	4.44528e-37	yes	down	59.96	56.06	97.71	101.5	58.01	99.605
	ENSMUSG00000026193	Fn1	fibronectin 1 [Source:MGI Symbol;Acc:MGI:95566]	0.0216081	-5.53229	1.09566e-52	1.22091e-50	yes	down	2.21	2.54	127.33	88.05	2.375	107.69
	ENSMUSG00000026196	Bard1	BRCA1 associated RING domain 1 [Source:MGI Symbol;Acc:MGI:1328361]	2.86469	1.51838	7.38562e-08	7.45515e-07	yes	up	2.68	2.45	0.87	1.07	2.565	0.97
	ENSMUSG00000026202	Tuba4a	tubulin, alpha 4A [Source:MGI Symbol;Acc:MGI:1095410]	2.67547	1.41979	1.84239e-44	1.68876e-42	yes	up	171.51	160.58	60.91	74.62	166.045	67.765
	ENSMUSG00000026204	Ptprn	protein tyrosine phosphatase receptor type N [Source:MGI Symbol;Acc:MGI:102765]	0.300843	-1.73292	0.000956206	0.00434614	yes	down	0.54	0.28	1.8	1.44	0.41	1.62
	ENSMUSG00000026207	Speg	SPEG complex locus [Source:MGI Symbol;Acc:MGI:109282]	0.432665	-1.20868	2.79648e-07	2.57158e-06	yes	down	10.06	9.85	26.32	19.32	9.955	22.82
	ENSMUSG00000026220	Slc16a14	solute carrier family 16 (monocarboxylic acid transporters), member 14 [Source:MGI Symbol;Acc:MGI:1919031]	0.0534227	-4.2264	1.81999e-09	2.25174e-08	yes	down	0.11	0.07	1.67	2.68	0.09	2.175
	ENSMUSG00000026222	Sp100	nuclear antigen Sp100 [Source:MGI Symbol;Acc:MGI:109561]	2.41741	1.27347	3.09651e-40	2.49021e-38	yes	up	267.87	264.13	109.07	142.44	266	125.755
	ENSMUSG00000026238	Ptma	prothymosin alpha [Source:MGI Symbol;Acc:MGI:97803]	2.05836	1.0415	2.27309e-45	2.1177e-43	yes	up	2034.19	2043.36	1050.3	1092.37	2038.78	1071.34
	ENSMUSG00000026249	Serpine2	serine (or cysteine) peptidase inhibitor, clade E, member 2 [Source:MGI Symbol;Acc:MGI:101780]	4.42445	2.1455	3.60255e-22	1.29305e-20	yes	up	14.27	14.97	3.07	4.06	14.62	3.565
	ENSMUSG00000026281	Dtymk	deoxythymidylate kinase [Source:MGI Symbol;Acc:MGI:108396]	2.1843	1.12717	1.71635e-13	3.31019e-12	yes	up	74.77	73.24	33.11	41.46	74.005	37.285
	ENSMUSG00000026285	Pdcd1	programmed cell death 1 [Source:MGI Symbol;Acc:MGI:104879]	4.05287	2.01894	0.00124684	0.00550992	yes	up	1.64	2.26	0.63	0.4	1.95	0.515
	ENSMUSG00000026304	Rab17	RAB17, member RAS oncogene family [Source:MGI Symbol;Acc:MGI:104640]	4.72907	2.24156	0.0066323	0.0237451	yes	up	1.48	1.28	0.31	0.41	1.38	0.36
	ENSMUSG00000026355	Mcm6	minichromosome maintenance complex component 6 [Source:MGI Symbol;Acc:MGI:1298227]	3.30062	1.72274	3.93788e-57	4.97311e-55	yes	up	58.22	56.51	17.92	19.57	57.365	18.745
	ENSMUSG00000026357	Rgs18	regulator of G-protein signaling 18 [Source:MGI Symbol;Acc:MGI:1927498]	2.66052	1.41171	1.46308e-14	3.08714e-13	yes	up	22.5	24.1	7.84	11.21	23.3	9.525
	ENSMUSG00000026385	Dbi	diazepam binding inhibitor [Source:MGI Symbol;Acc:MGI:94865]	2.21782	1.14914	1.29153e-14	2.73193e-13	yes	up	405.69	410.96	227.7	170.75	408.325	199.225
	ENSMUSG00000026399	Cd55	CD55 molecule, decay accelerating factor for complement [Source:MGI Symbol;Acc:MGI:104850]	5.06795	2.3414	2.17257e-31	1.27286e-29	yes	up	18.86	20.75	3.28	4.57	19.805	3.925
	ENSMUSG00000026411	Tmem9	transmembrane protein 9 [Source:MGI Symbol;Acc:MGI:1913491]	2.68436	1.42458	5.32463e-11	7.77889e-10	yes	up	15.74	16.63	6.52	6.85	16.185	6.685
	ENSMUSG00000026414	Tnnt2	troponin T2, cardiac [Source:MGI Symbol;Acc:MGI:104597]	0.47377	-1.07774	0.00122263	0.00541561	yes	down	4.08	3.23	6.73	6.76	3.655	6.745
	ENSMUSG00000026456	Cyb5r1	cytochrome b5 reductase 1 [Source:MGI Symbol;Acc:MGI:1919267]	0.307114	-1.70315	1.71465e-50	1.79344e-48	yes	down	26.41	27.15	89.39	114.31	26.78	101.85
	ENSMUSG00000026535	Ifi202b	interferon activated gene 202B [Source:MGI Symbol;Acc:MGI:1347083]	6.941	2.79514	4.12585e-153	2.81367e-150	yes	up	157.41	156	22.78	26.09	156.705	24.435
	ENSMUSG00000026536	Ifi211	interferon activated gene 211 [Source:MGI Symbol;Acc:MGI:3041120]	40.4951	5.33968	4.93909e-65	7.3223e-63	yes	up	29.21	27.59	0.49	1.01	28.4	0.75
	ENSMUSG00000026544	Dusp23	dual specificity phosphatase 23 [Source:MGI Symbol;Acc:MGI:1915690]	0.431595	-1.21225	0.00100776	0.00455617	yes	down	3.24	2.49	7.3	7.03	2.865	7.165
	ENSMUSG00000026546	Cfap45	cilia and flagella associated protein 45 [Source:MGI Symbol;Acc:MGI:1919120]	0.216941	-2.20463	0.000738824	0.00346335	yes	down	0.57	0.6	3.66	2.73	0.585	3.195
	ENSMUSG00000026579	F5	coagulation factor V [Source:MGI Symbol;Acc:MGI:88382]	0.125601	-2.99308	3.94556e-72	6.40647e-70	yes	down	1.31	1.4	10.01	13.38	1.355	11.695
	ENSMUSG00000026580	Selp	selectin, platelet [Source:MGI Symbol;Acc:MGI:98280]	2.33783	1.22517	0.0132303	0.0430137	yes	up	2.37	1.51	0.95	0.67	1.94	0.81
	ENSMUSG00000026581	Sell	selectin, lymphocyte [Source:MGI Symbol;Acc:MGI:98279]	6.67727	2.73926	6.09852e-38	4.50103e-36	yes	up	16.28	15.01	2.05	3.44	15.645	2.745
	ENSMUSG00000026622	Nek2	NIMA (never in mitosis gene a)-related expressed kinase 2 [Source:MGI Symbol;Acc:MGI:109359]	2.72527	1.4464	5.02274e-11	7.36487e-10	yes	up	7.98	7.65	2.93	3.77	7.815	3.35
	ENSMUSG00000026639	Lamb3	laminin, beta 3 [Source:MGI Symbol;Acc:MGI:99915]	0.218926	-2.19148	0.00134188	0.00586909	yes	down	0.97	0.13	1.39	0.73	0.55	1.06
	ENSMUSG00000026646	Suv39h2	suppressor of variegation 3-9 2 [Source:MGI Symbol;Acc:MGI:1890396]	2.4278	1.27965	3.96574e-07	3.55291e-06	yes	up	6.47	5.97	2.17	2.68	6.22	2.425
	ENSMUSG00000026655	Fam107b	family with sequence similarity 107, member B [Source:MGI Symbol;Acc:MGI:1913790]	2.60625	1.38198	5.36161e-32	3.25303e-30	yes	up	58.22	56.8	20.35	27.68	57.51	24.015
	ENSMUSG00000026669	Mcm10	minichromosome maintenance 10 replication initiation factor [Source:MGI Symbol;Acc:MGI:1917274]	3.97609	1.99135	1.21979e-27	6.08075e-26	yes	up	19.39	22.91	4.1	5.35	21.15	4.725
	ENSMUSG00000026712	Mrc1	mannose receptor, C type 1 [Source:MGI Symbol;Acc:MGI:97142]	0.184779	-2.43613	2.27762e-30	1.29437e-28	yes	down	1.98	1.75	11.33	8.67	1.865	10
	ENSMUSG00000026770	Il2ra	interleukin 2 receptor, alpha chain [Source:MGI Symbol;Acc:MGI:96549]	2.92591	1.54889	4.12086e-38	3.05463e-36	yes	up	65.78	67.27	19.97	31.09	66.525	25.53
	ENSMUSG00000026779	Mastl	microtubule associated serine/threonine kinase-like [Source:MGI Symbol;Acc:MGI:1914371]	2.30455	1.20449	0.000194483	0.00105462	yes	up	1.9	1.86	0.76	0.92	1.88	0.84
	ENSMUSG00000026807	Ak8	adenylate kinase 8 [Source:MGI Symbol;Acc:MGI:1916120]	0.254114	-1.97645	6.49187e-05	0.000392343	yes	down	1.06	0.88	3.52	4.79	0.97	4.155
	ENSMUSG00000026815	Gfi1b	growth factor independent 1B [Source:MGI Symbol;Acc:MGI:1276578]	2.06395	1.04541	0.000624041	0.00298605	yes	up	7.42	10.33	4.83	4.41	8.875	4.62
	ENSMUSG00000026837	Col5a1	collagen, type V, alpha 1 [Source:MGI Symbol;Acc:MGI:88457]	0.195131	-2.35748	3.95868e-12	6.68895e-11	yes	down	0.62	0.82	3.9	2.74	0.72	3.32
	ENSMUSG00000026853	Crat	carnitine acetyltransferase [Source:MGI Symbol;Acc:MGI:109501]	0.424486	-1.23621	1.3827e-21	4.76312e-20	yes	down	11.25	12.74	31.39	31.43	11.995	31.41
	ENSMUSG00000026896	Ifih1	interferon induced with helicase C domain 1 [Source:MGI Symbol;Acc:MGI:1918836]	3.92986	1.97448	2.74159e-64	3.99498e-62	yes	up	32.9	32.23	7.24	9.43	32.565	8.335
	ENSMUSG00000026921	Egfl7	EGF-like domain 7 [Source:MGI Symbol;Acc:MGI:2449923]	4.66019	2.22039	6.55962e-05	0.000395876	yes	up	9.17	9.18	1.1	1.82	9.175	1.46
	ENSMUSG00000026946	Nmi	N-myc (and STAT) interactor [Source:MGI Symbol;Acc:MGI:1928368]	2.64259	1.40195	2.7616e-21	9.37899e-20	yes	up	71.11	67.91	27.55	30.68	69.51	29.115
	ENSMUSG00000026955	Sapcd2	suppressor APC domain containing 2 [Source:MGI Symbol;Acc:MGI:1919330]	3.80288	1.92709	2.67515e-07	2.46534e-06	yes	up	5.91	6.84	1.35	1.3	6.375	1.325
	ENSMUSG00000026981	Il1rn	interleukin 1 receptor antagonist [Source:MGI Symbol;Acc:MGI:96547]	3.91605	1.9694	8.34357e-106	2.49561e-103	yes	up	202.75	223.79	62.67	72.52	213.27	67.595
	ENSMUSG00000027018	Hat1	histone aminotransferase 1 [Source:MGI Symbol;Acc:MGI:96013]	2.53246	1.34054	2.96457e-26	1.34066e-24	yes	up	68.17	69.66	28.82	29.7	68.915	29.26
	ENSMUSG00000027073	Prg2	proteoglycan 2, bone marrow [Source:MGI Symbol;Acc:MGI:103294]	3.07892	1.62242	6.26576e-07	5.46139e-06	yes	up	18.71	19.86	6.02	7.61	19.285	6.815
	ENSMUSG00000027078	Ube2l6	ubiquitin-conjugating enzyme E2L 6 [Source:MGI Symbol;Acc:MGI:1914500]	3.70472	1.88936	1.5464e-93	3.61158e-91	yes	up	268.84	284.15	77.24	88.75	276.495	82.995
	ENSMUSG00000027133	Nop10	NOP10 ribonucleoprotein [Source:MGI Symbol;Acc:MGI:1913431]	2.32804	1.21912	1.15313e-12	2.0543e-11	yes	up	54.53	54.46	26.93	23.53	54.495	25.23
	ENSMUSG00000027168	Pax6	paired box 6 [Source:MGI Symbol;Acc:MGI:97490]	0.0776096	-3.68762	0.00325781	0.0128392	yes	down	0.13	0.07	0.64	0.87	0.1	0.755
	ENSMUSG00000027187	Cat	catalase [Source:MGI Symbol;Acc:MGI:88271]	0.415447	-1.26726	6.41408e-53	7.24197e-51	yes	down	86.84	84.97	205.86	241.82	85.905	223.84
	ENSMUSG00000027200	Sema6d	sema domain, transmembrane domain (TM), and cytoplasmic domain, (semaphorin) 6D [Source:MGI Symbol;Acc:MGI:2387661]	0.387982	-1.36594	3.13506e-25	1.34634e-23	yes	down	5.28	6	14.61	16.92	5.64	15.765
	ENSMUSG00000027203	Dut	deoxyuridine triphosphatase [Source:MGI Symbol;Acc:MGI:1346051]	2.25125	1.17073	1.60117e-16	4.06831e-15	yes	up	69.6	74.61	34.2	34.84	72.105	34.52
	ENSMUSG00000027219	Slc28a2	solute carrier family 28 (sodium-coupled nucleoside transporter), member 2 [Source:MGI Symbol;Acc:MGI:1913105]	5.39411	2.43138	7.48214e-09	8.63663e-08	yes	up	3.02	2.75	0.49	0.67	2.885	0.58
	ENSMUSG00000027238	Frmd5	FERM domain containing 5 [Source:MGI Symbol;Acc:MGI:2442557]	4.59753	2.20086	0.00014377	0.000803653	yes	up	1.57	2.13	0.35	1.11	1.85	0.73
	ENSMUSG00000027254	Map1a	microtubule-associated protein 1 A [Source:MGI Symbol;Acc:MGI:1306776]	0.130365	-2.93937	2.84315e-05	0.000185283	yes	down	0.03	0.05	0.33	0.28	0.04	0.305
	ENSMUSG00000027261	Hao1	hydroxyacid oxidase 1, liver [Source:MGI Symbol;Acc:MGI:96011]	5.41433	2.43678	0.00318598	0.0125896	yes	up	1.05	1.17	0.16	0.29	1.11	0.225
	ENSMUSG00000027273	Snap25	synaptosomal-associated protein 25 [Source:MGI Symbol;Acc:MGI:98331]	0.148033	-2.75601	0.00021835	0.00116844	yes	down	0.2	0.31	1.75	1.89	0.255	1.82
	ENSMUSG00000027313	Chac1	ChaC, cation transport regulator 1 [Source:MGI Symbol;Acc:MGI:1916315]	0.463081	-1.11066	2.16738e-06	1.73401e-05	yes	down	7.25	5.85	14.52	16.12	6.55	15.32
	ENSMUSG00000027318	Adam33	a disintegrin and metallopeptidase domain 33 [Source:MGI Symbol;Acc:MGI:1341813]	4.67964	2.2264	0.0041565	0.0159031	yes	up	2.34	1.64	0.18	0.43	1.99	0.305
	ENSMUSG00000027322	Siglec1	sialic acid binding Ig-like lectin 1, sialoadhesin [Source:MGI Symbol;Acc:MGI:99668]	37.0713	5.21223	9.84802e-54	1.14217e-51	yes	up	5.56	5.92	0.2	0.12	5.74	0.16
	ENSMUSG00000027323	Rad51	RAD51 recombinase [Source:MGI Symbol;Acc:MGI:97890]	2.94116	1.55639	1.24083e-14	2.62793e-13	yes	up	10.51	10.04	3.53	3.99	10.275	3.76
	ENSMUSG00000027326	Knl1	kinetochore scaffold 1 [Source:MGI Symbol;Acc:MGI:1923714]	2.21199	1.14534	8.66292e-08	8.66749e-07	yes	up	3.31	3.15	1.35	1.83	3.23	1.59
	ENSMUSG00000027360	Hdc	histidine decarboxylase [Source:MGI Symbol;Acc:MGI:96062]	4.3618	2.12492	1.66004e-49	1.68464e-47	yes	up	36.07	37.84	9.12	9.05	36.955	9.085
	ENSMUSG00000027364	Usp50	ubiquitin specific peptidase 50 [Source:MGI Symbol;Acc:MGI:1922333]	2.91434	1.54317	0.00309444	0.0122662	yes	up	2.02	2.12	0.83	0.87	2.07	0.85
	ENSMUSG00000027379	Bub1	BUB1, mitotic checkpoint serine/threonine kinase [Source:MGI Symbol;Acc:MGI:1100510]	2.43454	1.28365	2.1659e-11	3.35695e-10	yes	up	11.49	11.21	4.09	6.33	11.35	5.21
	ENSMUSG00000027399	Il1a	interleukin 1 alpha [Source:MGI Symbol;Acc:MGI:96542]	2.31921	1.21363	6.85049e-14	1.36601e-12	yes	up	28.85	28.8	13.93	12.84	28.825	13.385
	ENSMUSG00000027401	Tgm3	transglutaminase 3, E polypeptide [Source:MGI Symbol;Acc:MGI:98732]	0.0428497	-4.54457	0.000720962	0.00339202	yes	down	0	0.03	0.34	0.51	0.015	0.425
	ENSMUSG00000027454	Gins1	GINS complex subunit 1 [Source:MGI Symbol;Acc:MGI:1916520]	3.20299	1.67942	4.86717e-08	5.02607e-07	yes	up	16.23	14.43	5.15	5.21	15.33	5.18
	ENSMUSG00000027456	Sdcbp2	syndecan binding protein (syntenin) 2 [Source:MGI Symbol;Acc:MGI:2385156]	3.64804	1.86712	1.78985e-14	3.7534e-13	yes	up	22.46	20.03	7	5.52	21.245	6.26
	ENSMUSG00000027469	Tpx2	TPX2, microtubule-associated [Source:MGI Symbol;Acc:MGI:1919369]	2.02991	1.02142	2.91891e-14	6.01748e-13	yes	up	23.76	20.92	10.55	14.14	22.34	12.345
	ENSMUSG00000027496	Aurka	aurora kinase A [Source:MGI Symbol;Acc:MGI:894678]	2.77829	1.4742	9.15659e-16	2.19257e-14	yes	up	27.98	25.82	8.76	12.17	26.9	10.465
	ENSMUSG00000027514	Zbp1	Z-DNA binding protein 1 [Source:MGI Symbol;Acc:MGI:1927449]	6.527	2.70642	8.9657e-134	4.63201e-131	yes	up	224.95	220.66	30.65	39.66	222.805	35.155
	ENSMUSG00000027555	Car13	carbonic anhydrase 13 [Source:MGI Symbol;Acc:MGI:1931322]	2.17569	1.12147	4.88631e-17	1.27771e-15	yes	up	37.13	38.09	18.79	18.48	37.61	18.635
	ENSMUSG00000027611	Procr	protein C receptor, endothelial [Source:MGI Symbol;Acc:MGI:104596]	2.93228	1.55202	2.05802e-43	1.80861e-41	yes	up	122.69	119.04	55.9	45.53	120.865	50.715
	ENSMUSG00000027624	Epb41l1	erythrocyte membrane protein band 4.1 like 1 [Source:MGI Symbol;Acc:MGI:103010]	0.415181	-1.26819	2.08125e-23	8.02788e-22	yes	down	8.36	7.88	18.44	21.63	8.12	20.035
	ENSMUSG00000027715	Ccna2	cyclin A2 [Source:MGI Symbol;Acc:MGI:108069]	2.85708	1.51454	4.46362e-30	2.5033e-28	yes	up	34.52	31.68	11.02	14.17	33.1	12.595
	ENSMUSG00000027752	Exosc8	exosome component 8 [Source:MGI Symbol;Acc:MGI:1916889]	2.01056	1.0076	5.92539e-11	8.5903e-10	yes	up	52.93	50.29	26.23	25.15	51.61	25.69
	ENSMUSG00000027762	Sucnr1	succinate receptor 1 [Source:MGI Symbol;Acc:MGI:1934135]	2.9276	1.54972	0.00111328	0.00497909	yes	up	4.08	3.98	0.97	2.05	4.03	1.51
	ENSMUSG00000027797	Dclk1	doublecortin-like kinase 1 [Source:MGI Symbol;Acc:MGI:1330861]	0.286023	-1.8058	6.86273e-10	9.0002e-09	yes	down	1.15	0.62	2.38	2.88	0.885	2.63
	ENSMUSG00000027834	Serpini1	serine (or cysteine) peptidase inhibitor, clade I, member 1 [Source:MGI Symbol;Acc:MGI:1194506]	3.55192	1.8286	0.00263325	0.0106385	yes	up	1.1	0.99	0.22	0.27	1.045	0.245
	ENSMUSG00000027864	Ptgfrn	prostaglandin F2 receptor negative regulator [Source:MGI Symbol;Acc:MGI:1277114]	0.440514	-1.18274	0.000834713	0.0038556	yes	down	0.69	0.6	1.71	1.43	0.645	1.57
	ENSMUSG00000027993	Trim2	tripartite motif-containing 2 [Source:MGI Symbol;Acc:MGI:1933163]	0.432008	-1.21087	0.00894434	0.0306455	yes	down	0.68	1.35	0.73	1.45	1.015	1.09
	ENSMUSG00000028019	Pdgfc	platelet-derived growth factor, C polypeptide [Source:MGI Symbol;Acc:MGI:1859631]	3.75565	1.90906	2.55404e-05	0.000167541	yes	up	2.18	1.91	0.49	0.65	2.045	0.57
	ENSMUSG00000028037	Ifi44	interferon-induced protein 44 [Source:MGI Symbol;Acc:MGI:2443016]	15.7846	3.98045	0	0	yes	up	177.11	173.58	11.21	14.75	175.345	12.98
	ENSMUSG00000028041	Adam15	ADAM metallopeptidase domain 15 [Source:MGI Symbol;Acc:MGI:1333882]	0.412181	-1.27865	2.87521e-40	2.3232e-38	yes	down	53.76	63.7	117.5	144.23	58.73	130.865
	ENSMUSG00000028044	Cks1b	CDC28 protein kinase 1b [Source:MGI Symbol;Acc:MGI:1889208]	2.13592	1.09486	8.74282e-15	1.88918e-13	yes	up	106.41	112.19	53.88	57.49	109.3	55.685
	ENSMUSG00000028051	Hcn3	hyperpolarization-activated, cyclic nucleotide-gated K+ 3 [Source:MGI Symbol;Acc:MGI:1298211]	0.313449	-1.6737	1.74137e-05	0.000118093	yes	down	0.99	0.57	4.64	2.79	0.78	3.715
	ENSMUSG00000028066	Pmf1	polyamine-modulated factor 1 [Source:MGI Symbol;Acc:MGI:1914287]	2.21727	1.14879	1.29957e-09	1.63719e-08	yes	up	44.92	49.7	23.06	21.83	47.31	22.445
	ENSMUSG00000028072	Ntrk1	neurotrophic tyrosine kinase, receptor, type 1 [Source:MGI Symbol;Acc:MGI:97383]	0.120832	-3.04893	5.6951e-20	1.77506e-18	yes	down	0.85	0.69	6.59	7.25	0.77	6.92
	ENSMUSG00000028076	Cd1d1	CD1d1 antigen [Source:MGI Symbol;Acc:MGI:107674]	2.12966	1.09063	2.02499e-14	4.22572e-13	yes	up	57.93	59.07	34.82	33.54	58.5	34.18
	ENSMUSG00000028128	F3	coagulation factor III [Source:MGI Symbol;Acc:MGI:88381]	3.25846	1.70419	0.0149156	0.0476836	yes	up	2.05	1.19	0.61	0.51	1.62	0.56
	ENSMUSG00000028175	Depdc1a	DEP domain containing 1a [Source:MGI Symbol;Acc:MGI:1923381]	2.01824	1.01309	0.0019879	0.00832312	yes	up	3.43	3.6	1.99	2.4	3.515	2.195
	ENSMUSG00000028184	Adgrl2	adhesion G protein-coupled receptor L2 [Source:MGI Symbol;Acc:MGI:2139714]	0.131741	-2.92422	2.60937e-24	1.0443e-22	yes	down	1.22	0.88	6.85	7.76	1.05	7.305
	ENSMUSG00000028194	Ddah1	dimethylarginine dimethylaminohydrolase 1 [Source:MGI Symbol;Acc:MGI:1916469]	3.95739	1.98455	8.68338e-06	6.19427e-05	yes	up	1.75	1.77	0.53	0.52	1.76	0.525
	ENSMUSG00000028195	Ccn1	cellular communication network factor 1 [Source:MGI Symbol;Acc:MGI:88613]	3.39299	1.76256	0.00400436	0.0154109	yes	up	2.02	1.45	0.56	0.55	1.735	0.555
	ENSMUSG00000028197	Col24a1	collagen, type XXIV, alpha 1 [Source:MGI Symbol;Acc:MGI:1918605]	0.101934	-3.29429	6.34064e-05	0.000384156	yes	down	0.05	0.14	0.54	0.74	0.095	0.64
	ENSMUSG00000028212	Ccne2	cyclin E2 [Source:MGI Symbol;Acc:MGI:1329034]	2.53532	1.34217	4.84656e-07	4.29465e-06	yes	up	5.96	7.23	2.73	3.02	6.595	2.875
	ENSMUSG00000028214	Gem	GTP binding protein overexpressed in skeletal muscle [Source:MGI Symbol;Acc:MGI:99844]	2.52713	1.3375	3.79286e-06	2.91019e-05	yes	up	7.44	6.94	2.81	3.35	7.19	3.08
	ENSMUSG00000028217	Cdh17	cadherin 17 [Source:MGI Symbol;Acc:MGI:1095414]	0.266535	-1.9076	4.55025e-06	3.43111e-05	yes	down	0.7	0.69	1.86	3.83	0.695	2.845
	ENSMUSG00000028238	Atp6v0d2	ATPase, H+ transporting, lysosomal V0 subunit D2 [Source:MGI Symbol;Acc:MGI:1924415]	0.451448	-1.14737	1.28833e-27	6.40371e-26	yes	down	42.65	44.97	106.49	102.58	43.81	104.535
	ENSMUSG00000028268	Gbp3	guanylate binding protein 3 [Source:MGI Symbol;Acc:MGI:1926263]	2.46024	1.2988	1.79382e-22	6.57697e-21	yes	up	38.92	38.21	14.6	19.5	38.565	17.05
	ENSMUSG00000028270	Gbp2	guanylate binding protein 2 [Source:MGI Symbol;Acc:MGI:102772]	2.31734	1.21247	1.16597e-29	6.37138e-28	yes	up	80.2	79.79	32.8	42	79.995	37.4
	ENSMUSG00000028328	Tmod1	tropomodulin 1 [Source:MGI Symbol;Acc:MGI:98775]	3.18094	1.66945	3.31997e-08	3.50044e-07	yes	up	4.79	4.84	1.21	2.08	4.815	1.645
	ENSMUSG00000028332	Hemgn	hemogen [Source:MGI Symbol;Acc:MGI:2136910]	3.79743	1.92502	0.00227906	0.00938996	yes	up	1.57	1.53	0.23	0.68	1.55	0.455
	ENSMUSG00000028360	Slc44a5	solute carrier family 44, member 5 [Source:MGI Symbol;Acc:MGI:3035141]	7.28531	2.86499	0.00465788	0.017538	yes	up	0.35	0.36	0.04	0.04	0.355	0.04
	ENSMUSG00000028362	Tnfsf8	tumor necrosis factor (ligand) superfamily, member 8 [Source:MGI Symbol;Acc:MGI:88328]	2.89806	1.53509	6.53515e-37	4.68142e-35	yes	up	31.86	29.83	10.51	12.53	30.845	11.52
	ENSMUSG00000028367	Txn1	thioredoxin 1 [Source:MGI Symbol;Acc:MGI:98874]	2.17354	1.12005	5.14166e-24	2.02917e-22	yes	up	544.63	557.73	294.73	251.45	551.18	273.09
	ENSMUSG00000028438	Kif24	kinesin family member 24 [Source:MGI Symbol;Acc:MGI:1918345]	2.04607	1.03285	0.000958988	0.00435762	yes	up	2.65	2.11	1.47	1.08	2.38	1.275
	ENSMUSG00000028517	Plpp3	phospholipid phosphatase 3 [Source:MGI Symbol;Acc:MGI:1915166]	3.65174	1.86858	6.15559e-08	6.29176e-07	yes	up	3.31	3.52	0.96	1.07	3.415	1.015
	ENSMUSG00000028524	Sgip1	SH3-domain GRB2-like (endophilin) interacting protein 1 [Source:MGI Symbol;Acc:MGI:1920344]	0.422126	-1.24425	0.000837487	0.00386632	yes	down	1.77	1.33	3.92	4.32	1.55	4.12
	ENSMUSG00000028527	Ak4	adenylate kinase 4 [Source:MGI Symbol;Acc:MGI:87979]	6.08855	2.6061	8.85879e-17	2.29186e-15	yes	up	4.79	4.25	1.98	0.66	4.52	1.32
	ENSMUSG00000028528	Dnajc6	DnaJ heat shock protein family (Hsp40) member C6 [Source:MGI Symbol;Acc:MGI:1919935]	2.21497	1.14728	0.000130145	0.000732532	yes	up	2.59	3.07	1.24	1.96	2.83	1.6
	ENSMUSG00000028587	Orc1	origin recognition complex, subunit 1 [Source:MGI Symbol;Acc:MGI:1328337]	2.58853	1.37213	9.6672e-07	8.23669e-06	yes	up	5.1	5.38	2.13	2.66	5.24	2.395
	ENSMUSG00000028602	Tnfrsf8	tumor necrosis factor receptor superfamily, member 8 [Source:MGI Symbol;Acc:MGI:99908]	4.26128	2.09129	6.48704e-16	1.57996e-14	yes	up	6.13	6.28	1.4	1.77	6.205	1.585
	ENSMUSG00000028633	Ctps1	cytidine 5'-triphosphate synthase 1 [Source:MGI Symbol;Acc:MGI:1858304]	2.04856	1.03461	2.35246e-08	2.52883e-07	yes	up	15.25	16.2	6.67	9.58	15.725	8.125
	ENSMUSG00000028643	Svbp	small vasohibin binding protein [Source:MGI Symbol;Acc:MGI:1916466]	2.1561	1.10843	2.35981e-07	2.19489e-06	yes	up	49.45	51.6	25.11	25.82	50.525	25.465
	ENSMUSG00000028647	Mycbp	MYC binding protein [Source:MGI Symbol;Acc:MGI:1891750]	2.5686	1.36098	3.50638e-07	3.16633e-06	yes	up	13.93	14.13	5.16	12.62	14.03	8.89
	ENSMUSG00000028655	Mfsd2a	MFSD2 lysolipid transporter A, lysophospholipid [Source:MGI Symbol;Acc:MGI:1923824]	4.80809	2.26546	3.02384e-07	2.7613e-06	yes	up	3.17	4.51	1.46	0.82	3.84	1.14
	ENSMUSG00000028678	Kif2c	kinesin family member 2C [Source:MGI Symbol;Acc:MGI:1921054]	2.86924	1.52067	5.7098e-11	8.29893e-10	yes	up	10.62	9.44	2.88	4.74	10.03	3.81
	ENSMUSG00000028702	Rad54l	RAD54 like (S. cerevisiae) [Source:MGI Symbol;Acc:MGI:894697]	3.26886	1.70879	2.73195e-24	1.0908e-22	yes	up	15.74	15.13	4.47	5.7	15.435	5.085
	ENSMUSG00000028716	Pdzk1ip1	PDZK1 interacting protein 1 [Source:MGI Symbol;Acc:MGI:1914432]	2.22784	1.15564	4.95716e-07	4.38354e-06	yes	up	31.18	38.42	14.37	18.81	34.8	16.59
	ENSMUSG00000028758	Kif17	kinesin family member 17 [Source:MGI Symbol;Acc:MGI:1098229]	2.53238	1.34049	0.00497146	0.018482	yes	up	1.93	1.42	0.72	0.83	1.675	0.775
	ENSMUSG00000028778	Hcrtr1	hypocretin (orexin) receptor 1 [Source:MGI Symbol;Acc:MGI:2385650]	3.95256	1.98279	0.00589355	0.0214607	yes	up	1.29	1.4	0.19	0.57	1.345	0.38
	ENSMUSG00000028803	Nipal3	NIPA-like domain containing 3 [Source:MGI Symbol;Acc:MGI:1921802]	0.483392	-1.04874	1.48206e-15	3.46606e-14	yes	down	7.19	7.14	15.12	16.76	7.165	15.94
	ENSMUSG00000028832	Stmn1	stathmin 1 [Source:MGI Symbol;Acc:MGI:96739]	3.38211	1.75793	3.04003e-52	3.34384e-50	yes	up	168.77	173.21	53.8	55.34	170.99	54.57
	ENSMUSG00000028836	Slc30a2	solute carrier family 30 (zinc transporter), member 2 [Source:MGI Symbol;Acc:MGI:106637]	4.78546	2.25866	0.010111	0.0339669	yes	up	0.73	0.49	0.22	0.08	0.61	0.15
	ENSMUSG00000028864	Hgf	hepatocyte growth factor [Source:MGI Symbol;Acc:MGI:96079]	2.5976	1.37718	4.44168e-15	9.83458e-14	yes	up	21.91	21.35	7.34	11.04	21.63	9.19
	ENSMUSG00000028883	Sema3a	sema domain, immunoglobulin domain (Ig), short basic domain, secreted, (semaphorin) 3A [Source:MGI Symbol;Acc:MGI:107558]	13.6994	3.77604	1.17895e-07	1.15252e-06	yes	up	0.87	0.62	0.09	0.07	0.745	0.08
	ENSMUSG00000028893	Sesn2	sestrin 2 [Source:MGI Symbol;Acc:MGI:2651874]	0.465027	-1.10461	6.13307e-32	3.7079e-30	yes	down	34.39	34.44	73.3	86.95	34.415	80.125
	ENSMUSG00000028926	Cdk14	cyclin dependent kinase 14 [Source:MGI Symbol;Acc:MGI:894318]	0.437434	-1.19286	0.00749093	0.0262874	yes	down	0.79	0.45	0.93	1.75	0.62	1.34
	ENSMUSG00000028964	Park7	Parkinson disease (autosomal recessive, early onset) 7 [Source:MGI Symbol;Acc:MGI:2135637]	2.3956	1.26039	7.22411e-26	3.2497e-24	yes	up	207.34	202.35	96.54	90.43	204.845	93.485
	ENSMUSG00000028965	Tnfrsf9	tumor necrosis factor receptor superfamily, member 9 [Source:MGI Symbol;Acc:MGI:1101059]	2.95401	1.56267	4.59989e-84	9.11901e-82	yes	up	541.31	548.9	192.99	262.16	545.105	227.575
	ENSMUSG00000028972	Car6	carbonic anhydrase 6 [Source:MGI Symbol;Acc:MGI:1333786]	0.00991503	-6.65617	1.7464e-05	0.000118387	yes	down	0	0.15	3.02	3.54	0.075	3.28
	ENSMUSG00000028998	Tomm7	translocase of outer mitochondrial membrane 7 [Source:MGI Symbol;Acc:MGI:1913419]	2.29812	1.20045	6.92592e-11	9.94777e-10	yes	up	83.58	79.43	45.14	30.85	81.505	37.995
	ENSMUSG00000029061	Mmp23	matrix metallopeptidase 23 [Source:MGI Symbol;Acc:MGI:1347361]	0.422614	-1.24259	0.00145722	0.00632488	yes	down	4.96	2.24	7.49	8.75	3.6	8.12
	ENSMUSG00000029093	Sorcs2	sortilin-related VPS10 domain containing receptor 2 [Source:MGI Symbol;Acc:MGI:1932289]	0.0143054	-6.12729	0.00117192	0.00521266	yes	down	0	0	0.15	0.2	0	0.175
	ENSMUSG00000029168	Dpysl5	dihydropyrimidinase-like 5 [Source:MGI Symbol;Acc:MGI:1929772]	2.60331	1.38035	0.0010681	0.00479715	yes	up	1.38	1.04	0.73	0.53	1.21	0.63
	ENSMUSG00000029178	Klf3	Kruppel-like transcription factor 3 (basic) [Source:MGI Symbol;Acc:MGI:1342773]	0.49193	-1.02348	8.28739e-12	1.35207e-10	yes	down	5.72	6.75	11.4	14.62	6.235	13.01
	ENSMUSG00000029204	Rhoh	ras homolog family member H [Source:MGI Symbol;Acc:MGI:1921984]	2.1545	1.10735	1.65511e-05	0.000113008	yes	up	7.13	7.73	3.04	4.33	7.43	3.685
	ENSMUSG00000029211	Gabra4	gamma-aminobutyric acid type A receptor subunit alpha 4 [Source:MGI Symbol;Acc:MGI:95616]	5.16552	2.36891	0.000947202	0.00431096	yes	up	0.66	0.67	0.45	0.11	0.665	0.28
	ENSMUSG00000029275	Gfi1	growth factor independent 1 transcription repressor [Source:MGI Symbol;Acc:MGI:103170]	2.32861	1.21947	2.49722e-05	0.000164129	yes	up	8	5.93	3.41	2.95	6.965	3.18
	ENSMUSG00000029283	Cdc7	cell division cycle 7 [Source:MGI Symbol;Acc:MGI:1309511]	2.19201	1.13226	1.25444e-06	1.05044e-05	yes	up	7.08	7.65	4.56	4.02	7.365	4.29
	ENSMUSG00000029287	Tgfbr3	transforming growth factor, beta receptor III [Source:MGI Symbol;Acc:MGI:104637]	2.5909	1.37345	0.00545108	0.0200522	yes	up	0.8	0.69	0.56	0.32	0.745	0.44
	ENSMUSG00000029298	Gbp9	guanylate-binding protein 9 [Source:MGI Symbol;Acc:MGI:3605620]	6.91797	2.79035	4.57724e-56	5.65488e-54	yes	up	12.65	13.59	1.78	2.29	13.12	2.035
	ENSMUSG00000029314	Gpat3	glycerol-3-phosphate acyltransferase 3 [Source:MGI Symbol;Acc:MGI:3603816]	0.411377	-1.28147	2.07518e-06	1.66807e-05	yes	down	2.11	2.65	5.39	7.19	2.38	6.29
	ENSMUSG00000029322	Plac8	placenta-specific 8 [Source:MGI Symbol;Acc:MGI:2445289]	30.8794	4.94857	0	0	yes	up	918.47	967.47	34.63	31.24	942.97	32.935
	ENSMUSG00000029334	Prkg2	protein kinase, cGMP-dependent, type II [Source:MGI Symbol;Acc:MGI:108173]	3.58897	1.84357	0.000268681	0.00140946	yes	up	1.73	1.48	0.58	0.47	1.605	0.525
	ENSMUSG00000029359	Tesc	tescalcin [Source:MGI Symbol;Acc:MGI:1930803]	2.55434	1.35295	0.00404799	0.0155437	yes	up	6.44	6	2.28	2.96	6.22	2.62
	ENSMUSG00000029363	Rfc5	replication factor C (activator 1) 5 [Source:MGI Symbol;Acc:MGI:1919401]	2.71048	1.43855	5.25392e-23	1.98612e-21	yes	up	34.85	24.63	10.42	12.32	29.74	11.37
	ENSMUSG00000029366	Dck	deoxycytidine kinase [Source:MGI Symbol;Acc:MGI:102726]	2.91942	1.54568	1.29899e-30	7.4567e-29	yes	up	28.96	29.02	9.7	11.96	28.99	10.83
	ENSMUSG00000029368	Alb	albumin [Source:MGI Symbol;Acc:MGI:87991]	0.0456977	-4.45173	0.00117259	0.00521426	yes	down	0.07	0	0.83	0.88	0.035	0.855
	ENSMUSG00000029373	Pf4	platelet factor 4 [Source:MGI Symbol;Acc:MGI:1888711]	3.24038	1.69616	5.40839e-23	2.03999e-21	yes	up	248.9	225.03	90.39	67.91	236.965	79.15
	ENSMUSG00000029379	Cxcl3	C-X-C motif chemokine ligand 3 [Source:MGI Symbol;Acc:MGI:3037818]	2.00384	1.00277	9.48492e-18	2.62514e-16	yes	up	219.71	216.48	119.72	108.08	218.095	113.9
	ENSMUSG00000029381	Shroom3	shroom family member 3 [Source:MGI Symbol;Acc:MGI:1351655]	5.03341	2.33154	0.000245459	0.00130004	yes	up	1.41	1.88	0.31	0.74	1.645	0.525
	ENSMUSG00000029402	Snrnp35	small nuclear ribonucleoprotein 35 (U11/U12) [Source:MGI Symbol;Acc:MGI:1923417]	2.1318	1.09207	8.43565e-06	6.03016e-05	yes	up	19	23.36	10.14	11.25	21.18	10.695
	ENSMUSG00000029410	Ppef2	protein phosphatase, EF hand calcium-binding domain 2 [Source:MGI Symbol;Acc:MGI:1342304]	0.131352	-2.92849	1.68908e-06	1.37588e-05	yes	down	0.61	0.18	3.35	3.33	0.395	3.34
	ENSMUSG00000029413	Naaa	N-acylethanolamine acid amidase [Source:MGI Symbol;Acc:MGI:1914361]	0.446838	-1.16218	1.69896e-34	1.09304e-32	yes	down	53.32	54.72	119.62	142.4	54.02	131.01
	ENSMUSG00000029430	Ran	RAN, member RAS oncogene family [Source:MGI Symbol;Acc:MGI:1333112]	2.01827	1.01312	9.82366e-35	6.3925e-33	yes	up	214.24	223.4	111.9	125.84	218.82	118.87
	ENSMUSG00000029499	Pxmp2	peroxisomal membrane protein 2 [Source:MGI Symbol;Acc:MGI:107487]	3.09782	1.63125	0.000388238	0.00195599	yes	up	8.04	6.11	3.15	2.53	7.075	2.84
	ENSMUSG00000029561	Oasl2	2'-5' oligoadenylate synthetase-like 2 [Source:MGI Symbol;Acc:MGI:1344390]	31.1493	4.96113	0	0	yes	up	254.41	275.58	7.85	10.34	264.995	9.095
	ENSMUSG00000029591	Ung	uracil DNA glycosylase [Source:MGI Symbol;Acc:MGI:109352]	2.48893	1.31553	1.67039e-05	0.000113914	yes	up	7.43	6.91	3.53	3.34	7.17	3.435
	ENSMUSG00000029596	Sdsl	serine dehydratase-like [Source:MGI Symbol;Acc:MGI:2182607]	2.95529	1.5633	0.00113966	0.00508638	yes	up	4.41	4.24	1.3	1.66	4.325	1.48
	ENSMUSG00000029602	Rasal1	RAS protein activator like 1 (GAP1 like) [Source:MGI Symbol;Acc:MGI:1330842]	0.27311	-1.87245	2.88152e-10	3.94278e-09	yes	down	1.92	1.26	8.22	6.9	1.59	7.56
	ENSMUSG00000029605	Oas1b	2'-5' oligoadenylate synthetase 1B [Source:MGI Symbol;Acc:MGI:97430]	4.86588	2.2827	4.07139e-33	2.53332e-31	yes	up	29.08	29.73	7.71	6.88	29.405	7.295
	ENSMUSG00000029632	Ndufa4	Ndufa4, mitochondrial complex associated [Source:MGI Symbol;Acc:MGI:107686]	3.74462	1.90482	7.55863e-42	6.44335e-40	yes	up	265.98	260.52	78.95	73.52	263.25	76.235
	ENSMUSG00000029649	Pomp	proteasome maturation protein [Source:MGI Symbol;Acc:MGI:1913787]	2.10834	1.07611	1.26997e-21	4.40971e-20	yes	up	336.24	361.35	204.01	209.81	348.795	206.91
	ENSMUSG00000029650	Slc46a3	solute carrier family 46, member 3 [Source:MGI Symbol;Acc:MGI:1918956]	0.384262	-1.37984	2.03729e-05	0.000135944	yes	down	3.63	4.04	5.91	11.07	3.835	8.49
	ENSMUSG00000029716	Tfr2	transferrin receptor 2 [Source:MGI Symbol;Acc:MGI:1354956]	2.30064	1.20204	0.000371531	0.00187903	yes	up	4.66	4.19	2.57	2.25	4.425	2.41
	ENSMUSG00000029730	Mcm7	minichromosome maintenance complex component 7 [Source:MGI Symbol;Acc:MGI:1298398]	2.29271	1.19705	2.77106e-27	1.33457e-25	yes	up	56.46	56.73	32.45	35.67	56.595	34.06
	ENSMUSG00000029780	Nt5c3	5'-nucleotidase, cytosolic III [Source:MGI Symbol;Acc:MGI:1927186]	3.99725	1.99901	1.86643e-58	2.44775e-56	yes	up	90.3	89.48	22.92	25.2	89.89	24.06
	ENSMUSG00000029797	Sspo	SCO-spondin [Source:MGI Symbol;Acc:MGI:2674311]	0.387068	-1.36934	6.60151e-08	6.72738e-07	yes	down	1.76	1.38	3.35	4.4	1.57	3.875
	ENSMUSG00000029798	Herc6	hect domain and RLD 6 [Source:MGI Symbol;Acc:MGI:1914388]	3.41695	1.77271	1.56224e-81	2.92688e-79	yes	up	76.46	79.93	22.48	28.22	78.195	25.35
	ENSMUSG00000029811	Aoc1	amine oxidase, copper-containing 1 [Source:MGI Symbol;Acc:MGI:1923757]	3.14877	1.65479	1.2442e-05	8.65917e-05	yes	up	3.7	3.25	1.07	1.14	3.475	1.105
	ENSMUSG00000029819	Npy	neuropeptide Y [Source:MGI Symbol;Acc:MGI:97374]	4.93761	2.30381	1.66324e-05	0.000113472	yes	up	18.51	14.94	3.65	3.73	16.725	3.69
	ENSMUSG00000029875	Ccdc184	coiled-coil domain containing 184 [Source:MGI Symbol;Acc:MGI:2146066]	6.9196	2.79069	2.67062e-07	2.46249e-06	yes	up	1.92	1.8	0.28	0.3	1.86	0.29
	ENSMUSG00000029910	Mad2l1	MAD2 mitotic arrest deficient-like 1 [Source:MGI Symbol;Acc:MGI:1860374]	2.05513	1.03923	1.70908e-12	3.00703e-11	yes	up	31.74	32.34	14.86	17.11	32.04	15.985
	ENSMUSG00000030031	Kbtbd8	kelch repeat and BTB (POZ) domain containing 8 [Source:MGI Symbol;Acc:MGI:2661430]	2.09589	1.06756	0.0033656	0.0132107	yes	up	1.8	1.5	2.08	0.9	1.65	1.49
	ENSMUSG00000030054	Gp9	glycoprotein 9 platelet [Source:MGI Symbol;Acc:MGI:1860137]	4.05721	2.02049	0.0084986	0.0293186	yes	up	3.76	3.05	0.95	0.87	3.405	0.91
	ENSMUSG00000030084	Plxna1	plexin A1 [Source:MGI Symbol;Acc:MGI:107685]	0.376558	-1.40905	1.60625e-61	2.26322e-59	yes	down	19.59	21.11	51.29	66.37	20.35	58.83
	ENSMUSG00000030096	Slc6a6	solute carrier family 6 (neurotransmitter transporter, taurine), member 6 [Source:MGI Symbol;Acc:MGI:98488]	0.461589	-1.11532	1.10765e-48	1.09793e-46	yes	down	74.36	70.97	165.22	181.08	72.665	173.15
	ENSMUSG00000030107	Usp18	ubiquitin specific peptidase 18 [Source:MGI Symbol;Acc:MGI:1344364]	6.73765	2.75225	9.48781e-203	9.51515e-200	yes	up	279.67	282.85	43.62	47.38	281.26	45.5
	ENSMUSG00000030108	Slc6a13	solute carrier family 6 (neurotransmitter transporter, GABA), member 13 [Source:MGI Symbol;Acc:MGI:95629]	2.35666	1.23674	7.27264e-05	0.000434752	yes	up	7.83	7.45	4.43	2.47	7.64	3.45
	ENSMUSG00000030123	Plxnd1	plexin D1 [Source:MGI Symbol;Acc:MGI:2154244]	0.469974	-1.08935	8.33152e-53	9.34501e-51	yes	down	224.48	240.08	391.58	571.02	232.28	481.3
	ENSMUSG00000030144	Clec4d	C-type lectin domain family 4, member d [Source:MGI Symbol;Acc:MGI:1298389]	2.81523	1.49325	2.59274e-23	9.95577e-22	yes	up	60.71	63.4	24.74	24.3	62.055	24.52
	ENSMUSG00000030147	Clec4b1	C-type lectin domain family 4, member b1 [Source:MGI Symbol;Acc:MGI:1917060]	0.436388	-1.19632	0.00432904	0.0164561	yes	down	5.38	8.12	20.15	13.15	6.75	16.65
	ENSMUSG00000030149	Klrk1	killer cell lectin-like receptor subfamily K, member 1 [Source:MGI Symbol;Acc:MGI:1196250]	2.39366	1.25922	1.47891e-20	4.81182e-19	yes	up	53.66	52.17	19.36	24.81	52.915	22.085
	ENSMUSG00000030154	Klrb1f	killer cell lectin-like receptor subfamily B member 1F [Source:MGI Symbol;Acc:MGI:2442965]	4.08265	2.02951	6.01694e-07	5.25527e-06	yes	up	6.44	4.96	1.68	1.5	5.7	1.59
	ENSMUSG00000030156	Cd69	CD69 antigen [Source:MGI Symbol;Acc:MGI:88343]	3.99647	1.99873	1.1596e-65	1.73421e-63	yes	up	112.82	117.56	26.89	33.82	115.19	30.355
	ENSMUSG00000030167	Klrc1	killer cell lectin-like receptor subfamily C, member 1 [Source:MGI Symbol;Acc:MGI:1336161]	6.78132	2.76157	0.0146265	0.0469089	yes	up	0.8	0.96	0.12	0.17	0.88	0.145
	ENSMUSG00000030214	Plbd1	phospholipase B domain containing 1 [Source:MGI Symbol;Acc:MGI:1914107]	0.228646	-2.12881	3.74562e-74	6.32269e-72	yes	down	18.25	17.98	79.27	92.69	18.115	85.98
	ENSMUSG00000030223	Ptpro	protein tyrosine phosphatase receptor type O [Source:MGI Symbol;Acc:MGI:1097152]	0.4878	-1.03564	8.38843e-13	1.51659e-11	yes	down	19.38	17.09	35.8	44.8	18.235	40.3
	ENSMUSG00000030259	Rassf8	Ras association (RalGDS/AF-6) domain family (N-terminal) member 8 [Source:MGI Symbol;Acc:MGI:1918573]	0.41067	-1.28395	1.60954e-17	4.39057e-16	yes	down	10.77	9.52	20.8	21.97	10.145	21.385
	ENSMUSG00000030275	Etnk1	ethanolamine kinase 1 [Source:MGI Symbol;Acc:MGI:1922570]	2.19024	1.13109	1.20799e-40	9.99756e-39	yes	up	63.49	62.83	28.66	33.69	63.16	31.175
	ENSMUSG00000030276	Ttll3	tubulin tyrosine ligase-like family, member 3 [Source:MGI Symbol;Acc:MGI:2141418]	0.463137	-1.11049	2.23776e-07	2.08953e-06	yes	down	7.91	8.7	17.34	16.13	8.305	16.735
	ENSMUSG00000030346	Rad51ap1	RAD51 associated protein 1 [Source:MGI Symbol;Acc:MGI:1098224]	2.99442	1.58228	5.13525e-09	6.04633e-08	yes	up	10.52	11.93	2.95	5.52	11.225	4.235
	ENSMUSG00000030357	Fkbp4	FK506 binding protein 4 [Source:MGI Symbol;Acc:MGI:95543]	2.63162	1.39595	1.18719e-39	9.37054e-38	yes	up	81.79	78.77	31.66	36.64	80.28	34.15
	ENSMUSG00000030361	Klrb1a	killer cell lectin-like receptor subfamily B member 1A [Source:MGI Symbol;Acc:MGI:107540]	0.349886	-1.51504	0.00642206	0.0230699	yes	down	1.97	1.42	4.65	4.6	1.695	4.625
	ENSMUSG00000030413	Pglyrp1	peptidoglycan recognition protein 1 [Source:MGI Symbol;Acc:MGI:1345092]	5.41017	2.43567	1.99443e-20	6.41566e-19	yes	up	55.12	51.52	11.3	9.54	53.32	10.42
	ENSMUSG00000030427	Lilra6	leukocyte immunoglobulin-like receptor, subfamily A (with TM domain), member 6 [Source:MGI Symbol;Acc:MGI:1195969]	0.499362	-1.00184	2.00155e-08	2.17214e-07	yes	down	8.05	7.43	15.34	18.73	7.74	17.035
	ENSMUSG00000030470	Csrp3	cysteine and glycine-rich protein 3 [Source:MGI Symbol;Acc:MGI:1330824]	13.2653	3.72959	0.00234361	0.00961411	yes	up	2.42	1.84	0.12	0.25	2.13	0.185
	ENSMUSG00000030474	Siglece	sialic acid binding Ig-like lectin E [Source:MGI Symbol;Acc:MGI:1932475]	2.26496	1.17949	3.18508e-05	0.000205147	yes	up	7.88	8.97	3.85	3.92	8.425	3.885
	ENSMUSG00000030500	Slc17a6	solute carrier family 17 (sodium-dependent inorganic phosphate cotransporter), member 6 [Source:MGI Symbol;Acc:MGI:2156052]	0.295907	-1.75678	1.09688e-16	2.82488e-15	yes	down	2.39	2.01	9.36	8.09	2.2	8.725
	ENSMUSG00000030512	Snrpa1	small nuclear ribonucleoprotein polypeptide A' [Source:MGI Symbol;Acc:MGI:1916231]	2.20244	1.1391	1.9604e-15	4.49231e-14	yes	up	61.15	64.37	27.57	33.24	62.76	30.405
	ENSMUSG00000030528	Blm	Bloom syndrome, RecQ like helicase [Source:MGI Symbol;Acc:MGI:1328362]	2.54949	1.35021	6.05029e-13	1.10916e-11	yes	up	14.89	16.37	7.81	5.72	15.63	6.765
	ENSMUSG00000030532	Hddc3	HD domain containing 3 [Source:MGI Symbol;Acc:MGI:1915945]	2.10571	1.07431	2.40767e-06	1.91189e-05	yes	up	28.55	29.85	19.63	21.02	29.2	20.325
	ENSMUSG00000030539	Sema4b	sema domain, immunoglobulin domain (Ig), transmembrane domain (TM) and short cytoplasmic domain, (semaphorin) 4B [Source:MGI Symbol;Acc:MGI:107559]	0.318055	-1.65265	1.6223e-53	1.86882e-51	yes	down	13.98	13.64	44.47	51.23	13.81	47.85
	ENSMUSG00000030559	Rab38	RAB38, member RAS oncogene family [Source:MGI Symbol;Acc:MGI:1919683]	3.18229	1.67007	3.35929e-08	3.53971e-07	yes	up	9.63	9.63	3.28	3.23	9.63	3.255
	ENSMUSG00000030589	Rasgrp4	RAS guanyl releasing protein 4 [Source:MGI Symbol;Acc:MGI:2386851]	0.443271	-1.17374	4.57195e-14	9.24639e-13	yes	down	6.16	6.42	16.48	18.96	6.29	17.72
	ENSMUSG00000030592	Ryr1	ryanodine receptor 1, skeletal muscle [Source:MGI Symbol;Acc:MGI:99659]	0.241894	-2.04755	1.19876e-12	2.13114e-11	yes	down	0.24	0.25	1.11	1.1	0.245	1.105
	ENSMUSG00000030605	Mfge8	milk fat globule EGF and factor V/VIII domain containing [Source:MGI Symbol;Acc:MGI:102768]	0.284041	-1.81583	7.23816e-105	2.09158e-102	yes	down	125.64	119.67	464.18	466.14	122.655	465.16
	ENSMUSG00000030666	Calcb	calcitonin-related polypeptide, beta [Source:MGI Symbol;Acc:MGI:2151254]	4.24345	2.08524	3.99245e-11	5.92921e-10	yes	up	18.98	19.13	4.57	5	19.055	4.785
	ENSMUSG00000030680	Pagr1a	PAXIP1 associated glutamate rich protein 1A [Source:MGI Symbol;Acc:MGI:1914528]	0.0571311	-4.12958	3.08837e-13	5.81167e-12	yes	down	3.01	1.05	8.01	13	2.03	10.505
	ENSMUSG00000030683	Sez6l2	seizure related 6 homolog like 2 [Source:MGI Symbol;Acc:MGI:2385295]	0.355835	-1.49072	0.0145492	0.0466784	yes	down	0.27	0.8	0.93	1.34	0.535	1.135
	ENSMUSG00000030708	Dnajb13	DnaJ heat shock protein family (Hsp40) member B13 [Source:MGI Symbol;Acc:MGI:1916637]	0.329408	-1.60205	3.91793e-05	0.000248039	yes	down	1.04	0.98	3.23	3.48	1.01	3.355
	ENSMUSG00000030717	Nupr1	nuclear protein transcription regulator 1 [Source:MGI Symbol;Acc:MGI:1891834]	0.407696	-1.29443	3.3526e-09	4.01676e-08	yes	down	17.27	25.34	49.44	58.19	21.305	53.815
	ENSMUSG00000030742	Lat	linker for activation of T cells [Source:MGI Symbol;Acc:MGI:1342293]	2.21907	1.14995	1.73822e-05	0.000117974	yes	up	15.79	16.91	8.26	8.11	16.35	8.185
	ENSMUSG00000030770	Parva	parvin, alpha [Source:MGI Symbol;Acc:MGI:1931144]	2.18243	1.12594	0.000670624	0.00318658	yes	up	2.23	2.83	1.01	1.13	2.53	1.07
	ENSMUSG00000030785	Cox6a2	cytochrome c oxidase subunit 6A2 [Source:MGI Symbol;Acc:MGI:104649]	0.360172	-1.47324	0.0004182	0.00209088	yes	down	4.93	6.37	16.35	17.68	5.65	17.015
	ENSMUSG00000030789	Itgax	integrin alpha X [Source:MGI Symbol;Acc:MGI:96609]	0.319874	-1.64443	3.72919e-107	1.15598e-104	yes	down	112.97	116.42	362.56	392.91	114.695	377.735
	ENSMUSG00000030792	Dkkl1	dickkopf-like 1 [Source:MGI Symbol;Acc:MGI:1354963]	0.478468	-1.06351	0.0137836	0.0445659	yes	down	3.5	2.68	5.72	6.97	3.09	6.345
	ENSMUSG00000030852	Tacc2	transforming, acidic coiled-coil containing protein 2 [Source:MGI Symbol;Acc:MGI:1928899]	0.300558	-1.73428	7.67804e-23	2.87699e-21	yes	down	5.05	6.58	16.41	17.32	5.815	16.865
	ENSMUSG00000030867	Plk1	polo like kinase 1 [Source:MGI Symbol;Acc:MGI:97621]	2.79027	1.4804	2.1089e-21	7.19094e-20	yes	up	26.63	28.26	9.96	12.02	27.445	10.99
	ENSMUSG00000030882	Dnhd1	dynein heavy chain domain 1 [Source:MGI Symbol;Acc:MGI:1924755]	0.285734	-1.80725	6.86624e-06	4.98988e-05	yes	down	0.91	0.81	1.45	1.24	0.86	1.345
	ENSMUSG00000030921	Trim30a	tripartite motif-containing 30A [Source:MGI Symbol;Acc:MGI:98178]	5.11354	2.35432	7.84729e-135	4.18089e-132	yes	up	119.39	115.8	23.43	27.34	117.595	25.385
	ENSMUSG00000030966	Trim21	tripartite motif-containing 21 [Source:MGI Symbol;Acc:MGI:106657]	2.21193	1.1453	7.47191e-12	1.22843e-10	yes	up	20.18	21	8.56	9.94	20.59	9.25
	ENSMUSG00000030978	Rrm1	ribonucleotide reductase M1 [Source:MGI Symbol;Acc:MGI:98180]	2.23756	1.16192	9.91737e-25	4.08409e-23	yes	up	49.84	52.81	16.63	20.7	51.325	18.665
	ENSMUSG00000031024	Dennd2b	DENN domain containing 2B [Source:MGI Symbol;Acc:MGI:108517]	0.460956	-1.1173	2.73733e-11	4.16685e-10	yes	down	7.84	8.12	14.11	14.38	7.98	14.245
	ENSMUSG00000031074	Fgf3	fibroblast growth factor 3 [Source:MGI Symbol;Acc:MGI:95517]	4.94147	2.30494	0.00335484	0.0131789	yes	up	1.24	1.64	0.27	0.18	1.44	0.225
	ENSMUSG00000031107	Rbmx2	RNA binding motif protein, X-linked 2 [Source:MGI Symbol;Acc:MGI:1919414]	2.02771	1.01985	1.92913e-05	0.00012964	yes	up	11.68	13.08	6.67	7.17	12.38	6.92
	ENSMUSG00000031112	Stk26	serine/threonine kinase 26 [Source:MGI Symbol;Acc:MGI:1917665]	4.1271	2.04513	6.63277e-17	1.72908e-15	yes	up	6.77	6.96	1.63	2.13	6.865	1.88
	ENSMUSG00000031129	Slc9a9	solute carrier family 9 (sodium/hydrogen exchanger), member 9 [Source:MGI Symbol;Acc:MGI:2679732]	0.213555	-2.22732	3.17499e-14	6.52173e-13	yes	down	1.2	1.21	4.67	7.6	1.205	6.135
	ENSMUSG00000031137	Fgf13	fibroblast growth factor 13 [Source:MGI Symbol;Acc:MGI:109178]	0.298232	-1.74549	3.54762e-06	2.73309e-05	yes	down	2.79	2.34	8.71	14.66	2.565	11.685
	ENSMUSG00000031162	Gata1	GATA binding protein 1 [Source:MGI Symbol;Acc:MGI:95661]	2.86416	1.51811	2.81544e-08	2.98881e-07	yes	up	10.01	11.99	4.66	4.38	11	4.52
	ENSMUSG00000031245	Hmgn5	high-mobility group nucleosome binding domain 5 [Source:MGI Symbol;Acc:MGI:1355295]	2.83646	1.50409	5.04656e-14	1.01701e-12	yes	up	17.19	18.36	6.42	7.13	17.775	6.775
	ENSMUSG00000031262	Cenpi	centromere protein I [Source:MGI Symbol;Acc:MGI:2147897]	2.04932	1.03515	0.000281809	0.00147027	yes	up	4.73	4.83	2.28	2.76	4.78	2.52
	ENSMUSG00000031328	Flna	filamin, alpha [Source:MGI Symbol;Acc:MGI:95556]	0.490851	-1.02664	2.5934e-44	2.36444e-42	yes	down	239.87	237.8	446.36	545.99	238.835	496.175
	ENSMUSG00000031373	Car5b	carbonic anhydrase 5b, mitochondrial [Source:MGI Symbol;Acc:MGI:1926249]	0.346245	-1.53014	4.44776e-10	5.96146e-09	yes	down	2.13	1.94	5.97	6.72	2.035	6.345
	ENSMUSG00000031391	L1cam	L1 cell adhesion molecule [Source:MGI Symbol;Acc:MGI:96721]	0.411532	-1.28092	3.72537e-35	2.45227e-33	yes	down	34.35	32.37	75.1	97.87	33.36	86.485
	ENSMUSG00000031403	Dkc1	dyskeratosis congenita 1, dyskerin [Source:MGI Symbol;Acc:MGI:1861727]	2.0214	1.01536	7.31881e-13	1.32884e-11	yes	up	26.64	26.13	14.39	16.51	26.385	15.45
	ENSMUSG00000031451	Gas6	growth arrest specific 6 [Source:MGI Symbol;Acc:MGI:95660]	0.240187	-2.05777	0.00203035	0.00848417	yes	down	0.27	0.29	1.16	1.39	0.28	1.275
	ENSMUSG00000031467	Agpat5	1-acylglycerol-3-phosphate O-acyltransferase 5 [Source:MGI Symbol;Acc:MGI:1196345]	2.12627	1.08833	4.30021e-12	7.23021e-11	yes	up	13.21	12.29	5.64	7.06	12.75	6.35
	ENSMUSG00000031494	Cd209a	CD209a antigen [Source:MGI Symbol;Acc:MGI:2157942]	0.114005	-3.13284	0.00351657	0.0137352	yes	down	0.1	0.17	0.93	1.65	0.135	1.29
	ENSMUSG00000031495	Cd209d	CD209d antigen [Source:MGI Symbol;Acc:MGI:2157947]	0.0345368	-4.85572	0.00715022	0.0252756	yes	down	0.16	0	1.56	1.63	0.08	1.595
	ENSMUSG00000031504	Rab20	RAB20, member RAS oncogene family [Source:MGI Symbol;Acc:MGI:102789]	2.17956	1.12404	6.4269e-13	1.1719e-11	yes	up	43.15	42.83	21.19	21.42	42.99	21.305
	ENSMUSG00000031562	Dctd	dCMP deaminase [Source:MGI Symbol;Acc:MGI:2444529]	2.66397	1.41358	2.86223e-05	0.000186253	yes	up	5.76	6.42	2.22	2.65	6.09	2.435
	ENSMUSG00000031565	Fgfr1	fibroblast growth factor receptor 1 [Source:MGI Symbol;Acc:MGI:95522]	0.419597	-1.25292	3.64411e-22	1.30522e-20	yes	down	13.88	11.94	30.24	37.68	12.91	33.96
	ENSMUSG00000031609	Sap30	sin3 associated polypeptide [Source:MGI Symbol;Acc:MGI:1929129]	2.3356	1.22379	5.15036e-11	7.53721e-10	yes	up	50.44	46.65	25.06	19.6	48.545	22.33
	ENSMUSG00000031629	Cenpu	centromere protein U [Source:MGI Symbol;Acc:MGI:1919126]	2.76035	1.46485	0.00026136	0.00137571	yes	up	7.05	5.56	2.4	3.38	6.305	2.89
	ENSMUSG00000031639	Tlr3	toll-like receptor 3 [Source:MGI Symbol;Acc:MGI:2156367]	4.91595	2.29747	1.17757e-09	1.49601e-08	yes	up	3.64	2.97	0.92	1.35	3.305	1.135
	ENSMUSG00000031644	Nek1	NIMA (never in mitosis gene a)-related expressed kinase 1 [Source:MGI Symbol;Acc:MGI:97303]	2.62023	1.38969	6.769e-23	2.54756e-21	yes	up	15.56	16.82	5.63	8.01	16.19	6.82
	ENSMUSG00000031654	Cbln1	cerebellin 1 precursor protein [Source:MGI Symbol;Acc:MGI:88281]	2.76294	1.46621	1.27574e-08	1.42344e-07	yes	up	9.59	11.92	3.29	4.65	10.755	3.97
	ENSMUSG00000031683	Lsm6	LSM6 homolog, U6 small nuclear RNA and mRNA degradation associated [Source:MGI Symbol;Acc:MGI:1925901]	2.38711	1.25526	2.11037e-13	4.03359e-12	yes	up	28.6	28.1	12.54	10.57	28.35	11.555
	ENSMUSG00000031697	Orc6	origin recognition complex, subunit 6 [Source:MGI Symbol;Acc:MGI:1929285]	2.30174	1.20273	7.25671e-10	9.44425e-09	yes	up	30.79	29.52	14.23	14.51	30.155	14.37
	ENSMUSG00000031712	Il15	interleukin 15 [Source:MGI Symbol;Acc:MGI:103014]	3.57632	1.83847	3.10078e-21	1.051e-19	yes	up	52.81	60.68	13.01	12.54	56.745	12.775
	ENSMUSG00000031714	Gab1	growth factor receptor bound protein 2-associated protein 1 [Source:MGI Symbol;Acc:MGI:108088]	0.251447	-1.99168	3.92269e-07	3.51804e-06	yes	down	0.48	0.48	1.9	2.17	0.48	2.035
	ENSMUSG00000031722	Hp	haptoglobin [Source:MGI Symbol;Acc:MGI:96211]	3.31098	1.72726	1.38292e-21	4.76312e-20	yes	up	37.94	39.18	12.81	14.34	38.56	13.575
	ENSMUSG00000031762	Mt2	metallothionein 2 [Source:MGI Symbol;Acc:MGI:97172]	3.16159	1.66065	4.51129e-31	2.61609e-29	yes	up	524.52	528.76	203.53	160.14	526.64	181.835
	ENSMUSG00000031765	Mt1	metallothionein 1 [Source:MGI Symbol;Acc:MGI:97171]	2.75444	1.46176	1.53209e-26	7.04057e-25	yes	up	684.75	782.03	321.1	251.88	733.39	286.49
	ENSMUSG00000031770	Herpud1	homocysteine-inducible, endoplasmic reticulum stress-inducible, ubiquitin-like domain member 1 [Source:MGI Symbol;Acc:MGI:1927406]	0.418223	-1.25765	1.61871e-29	8.78896e-28	yes	down	36.82	34.42	82.91	105.82	35.62	94.365
	ENSMUSG00000031785	Adgrg1	adhesion G protein-coupled receptor G1 [Source:MGI Symbol;Acc:MGI:1340051]	2.0477	1.03401	3.13708e-10	4.27872e-09	yes	up	14.3	13.5	6.44	9.07	13.9	7.755
	ENSMUSG00000031824	6430548M08Rik	RIKEN cDNA 6430548M08 gene [Source:MGI Symbol;Acc:MGI:2443793]	0.458771	-1.12415	2.0755e-08	2.24525e-07	yes	down	3.26	2.55	8.57	5.83	2.905	7.2
	ENSMUSG00000031825	Crispld2	cysteine-rich secretory protein LCCL domain containing 2 [Source:MGI Symbol;Acc:MGI:1926142]	2.32506	1.21727	5.54315e-11	8.07046e-10	yes	up	9.58	8.73	3.84	5.05	9.155	4.445
	ENSMUSG00000031849	Comp	cartilage oligomeric matrix protein [Source:MGI Symbol;Acc:MGI:88469]	0.151698	-2.72073	1.61643e-07	1.54997e-06	yes	down	0.52	0.28	2.46	3.29	0.4	2.875
	ENSMUSG00000031870	Pgr	progesterone receptor [Source:MGI Symbol;Acc:MGI:97567]	6.50024	2.70049	0.00538072	0.0198048	yes	up	0.25	0.24	0.05	0.03	0.245	0.04
	ENSMUSG00000031995	St14	suppression of tumorigenicity 14 (colon carcinoma) [Source:MGI Symbol;Acc:MGI:1338881]	2.08808	1.06218	1.00859e-08	1.13878e-07	yes	up	10.57	10.07	5.07	5.67	10.32	5.37
	ENSMUSG00000032011	Thy1	thymus cell antigen 1, theta [Source:MGI Symbol;Acc:MGI:98747]	8.32624	3.05767	1.84807e-139	1.05026e-136	yes	up	264.95	259.79	27.1	42	262.37	34.55
	ENSMUSG00000032024	Clmp	CXADR-like membrane protein [Source:MGI Symbol;Acc:MGI:1918816]	3.11766	1.64046	1.46222e-05	0.000100684	yes	up	2	2.85	2.23	0.63	2.425	1.43
	ENSMUSG00000032051	Fdx1	ferredoxin 1 [Source:MGI Symbol;Acc:MGI:103224]	2.31106	1.20856	1.11899e-06	9.44906e-06	yes	up	27.93	31.71	14.86	12.05	29.82	13.455
	ENSMUSG00000032087	Dscaml1	DS cell adhesion molecule like 1 [Source:MGI Symbol;Acc:MGI:2150309]	0.201616	-2.31032	4.9133e-09	5.80103e-08	yes	down	1.23	0.54	4.6	5.48	0.885	5.04
	ENSMUSG00000032092	Mpzl2	myelin protein zero-like 2 [Source:MGI Symbol;Acc:MGI:1289160]	24.9387	4.64032	1.43068e-46	1.37032e-44	yes	up	11.54	11.67	0.82	0.41	11.605	0.615
	ENSMUSG00000032113	Chek1	checkpoint kinase 1 [Source:MGI Symbol;Acc:MGI:1202065]	2.7301	1.44896	8.64364e-07	7.4053e-06	yes	up	6.12	5.79	2.04	2.9	5.955	2.47
	ENSMUSG00000032125	Robo4	roundabout guidance receptor 4 [Source:MGI Symbol;Acc:MGI:1921394]	0.159153	-2.65152	2.60222e-40	2.11263e-38	yes	down	1.9	2.63	13.11	14.36	2.265	13.735
	ENSMUSG00000032202	Rab27a	RAB27A, member RAS oncogene family [Source:MGI Symbol;Acc:MGI:1861441]	2.36354	1.24095	3.49064e-18	9.85297e-17	yes	up	22.44	23.5	9.65	11.33	22.97	10.49
	ENSMUSG00000032204	Aqp9	aquaporin 9 [Source:MGI Symbol;Acc:MGI:1891066]	0.360989	-1.46997	3.14825e-45	2.91709e-43	yes	down	60.96	64.14	146.47	193.52	62.55	169.995
	ENSMUSG00000032218	Ccnb2	cyclin B2 [Source:MGI Symbol;Acc:MGI:88311]	2.39055	1.25734	2.38774e-12	4.13286e-11	yes	up	32.75	28.3	12.38	15.33	30.525	13.855
	ENSMUSG00000032221	Mns1	meiosis-specific nuclear structural protein 1 [Source:MGI Symbol;Acc:MGI:107933]	4.14635	2.05184	9.10988e-15	1.96104e-13	yes	up	4.37	4.16	0.86	1.12	4.265	0.99
	ENSMUSG00000032252	Glce	glucuronyl C5-epimerase [Source:MGI Symbol;Acc:MGI:2136405]	0.438235	-1.19022	1.16832e-09	1.48537e-08	yes	down	3.32	2.88	6.51	8.53	3.1	7.52
	ENSMUSG00000032311	Nrg4	neuregulin 4 [Source:MGI Symbol;Acc:MGI:1933833]	2.13319	1.09301	0.0117808	0.0388416	yes	up	4.21	3.26	1.21	2.52	3.735	1.865
	ENSMUSG00000032323	Cyp11a1	cytochrome P450, family 11, subfamily a, polypeptide 1 [Source:MGI Symbol;Acc:MGI:88582]	3.08738	1.62638	3.93703e-46	3.72903e-44	yes	up	88.45	90.21	26.6	35.69	89.33	31.145
	ENSMUSG00000032330	Cox7a2	cytochrome c oxidase subunit 7A2 [Source:MGI Symbol;Acc:MGI:1316715]	2.31751	1.21257	7.13457e-14	1.41768e-12	yes	up	281.36	257.24	146.24	107.13	269.3	126.685
	ENSMUSG00000032344	Cgas	cyclic GMP-AMP synthase [Source:MGI Symbol;Acc:MGI:2442261]	2.34505	1.22962	1.08147e-14	2.299e-13	yes	up	12.68	12.89	5.97	5.9	12.785	5.935
	ENSMUSG00000032373	Car12	carbonic anhydrase 12 [Source:MGI Symbol;Acc:MGI:1923709]	3.52103	1.816	6.44092e-06	4.71698e-05	yes	up	2.19	2.16	0.57	0.79	2.175	0.68
	ENSMUSG00000032374	Plod2	procollagen lysine, 2-oxoglutarate 5-dioxygenase 2 [Source:MGI Symbol;Acc:MGI:1347007]	2.55954	1.35589	9.833e-06	6.9764e-05	yes	up	3.59	3.38	1.37	1.64	3.485	1.505
	ENSMUSG00000032397	Tipin	timeless interacting protein [Source:MGI Symbol;Acc:MGI:1921571]	3.39253	1.76236	1.51962e-27	7.46627e-26	yes	up	96.61	96.55	36.2	33.34	96.58	34.77
	ENSMUSG00000032400	Zwilch	zwilch kinetochore protein [Source:MGI Symbol;Acc:MGI:1915264]	2.34701	1.23082	1.70048e-07	1.62418e-06	yes	up	11.09	12.97	4.12	5.86	12.03	4.99
	ENSMUSG00000032436	Cmtm7	CKLF-like MARVEL transmembrane domain containing 7 [Source:MGI Symbol;Acc:MGI:2447166]	2.15962	1.11078	9.19151e-23	3.42902e-21	yes	up	206.76	209.55	91.18	115.65	208.155	103.415
	ENSMUSG00000032470	Mras	muscle and microspikes RAS [Source:MGI Symbol;Acc:MGI:1100856]	0.444325	-1.17031	1.72516e-13	3.32341e-12	yes	down	13.12	13.23	21.5	20.51	13.175	21.005
	ENSMUSG00000032477	Cdc25a	cell division cycle 25A [Source:MGI Symbol;Acc:MGI:103198]	2.07204	1.05105	2.03662e-12	3.55762e-11	yes	up	15.87	15.55	7.97	8.15	15.71	8.06
	ENSMUSG00000032484	Ngp	neutrophilic granule protein [Source:MGI Symbol;Acc:MGI:105983]	20.9468	4.38866	1.01945e-72	1.68744e-70	yes	up	53.3	52.94	1.94	3.6	53.12	2.77
	ENSMUSG00000032496	Ltf	lactotransferrin [Source:MGI Symbol;Acc:MGI:96837]	9.73232	3.28278	5.38729e-19	1.59182e-17	yes	up	12.26	6.55	0.96	1.42	9.405	1.19
	ENSMUSG00000032501	Trib1	tribbles pseudokinase 1 [Source:MGI Symbol;Acc:MGI:2443397]	0.400244	-1.32105	3.59489e-23	1.3742e-21	yes	down	7.99	7.29	19.27	22.4	7.64	20.835
	ENSMUSG00000032531	Amotl2	angiomotin-like 2 [Source:MGI Symbol;Acc:MGI:1929286]	4.4988	2.16954	0.00189375	0.00796607	yes	up	0.79	0.7	0.31	1.34	0.745	0.825
	ENSMUSG00000032548	Slco2a1	solute carrier organic anion transporter family, member 2a1 [Source:MGI Symbol;Acc:MGI:1346021]	8.43063	3.07564	0.00185442	0.00783155	yes	up	0.28	0.32	0	0.11	0.3	0.055
	ENSMUSG00000032575	Manf	mesencephalic astrocyte-derived neurotrophic factor [Source:MGI Symbol;Acc:MGI:1922090]	2.06325	1.04492	9.95071e-28	4.9897e-26	yes	up	524.29	496.53	259.34	251.72	510.41	255.53
	ENSMUSG00000032586	Traip	TRAF-interacting protein [Source:MGI Symbol;Acc:MGI:1096377]	2.62953	1.3948	5.75778e-07	5.03665e-06	yes	up	6.44	5.49	3.73	2.37	5.965	3.05
	ENSMUSG00000032596	Uba7	ubiquitin-like modifier activating enzyme 7 [Source:MGI Symbol;Acc:MGI:1349462]	2.5509	1.351	1.6473e-50	1.73363e-48	yes	up	152.48	149.28	48.74	57.19	150.88	52.965
	ENSMUSG00000032598	Nckipsd	NCK interacting protein with SH3 domain [Source:MGI Symbol;Acc:MGI:1931834]	0.491179	-1.02568	1.87466e-14	3.9216e-13	yes	down	14.01	13.06	26.36	33.06	13.535	29.71
	ENSMUSG00000032656	Marchf3	membrane associated ring-CH-type finger 3 [Source:MGI Symbol;Acc:MGI:2443667]	0.407779	-1.29414	0.00014662	0.000818238	yes	down	3.57	4.78	9.74	12.8	4.175	11.27
	ENSMUSG00000032661	Oas3	2'-5' oligoadenylate synthetase 3 [Source:MGI Symbol;Acc:MGI:2180850]	15.3631	3.9414	0	0	yes	up	122.28	130.64	8.21	9.71	126.46	8.96
	ENSMUSG00000032690	Oas2	2'-5' oligoadenylate synthetase 2 [Source:MGI Symbol;Acc:MGI:2180852]	7.19776	2.84755	4.33811e-112	1.39548e-109	yes	up	46.92	53	7.18	7.45	49.96	7.315
	ENSMUSG00000032698	Lmo2	LIM domain only 2 [Source:MGI Symbol;Acc:MGI:102811]	2.05148	1.03667	2.87043e-18	8.16993e-17	yes	up	79.01	85.22	40.68	40.16	82.115	40.42
	ENSMUSG00000032715	Trib3	tribbles pseudokinase 3 [Source:MGI Symbol;Acc:MGI:1345675]	0.128265	-2.9628	9.1909e-129	4.23502e-126	yes	down	16.6	13.78	117.42	140.06	15.19	128.74
	ENSMUSG00000032717	Mdfi	MyoD family inhibitor [Source:MGI Symbol;Acc:MGI:107687]	3.09001	1.62761	0.0113736	0.0376083	yes	up	3.16	2.84	1.19	0.61	3	0.9
	ENSMUSG00000032766	Gng11	guanine nucleotide binding protein (G protein), gamma 11 [Source:MGI Symbol;Acc:MGI:1913316]	2.03446	1.02465	0.000680683	0.00322629	yes	up	18.05	17.48	10.45	8.37	17.765	9.41
	ENSMUSG00000032783	Troap	trophinin associated protein [Source:MGI Symbol;Acc:MGI:1925983]	2.45138	1.2936	6.51509e-06	4.76515e-05	yes	up	12	9.51	3.31	6.47	10.755	4.89
	ENSMUSG00000032878	Ccdc85a	coiled-coil domain containing 85A [Source:MGI Symbol;Acc:MGI:2445069]	3.30184	1.72327	1.08536e-06	9.18786e-06	yes	up	2.95	2.77	0.55	1.26	2.86	0.905
	ENSMUSG00000032915	Adgre4	adhesion G protein-coupled receptor E4 [Source:MGI Symbol;Acc:MGI:1196464]	2.85116	1.51155	0.00169961	0.00726231	yes	up	1.46	1.34	0.47	0.59	1.4	0.53
	ENSMUSG00000032946	Rasgrp2	RAS, guanyl releasing protein 2 [Source:MGI Symbol;Acc:MGI:1333849]	2.92365	1.54777	7.39418e-11	1.05847e-09	yes	up	27.03	31.77	8.95	10.56	29.4	9.755
	ENSMUSG00000032997	Chpf	chondroitin polymerizing factor [Source:MGI Symbol;Acc:MGI:106576]	0.454369	-1.13806	2.70608e-09	3.27671e-08	yes	down	4.88	4.95	10.85	13.73	4.915	12.29
	ENSMUSG00000033020	Polr2f	polymerase (RNA) II (DNA directed) polypeptide F [Source:MGI Symbol;Acc:MGI:1349393]	2.08242	1.05826	2.22781e-08	2.40089e-07	yes	up	88.22	99.21	61.5	46.09	93.715	53.795
	ENSMUSG00000033031	Cip2a	cell proliferation regulating inhibitor of protein phosphatase 2A [Source:MGI Symbol;Acc:MGI:2146335]	2.1851	1.1277	1.44356e-09	1.80965e-08	yes	up	11.23	10.56	4.31	5.75	10.895	5.03
	ENSMUSG00000033083	Tbc1d4	TBC1 domain family, member 4 [Source:MGI Symbol;Acc:MGI:2429660]	2.39279	1.25869	2.91287e-51	3.16315e-49	yes	up	156.12	155.33	60.96	74.92	155.725	67.94
	ENSMUSG00000033170	Card10	caspase recruitment domain family, member 10 [Source:MGI Symbol;Acc:MGI:2146012]	0.136139	-2.87684	0.000357508	0.00182053	yes	down	0.05	0.11	0.58	0.61	0.08	0.595
	ENSMUSG00000033278	Ptprm	protein tyrosine phosphatase receptor type M [Source:MGI Symbol;Acc:MGI:102694]	0.300211	-1.73595	9.70801e-05	0.000564309	yes	down	0.39	0.33	1.06	1.59	0.36	1.325
	ENSMUSG00000033307	Mif	macrophage migration inhibitory factor (glycosylation-inhibiting factor) [Source:MGI Symbol;Acc:MGI:96982]	4.18958	2.06681	1.82093e-11	2.84295e-10	yes	up	722.16	690.65	215.4	149.61	706.405	182.505
	ENSMUSG00000033355	Rtp4	receptor transporter protein 4 [Source:MGI Symbol;Acc:MGI:1915025]	10.1655	3.3456	2.57585e-112	8.44531e-110	yes	up	141.75	141.27	11.62	17.56	141.51	14.59
	ENSMUSG00000033420	Antxr1	anthrax toxin receptor 1 [Source:MGI Symbol;Acc:MGI:1916788]	3.91006	1.96719	8.36564e-05	0.00049376	yes	up	1.13	0.94	0.25	0.31	1.035	0.28
	ENSMUSG00000033470	Cysltr2	cysteinyl leukotriene receptor 2 [Source:MGI Symbol;Acc:MGI:1917336]	2.23927	1.16303	0.0032779	0.0129035	yes	up	7.94	8.78	3.26	3.55	8.36	3.405
	ENSMUSG00000033542	Arhgef5	Rho guanine nucleotide exchange factor 5 [Source:MGI Symbol;Acc:MGI:1858952]	3.38725	1.76012	0.00188171	0.00792716	yes	up	0.95	1	0.29	0.36	0.975	0.325
	ENSMUSG00000033705	Stard9	StAR related lipid transfer domain containing 9 [Source:MGI Symbol;Acc:MGI:3045258]	0.341084	-1.5518	1.22706e-23	4.7763e-22	yes	down	3.87	4.16	8.89	9.91	4.015	9.4
	ENSMUSG00000033768	Nrxn2	neurexin II [Source:MGI Symbol;Acc:MGI:1096362]	0.350672	-1.51181	0.0110902	0.0368165	yes	down	0.89	0.6	1.81	0.86	0.745	1.335
	ENSMUSG00000033825	Tpsb2	tryptase beta 2 [Source:MGI Symbol;Acc:MGI:96942]	3.9575	1.98459	0.000176038	0.000965659	yes	up	4.26	5.8	1.55	1.16	5.03	1.355
	ENSMUSG00000033847	Pla2g4c	phospholipase A2, group IVC (cytosolic, calcium-independent) [Source:MGI Symbol;Acc:MGI:1196403]	2.87669	1.52441	0.0074972	0.0263003	yes	up	1.05	1.02	0.42	0.35	1.035	0.385
	ENSMUSG00000033863	Klf9	Kruppel-like transcription factor 9 [Source:MGI Symbol;Acc:MGI:1333856]	0.42048	-1.24989	1.55056e-17	4.25007e-16	yes	down	7.12	6.95	18.78	17.39	7.035	18.085
	ENSMUSG00000033880	Lgals3bp	lectin, galactoside-binding, soluble, 3 binding protein [Source:MGI Symbol;Acc:MGI:99554]	3.53924	1.82344	4.91231e-95	1.21377e-92	yes	up	486.77	478.63	126.17	125.07	482.7	125.62
	ENSMUSG00000033960	Jcad	junctional cadherin 5 associated [Source:MGI Symbol;Acc:MGI:2685174]	3.03434	1.60138	6.04188e-36	4.10391e-34	yes	up	15.94	16.01	4.95	6.46	15.975	5.705
	ENSMUSG00000033970	Rfc3	replication factor C (activator 1) 3 [Source:MGI Symbol;Acc:MGI:1916513]	2.42002	1.27502	3.58072e-14	7.32866e-13	yes	up	39.85	42.13	15.61	17.88	40.99	16.745
	ENSMUSG00000034023	Fancd2	Fanconi anemia, complementation group D2 [Source:MGI Symbol;Acc:MGI:2448480]	2.23819	1.16233	1.49655e-06	1.23558e-05	yes	up	4.25	4.17	2.17	2.24	4.21	2.205
	ENSMUSG00000034028	Cd226	CD226 antigen [Source:MGI Symbol;Acc:MGI:3039602]	3.01263	1.59102	9.35261e-10	1.19709e-08	yes	up	7.87	7.81	2.07	2.98	7.84	2.525
	ENSMUSG00000034066	Farp2	FERM, RhoGEF and pleckstrin domain protein 2 [Source:MGI Symbol;Acc:MGI:2385126]	0.454524	-1.13757	0.0025026	0.010183	yes	down	0.93	0.91	2.05	2.31	0.92	2.18
	ENSMUSG00000034164	Emid1	EMI domain containing 1 [Source:MGI Symbol;Acc:MGI:2155091]	4.16593	2.05864	6.0613e-05	0.000368017	yes	up	3.37	2.9	0.55	1.22	3.135	0.885
	ENSMUSG00000034192	Lsm3	LSM3 homolog, U6 small nuclear RNA and mRNA degradation associated [Source:MGI Symbol;Acc:MGI:1914928]	2.87678	1.52445	6.93538e-22	2.43796e-20	yes	up	142.67	143.53	51.23	51.09	143.1	51.16
	ENSMUSG00000034206	Polq	polymerase (DNA directed), theta [Source:MGI Symbol;Acc:MGI:2155399]	2.03444	1.02463	5.41444e-05	0.000332839	yes	up	5.08	4.39	1.57	2.83	4.735	2.2
	ENSMUSG00000034226	Rhov	ras homolog family member V [Source:MGI Symbol;Acc:MGI:2444227]	3.91562	1.96924	6.05633e-07	5.28425e-06	yes	up	7.22	5.39	2.1	1.34	6.305	1.72
	ENSMUSG00000034329	Brip1	BRCA1 interacting protein C-terminal helicase 1 [Source:MGI Symbol;Acc:MGI:2442836]	2.24411	1.16614	6.44161e-05	0.000389582	yes	up	2.35	2.09	0.72	1.03	2.22	0.875
	ENSMUSG00000034394	Lif	leukemia inhibitory factor [Source:MGI Symbol;Acc:MGI:96787]	4.40458	2.13901	1.30383e-35	8.75156e-34	yes	up	18.7	23.39	7.75	4.53	21.045	6.14
	ENSMUSG00000034422	Parp14	poly (ADP-ribose) polymerase family, member 14 [Source:MGI Symbol;Acc:MGI:1919489]	2.7494	1.45912	7.44021e-61	1.02297e-58	yes	up	64	64.59	22.99	28.22	64.295	25.605
	ENSMUSG00000034459	Ifit1	interferon-induced protein with tetratricopeptide repeats 1 [Source:MGI Symbol;Acc:MGI:99450]	39.5905	5.30708	5.5702e-175	4.74831e-172	yes	up	53.68	53.87	1.57	1.35	53.775	1.46
	ENSMUSG00000034584	Exph5	exophilin 5 [Source:MGI Symbol;Acc:MGI:2443248]	24.3352	4.60497	0.013062	0.0425233	yes	up	0.12	0.16	0.01	0	0.14	0.005
	ENSMUSG00000034586	Hid1	HID1 domain containing [Source:MGI Symbol;Acc:MGI:2445087]	0.169215	-2.56307	1.46059e-06	1.21057e-05	yes	down	0.42	0.48	1.95	2.4	0.45	2.175
	ENSMUSG00000034730	Adgrb1	adhesion G protein-coupled receptor B1 [Source:MGI Symbol;Acc:MGI:1933736]	7.73052	2.95057	0.00687037	0.0244843	yes	up	0.65	0.79	0.04	0.04	0.72	0.04
	ENSMUSG00000034773	Hrob	homologous recombination factor with OB-fold [Source:MGI Symbol;Acc:MGI:2387601]	2.22198	1.15185	0.000157968	0.000874696	yes	up	5.1	5.86	2.32	2.78	5.48	2.55
	ENSMUSG00000034783	Cd207	CD207 antigen [Source:MGI Symbol;Acc:MGI:2180021]	0.0123118	-6.34381	0.000534537	0.00259639	yes	down	0	0	0.84	0.83	0	0.835
	ENSMUSG00000034799	Unc13a	unc-13 homolog A [Source:MGI Symbol;Acc:MGI:3051532]	0.456777	-1.13044	8.26671e-06	5.91684e-05	yes	down	1.04	1.11	2.27	1.73	1.075	2
	ENSMUSG00000034818	Celf5	CUGBP, Elav-like family member 5 [Source:MGI Symbol;Acc:MGI:2442333]	0.491287	-1.02536	0.000303325	0.00157376	yes	down	1.7	1.46	3.48	3.65	1.58	3.565
	ENSMUSG00000034825	Nrip3	nuclear receptor interacting protein 3 [Source:MGI Symbol;Acc:MGI:1925843]	4.01361	2.0049	0.00474738	0.0178121	yes	up	0.76	0.55	0.19	0.16	0.655	0.175
	ENSMUSG00000034833	Tespa1	thymocyte expressed, positive selection associated 1 [Source:MGI Symbol;Acc:MGI:1914846]	2.48931	1.31575	5.05465e-06	3.77637e-05	yes	up	11.81	12.13	3.81	6.09	11.97	4.95
	ENSMUSG00000034855	Cxcl10	C-X-C motif chemokine ligand 10 [Source:MGI Symbol;Acc:MGI:1352450]	70.3676	6.13684	1.81161e-17	4.88706e-16	yes	up	16.39	15.94	0.17	0.21	16.165	0.19
	ENSMUSG00000034883	Lrr1	leucine rich repeat protein 1 [Source:MGI Symbol;Acc:MGI:1916956]	3.28849	1.71743	5.04444e-05	0.000312056	yes	up	11.4	12.41	3.32	3.77	11.905	3.545
	ENSMUSG00000034906	Ncaph	non-SMC condensin I complex, subunit H [Source:MGI Symbol;Acc:MGI:2444777]	2.04527	1.03229	8.39816e-08	8.41741e-07	yes	up	12.65	12.82	5.9	7.82	12.735	6.86
	ENSMUSG00000034930	Rtkn	rhotekin [Source:MGI Symbol;Acc:MGI:107371]	0.365956	-1.45026	2.1938e-06	1.75267e-05	yes	down	3.26	3.83	12.04	9.58	3.545	10.81
	ENSMUSG00000034993	Vat1	vesicle amine transport 1 [Source:MGI Symbol;Acc:MGI:1349450]	0.391546	-1.35274	1.42633e-55	1.72465e-53	yes	down	86.39	86.69	237.7	238.9	86.54	238.3
	ENSMUSG00000035004	Igsf6	immunoglobulin superfamily, member 6 [Source:MGI Symbol;Acc:MGI:1891393]	2.30477	1.20462	8.02845e-11	1.14367e-09	yes	up	19.84	17.51	9.03	8.42	18.675	8.725
	ENSMUSG00000035042	Ccl5	C-C motif chemokine ligand 5 [Source:MGI Symbol;Acc:MGI:98262]	3.31582	1.72937	4.61703e-72	7.42601e-70	yes	up	9418.29	9609.43	3342.88	2887.41	9513.86	3115.14
	ENSMUSG00000035085	1700020L24Rik	RIKEN cDNA 1700020L24 gene [Source:MGI Symbol;Acc:MGI:1913580]	3.53958	1.82358	0.00764275	0.0267394	yes	up	3.97	5.61	1.76	2.22	4.79	1.99
	ENSMUSG00000035105	Egln3	egl-9 family hypoxia-inducible factor 3 [Source:MGI Symbol;Acc:MGI:1932288]	2.34688	1.23074	1.01488e-12	1.81942e-11	yes	up	17.64	17.5	6.91	9.36	17.57	8.135
	ENSMUSG00000035148	Gpr33	G protein-coupled receptor 33 [Source:MGI Symbol;Acc:MGI:1277106]	3.73018	1.89925	0.014818	0.0474071	yes	up	1.68	1.87	0.32	0.73	1.775	0.525
	ENSMUSG00000035165	Kcne3	potassium voltage-gated channel, Isk-related subfamily, gene 3 [Source:MGI Symbol;Acc:MGI:1891124]	3.45855	1.79017	0.00183812	0.00776467	yes	up	5.41	5.21	2.74	1.04	5.31	1.89
	ENSMUSG00000035183	Slc24a5	solute carrier family 24, member 5 [Source:MGI Symbol;Acc:MGI:2677271]	11.9663	3.5809	0.00117858	0.00523819	yes	up	1.18	0.72	0.13	0.06	0.95	0.095
	ENSMUSG00000035186	Ubd	ubiquitin D [Source:MGI Symbol;Acc:MGI:1344410]	87.8192	6.45646	7.81968e-09	9.00795e-08	yes	up	7.89	10.19	0.11	0.11	9.04	0.11
	ENSMUSG00000035208	Slfn8	schlafen 8 [Source:MGI Symbol;Acc:MGI:2672859]	5.17872	2.3726	8.79033e-69	1.36242e-66	yes	up	30.76	31.59	5.35	6.94	31.175	6.145
	ENSMUSG00000035215	Lsm7	LSM7 homolog, U6 small nuclear RNA and mRNA degradation associated [Source:MGI Symbol;Acc:MGI:1913344]	2.28959	1.19509	4.16561e-12	7.0108e-11	yes	up	198.07	213.35	94.33	80.99	205.71	87.66
	ENSMUSG00000035246	Pcyt1b	phosphate cytidylyltransferase 1, choline, beta isoform [Source:MGI Symbol;Acc:MGI:2147987]	3.47063	1.7952	8.43748e-05	0.000497334	yes	up	1.14	1.23	0.31	0.43	1.185	0.37
	ENSMUSG00000035274	Tpbg	trophoblast glycoprotein [Source:MGI Symbol;Acc:MGI:1341264]	4.94531	2.30606	0.000455589	0.00225271	yes	up	1.11	1.49	0.15	0.27	1.3	0.21
	ENSMUSG00000035284	Vps13c	vacuolar protein sorting 13C [Source:MGI Symbol;Acc:MGI:2444207]	0.481474	-1.05447	5.98437e-21	2.00447e-19	yes	down	14.26	12.64	22.28	24.01	13.45	23.145
	ENSMUSG00000035352	Ccl12	C-C motif chemokine ligand 12 [Source:MGI Symbol;Acc:MGI:108224]	6.66131	2.73581	0.000144838	0.000809353	yes	up	10.11	13.65	2.34	1.49	11.88	1.915
	ENSMUSG00000035373	Ccl7	C-C motif chemokine ligand 7 [Source:MGI Symbol;Acc:MGI:99512]	5.48484	2.45545	7.69502e-44	6.86871e-42	yes	up	108.52	108.4	22.96	19.76	108.46	21.36
	ENSMUSG00000035385	Ccl2	C-C motif chemokine ligand 2 [Source:MGI Symbol;Acc:MGI:98259]	9.53725	3.25357	4.20811e-154	2.98934e-151	yes	up	370.58	389.69	43.9	38.97	380.135	41.435
	ENSMUSG00000035429	Ptprh	protein tyrosine phosphatase receptor type H [Source:MGI Symbol;Acc:MGI:3026877]	50.9568	5.6712	1.52987e-16	3.89295e-15	yes	up	3.74	3.3	0.02	0.2	3.52	0.11
	ENSMUSG00000035455	Fignl1	fidgetin-like 1 [Source:MGI Symbol;Acc:MGI:1890648]	2.93261	1.55219	4.3392e-12	7.28857e-11	yes	up	9.28	8.26	2.97	3.74	8.77	3.355
	ENSMUSG00000035493	Tgfbi	transforming growth factor, beta induced [Source:MGI Symbol;Acc:MGI:99959]	0.419854	-1.25204	4.75825e-28	2.46432e-26	yes	down	33.3	31.86	86.08	79.5	32.58	82.79
	ENSMUSG00000035498	Cdcp1	CUB domain containing protein 1 [Source:MGI Symbol;Acc:MGI:2442010]	2.92039	1.54616	1.34811e-30	7.71275e-29	yes	up	24.57	24.4	7.48	10.15	24.485	8.815
	ENSMUSG00000035513	Ntng2	netrin G2 [Source:MGI Symbol;Acc:MGI:2159341]	0.475036	-1.07389	3.20019e-12	5.42887e-11	yes	down	18.24	22.34	39.75	49.82	20.29	44.785
	ENSMUSG00000035517	Tdrd7	tudor domain containing 7 [Source:MGI Symbol;Acc:MGI:2140279]	2.05142	1.03662	1.0011e-15	2.39044e-14	yes	up	41.04	35.91	16.23	17.01	38.475	16.62
	ENSMUSG00000035539	Ccdc180	coiled-coil domain containing 180 [Source:MGI Symbol;Acc:MGI:2685871]	29.7207	4.8934	0.00643032	0.0230947	yes	up	0.28	0.17	0.02	0	0.225	0.01
	ENSMUSG00000035692	Isg15	ISG15 ubiquitin-like modifier [Source:MGI Symbol;Acc:MGI:1855694]	52.0884	5.70289	0	0	yes	up	821.51	835	17.12	17.39	828.255	17.255
	ENSMUSG00000035735	Dagla	diacylglycerol lipase, alpha [Source:MGI Symbol;Acc:MGI:2677061]	0.214974	-2.21777	1.12024e-06	9.45497e-06	yes	down	0.29	0.22	1.39	1.16	0.255	1.275
	ENSMUSG00000035818	Plekhs1	pleckstrin homology domain containing, family S member 1 [Source:MGI Symbol;Acc:MGI:2443041]	2.45197	1.29394	0.000279393	0.00146026	yes	up	3.22	3.58	1.41	1.71	3.4	1.56
	ENSMUSG00000035835	Plppr3	phospholipid phosphatase related 3 [Source:MGI Symbol;Acc:MGI:2388640]	5.05384	2.33738	2.43488e-20	7.75929e-19	yes	up	9.56	10.44	1.69	1.7	10	1.695
	ENSMUSG00000035852	Misp	mitotic spindle positioning [Source:MGI Symbol;Acc:MGI:1926156]	21.3859	4.41859	4.6069e-06	3.46922e-05	yes	up	1.56	2.24	0.2	0.03	1.9	0.115
	ENSMUSG00000035929	H2-Q4	histocompatibility 2, Q region locus 4 [Source:MGI Symbol;Acc:MGI:95933]	2.36704	1.24309	3.31604e-08	3.49847e-07	yes	up	450.45	459.69	223.68	180.96	455.07	202.32
	ENSMUSG00000035954	Dock4	dedicator of cytokinesis 4 [Source:MGI Symbol;Acc:MGI:1918006]	0.440286	-1.18349	1.46099e-09	1.82881e-08	yes	down	2.1	1.65	3.87	5.33	1.875	4.6
	ENSMUSG00000036006	Ripor2	RHO family interacting cell polarization regulator 2 [Source:MGI Symbol;Acc:MGI:2444879]	2.13495	1.0942	2.50492e-06	1.98358e-05	yes	up	4.33	4.95	2.08	2.56	4.64	2.32
	ENSMUSG00000036062	Phf24	PHD finger protein 24 [Source:MGI Symbol;Acc:MGI:2140712]	0.451116	-1.14843	3.79038e-06	2.9096e-05	yes	down	1.53	2.09	3.37	5.47	1.81	4.42
	ENSMUSG00000036067	Slc2a6	solute carrier family 2 (facilitated glucose transporter), member 6 [Source:MGI Symbol;Acc:MGI:2443286]	0.484088	-1.04666	1.86393e-31	1.0958e-29	yes	down	67.44	65.69	140.52	159.44	66.565	149.98
	ENSMUSG00000036103	Colec12	collectin sub-family member 12 [Source:MGI Symbol;Acc:MGI:2152907]	0.193451	-2.36996	3.77886e-19	1.12632e-17	yes	down	1.11	1.16	6.19	5.69	1.135	5.94
	ENSMUSG00000036111	Lmo1	LIM domain only 1 [Source:MGI Symbol;Acc:MGI:102812]	0.365739	-1.45112	0.00370909	0.0144145	yes	down	1.39	3.28	7.77	6.93	2.335	7.35
	ENSMUSG00000036114	Rpp25l	ribonuclease P/MRP 25 subunit-like [Source:MGI Symbol;Acc:MGI:1917211]	2.06351	1.0451	1.83656e-05	0.000124055	yes	up	30.45	31.83	17.46	15.12	31.14	16.29
	ENSMUSG00000036172	Cd200r3	CD200 receptor 3 [Source:MGI Symbol;Acc:MGI:1921853]	2.19028	1.13112	2.73766e-17	7.28148e-16	yes	up	53.31	53.13	23.9	30.37	53.22	27.135
	ENSMUSG00000036186	Dipk1b	divergent protein kinase domain 1B [Source:MGI Symbol;Acc:MGI:1927576]	4.58424	2.19668	9.54621e-05	0.000556042	yes	up	4.02	3.48	1.19	0.44	3.75	0.815
	ENSMUSG00000036223	Ska1	spindle and kinetochore associated complex subunit 1 [Source:MGI Symbol;Acc:MGI:1913718]	2.4422	1.28818	2.23883e-05	0.000148232	yes	up	5.9	5.27	1.99	2.34	5.585	2.165
	ENSMUSG00000036322	H2-Ea	histocompatibility 2, class II antigen E alpha [Source:MGI Symbol;Acc:MGI:95900]	0.339003	-1.56063	6.51908e-78	1.18238e-75	yes	down	288.99	273.88	824.46	977.42	281.435	900.94
	ENSMUSG00000036356	Csgalnact1	chondroitin sulfate N-acetylgalactosaminyltransferase 1 [Source:MGI Symbol;Acc:MGI:2442354]	4.41124	2.14118	1.98871e-16	5.02303e-15	yes	up	5.62	5.89	1.27	1.65	5.755	1.46
	ENSMUSG00000036381	P2ry14	purinergic receptor P2Y, G-protein coupled, 14 [Source:MGI Symbol;Acc:MGI:2155705]	2.32479	1.2171	1.95765e-17	5.26434e-16	yes	up	69.66	74.71	24.91	39.35	72.185	32.13
	ENSMUSG00000036390	Gadd45a	growth arrest and DNA-damage-inducible 45 alpha [Source:MGI Symbol;Acc:MGI:107799]	0.478924	-1.06213	2.63503e-18	7.52505e-17	yes	down	48.19	49.44	109.61	118.06	48.815	113.835
	ENSMUSG00000036502	Tmem255a	transmembrane protein 255A [Source:MGI Symbol;Acc:MGI:3045722]	3.90837	1.96657	0.00607418	0.022034	yes	up	1.73	0.95	0.4	0.34	1.34	0.37
	ENSMUSG00000036534	Slc38a7	solute carrier family 38, member 7 [Source:MGI Symbol;Acc:MGI:2679005]	0.344933	-1.53561	1.07392e-27	5.36931e-26	yes	down	10.4	9.74	29.87	36.64	10.07	33.255
	ENSMUSG00000036585	Fgf1	fibroblast growth factor 1 [Source:MGI Symbol;Acc:MGI:95515]	2.33166	1.22136	3.08658e-07	2.81256e-06	yes	up	12.1	9.87	4.93	4.41	10.985	4.67
	ENSMUSG00000036594	H2-Aa	histocompatibility 2, class II antigen A, alpha [Source:MGI Symbol;Acc:MGI:95895]	0.388387	-1.36443	6.75254e-78	1.21183e-75	yes	down	639.09	635.68	1664.02	1891.99	637.385	1778.01
	ENSMUSG00000036606	Plxnb2	plexin B2 [Source:MGI Symbol;Acc:MGI:2154239]	0.43426	-1.20337	5.6545e-19	1.665e-17	yes	down	15.94	18.5	18.94	33.45	17.22	26.195
	ENSMUSG00000036617	Etl4	enhancer trap locus 4 [Source:MGI Symbol;Acc:MGI:95454]	0.357532	-1.48386	5.36048e-09	6.30282e-08	yes	down	1.68	1.29	4.35	4.01	1.485	4.18
	ENSMUSG00000036752	Tubb4b	tubulin, beta 4B class IVB [Source:MGI Symbol;Acc:MGI:1915472]	2.08708	1.06148	4.88623e-28	2.51678e-26	yes	up	159.83	159.12	82.4	83.71	159.475	83.055
	ENSMUSG00000036768	Kif15	kinesin family member 15 [Source:MGI Symbol;Acc:MGI:1098258]	2.74872	1.45876	3.65328e-13	6.82948e-12	yes	up	25.57	24.17	6.74	10.58	24.87	8.66
	ENSMUSG00000036782	Klhl13	kelch-like 13 [Source:MGI Symbol;Acc:MGI:1914705]	0.0780086	-3.68022	0.00417805	0.0159784	yes	down	0.02	0.09	0.26	0.78	0.055	0.52
	ENSMUSG00000036850	Mrpl41	mitochondrial ribosomal protein L41 [Source:MGI Symbol;Acc:MGI:1333816]	2.06977	1.04947	7.88367e-07	6.8055e-06	yes	up	46.45	58.13	27.22	27.79	52.29	27.505
	ENSMUSG00000036853	Mcoln3	mucolipin 3 [Source:MGI Symbol;Acc:MGI:1890500]	0.173205	-2.52944	0.000126338	0.000713224	yes	down	0.38	0.17	1.68	2.79	0.275	2.235
	ENSMUSG00000036912	Piwil4	piwi-like RNA-mediated gene silencing 4 [Source:MGI Symbol;Acc:MGI:3041167]	3.40074	1.76585	0.00584863	0.0213382	yes	up	1.48	1.39	0.42	0.51	1.435	0.465
	ENSMUSG00000036986	Pml	promyelocytic leukemia [Source:MGI Symbol;Acc:MGI:104662]	2.80969	1.49041	6.71678e-49	6.69675e-47	yes	up	53.26	58.23	21.46	22.68	55.745	22.07
	ENSMUSG00000037098	Rab11fip3	RAB11 family interacting protein 3 (class II) [Source:MGI Symbol;Acc:MGI:2444431]	0.468789	-1.09299	1.15343e-06	9.71584e-06	yes	down	2.25	2.56	5.01	5.26	2.405	5.135
	ENSMUSG00000037126	Psd	pleckstrin and Sec7 domain containing [Source:MGI Symbol;Acc:MGI:1920978]	0.459808	-1.1209	3.97108e-08	4.14085e-07	yes	down	21.35	21.09	45.52	43.44	21.22	44.48
	ENSMUSG00000037169	Mycn	v-myc avian myelocytomatosis viral related oncogene, neuroblastoma derived [Source:MGI Symbol;Acc:MGI:97357]	3.9615	1.98605	0.00190331	0.00800038	yes	up	1.27	1.16	0.35	0.31	1.215	0.33
	ENSMUSG00000037217	Syn1	synapsin I [Source:MGI Symbol;Acc:MGI:98460]	0.443446	-1.17317	2.2496e-15	5.10698e-14	yes	down	8.18	8.37	19.8	20.54	8.275	20.17
	ENSMUSG00000037225	Fgf2	fibroblast growth factor 2 [Source:MGI Symbol;Acc:MGI:95516]	0.335781	-1.57441	1.70305e-08	1.87445e-07	yes	down	0.98	0.87	3.14	2.89	0.925	3.015
	ENSMUSG00000037239	Spred3	sprouty-related EVH1 domain containing 3 [Source:MGI Symbol;Acc:MGI:2142186]	0.360524	-1.47183	5.01632e-07	4.43125e-06	yes	down	1.38	1.35	4.34	4.76	1.365	4.55
	ENSMUSG00000037278	Tmem97	transmembrane protein 97 [Source:MGI Symbol;Acc:MGI:1916321]	2.62835	1.39416	1.29901e-16	3.33536e-15	yes	up	37.99	38.94	15.26	16.39	38.465	15.825
	ENSMUSG00000037306	Man1c1	mannosidase, alpha, class 1C, member 1 [Source:MGI Symbol;Acc:MGI:2446214]	0.448327	-1.15738	3.6098e-13	6.76301e-12	yes	down	5.41	5.5	13.63	12.55	5.455	13.09
	ENSMUSG00000037313	Tacc3	transforming, acidic coiled-coil containing protein 3 [Source:MGI Symbol;Acc:MGI:1341163]	2.24819	1.16877	1.87804e-17	5.05825e-16	yes	up	42.86	45.32	18.21	19.66	44.09	18.935
	ENSMUSG00000037341	Slc9a7	solute carrier family 9 (sodium/hydrogen exchanger), member 7 [Source:MGI Symbol;Acc:MGI:2444530]	0.455947	-1.13306	0.000126844	0.000715846	yes	down	4.7	3.72	11.15	9.88	4.21	10.515
	ENSMUSG00000037362	Ccn3	cellular communication network factor 3 [Source:MGI Symbol;Acc:MGI:109185]	2.43912	1.28636	3.68309e-18	1.0379e-16	yes	up	45.87	42.12	15.31	24.01	43.995	19.66
	ENSMUSG00000037408	Cnnm4	cyclin M4 [Source:MGI Symbol;Acc:MGI:2151060]	0.455081	-1.13581	4.48158e-09	5.306e-08	yes	down	3.1	3.02	6.53	7.81	3.06	7.17
	ENSMUSG00000037411	Serpine1	serine (or cysteine) peptidase inhibitor, clade E, member 1 [Source:MGI Symbol;Acc:MGI:97608]	2.10429	1.07333	0.0128537	0.0419251	yes	up	2.14	1.71	0.83	1.12	1.925	0.975
	ENSMUSG00000037465	Klf10	Kruppel-like transcription factor 10 [Source:MGI Symbol;Acc:MGI:1101353]	0.336836	-1.56988	4.64419e-20	1.46086e-18	yes	down	6.72	6.01	17.22	23.28	6.365	20.25
	ENSMUSG00000037466	Tedc1	tubulin epsilon and delta complex 1 [Source:MGI Symbol;Acc:MGI:2144738]	2.00901	1.00648	0.000248415	0.0013125	yes	up	7.03	7.23	4.26	5.22	7.13	4.74
	ENSMUSG00000037474	Dtl	denticleless E3 ubiquitin protein ligase [Source:MGI Symbol;Acc:MGI:1924093]	2.55769	1.35484	4.78723e-12	8.01744e-11	yes	up	8.34	7.96	2.88	4.02	8.15	3.45
	ENSMUSG00000037482	Erv3	endogenous retroviral sequence 3 [Source:MGI Symbol;Acc:MGI:1919245]	4.02373	2.00853	0.0116897	0.0385788	yes	up	0.56	0.64	0.18	0.14	0.6	0.16
	ENSMUSG00000037531	Mrpl47	mitochondrial ribosomal protein L47 [Source:MGI Symbol;Acc:MGI:1921850]	2.1718	1.11889	6.82591e-07	5.92843e-06	yes	up	18.72	12.41	7.68	8.9	15.565	8.29
	ENSMUSG00000037548	H2-DMb2	histocompatibility 2, class II, locus Mb2 [Source:MGI Symbol;Acc:MGI:95923]	0.446371	-1.16368	2.25778e-24	9.09998e-23	yes	down	87.6	87.25	179.43	246.63	87.425	213.03
	ENSMUSG00000037579	Kcnh3	potassium voltage-gated channel, subfamily H (eag-related), member 3 [Source:MGI Symbol;Acc:MGI:1341723]	0.480352	-1.05784	2.43375e-06	1.93081e-05	yes	down	3.58	3.58	7.5	7.14	3.58	7.32
	ENSMUSG00000037601	Nme1	NME/NM23 nucleoside diphosphate kinase 1 [Source:MGI Symbol;Acc:MGI:97355]	2.02789	1.01998	8.77221e-16	2.11239e-14	yes	up	69.47	74.08	40.34	46.35	71.775	43.345
	ENSMUSG00000037625	Cldn11	claudin 11 [Source:MGI Symbol;Acc:MGI:106925]	6.79194	2.76382	1.03023e-05	7.26701e-05	yes	up	2.72	2.6	0.17	0.69	2.66	0.43
	ENSMUSG00000037646	Vps13b	vacuolar protein sorting 13B [Source:MGI Symbol;Acc:MGI:1916380]	0.400707	-1.31938	1.68445e-29	9.11691e-28	yes	down	4.09	3.62	9.47	11.1	3.855	10.285
	ENSMUSG00000037706	Cd81	CD81 antigen [Source:MGI Symbol;Acc:MGI:1096398]	0.340638	-1.55369	4.39318e-42	3.78279e-40	yes	down	36.08	35.65	113.11	114.89	35.865	114
	ENSMUSG00000037759	Ptger2	prostaglandin E receptor 2 (subtype EP2) [Source:MGI Symbol;Acc:MGI:97794]	0.213546	-2.22738	2.06557e-30	1.17779e-28	yes	down	2.5	2.78	14.22	13.97	2.64	14.095
	ENSMUSG00000037847	Nmrk1	nicotinamide riboside kinase 1 [Source:MGI Symbol;Acc:MGI:2147434]	2.02529	1.01813	2.33813e-10	3.21994e-09	yes	up	30.58	33.17	16.52	18.78	31.875	17.65
	ENSMUSG00000037849	Ifi206	interferon activated gene 206 [Source:MGI Symbol;Acc:MGI:3646410]	25.7983	4.6892	1.38948e-08	1.54328e-07	yes	up	1.63	1.44	0.05	0.08	1.535	0.065
	ENSMUSG00000037868	Egr2	early growth response 2 [Source:MGI Symbol;Acc:MGI:95296]	0.446789	-1.16233	1.27981e-24	5.20753e-23	yes	down	29.51	30.98	77.94	73.37	30.245	75.655
	ENSMUSG00000037894	H2az1	H2A.Z variant histone 1 [Source:MGI Symbol;Acc:MGI:1888388]	2.41718	1.27333	1.16913e-54	1.3842e-52	yes	up	1281.85	1295.99	576.02	573.45	1288.92	574.735
	ENSMUSG00000037907	Ankrd13b	ankyrin repeat domain 13b [Source:MGI Symbol;Acc:MGI:2144501]	0.468079	-1.09518	9.05836e-16	2.17209e-14	yes	down	12.65	11.93	28.23	29.36	12.29	28.795
	ENSMUSG00000037921	Ddx60	DExD/H box helicase 60 [Source:MGI Symbol;Acc:MGI:2384570]	8.25866	3.04591	4.33253e-107	1.31902e-104	yes	up	21.53	21.2	2.31	2.97	21.365	2.64
	ENSMUSG00000037991	Rmi2	RecQ mediated genome instability 2 [Source:MGI Symbol;Acc:MGI:2685383]	2.29821	1.20051	1.90728e-06	1.54183e-05	yes	up	4.51	4.72	1.99	2.36	4.615	2.175
	ENSMUSG00000037995	Igsf9	immunoglobulin superfamily, member 9 [Source:MGI Symbol;Acc:MGI:2135283]	0.460142	-1.11985	4.93521e-18	1.38389e-16	yes	down	21.91	20.85	41.33	47.98	21.38	44.655
	ENSMUSG00000037997	Parp11	poly (ADP-ribose) polymerase family, member 11 [Source:MGI Symbol;Acc:MGI:2141505]	2.52609	1.33691	1.97908e-26	9.04595e-25	yes	up	44.02	46.98	19.82	26.12	45.5	22.97
	ENSMUSG00000038005	Hpf1	histone PARylation factor 1 [Source:MGI Symbol;Acc:MGI:1919862]	2.05752	1.0409	1.39208e-11	2.21602e-10	yes	up	53.11	53.01	24.11	29.7	53.06	26.905
	ENSMUSG00000038065	Mturn	maturin, neural progenitor differentiation regulator homolog (Xenopus) [Source:MGI Symbol;Acc:MGI:1915485]	0.332036	-1.59059	4.67357e-11	6.8808e-10	yes	down	1.79	2.04	4.46	4.54	1.915	4.5
	ENSMUSG00000038128	Camk4	calcium/calmodulin-dependent protein kinase IV [Source:MGI Symbol;Acc:MGI:88258]	6.746	2.75403	3.3204e-19	9.93148e-18	yes	up	8.2	10.24	1.28	1.43	9.22	1.355
	ENSMUSG00000038170	Pde4dip	phosphodiesterase 4D interacting protein (myomegalin) [Source:MGI Symbol;Acc:MGI:1891434]	0.391906	-1.35142	3.24161e-24	1.29127e-22	yes	down	10.06	8.88	20.08	25.7	9.47	22.89
	ENSMUSG00000038180	Spag4	sperm associated antigen 4 [Source:MGI Symbol;Acc:MGI:2444120]	8.00159	3.00029	0.0137683	0.0445395	yes	up	0.77	1.48	0.34	0.04	1.125	0.19
	ENSMUSG00000038260	Trpm4	transient receptor potential cation channel, subfamily M, member 4 [Source:MGI Symbol;Acc:MGI:1915917]	0.438959	-1.18784	3.19447e-10	4.35004e-09	yes	down	8.6	8.22	14.56	17.64	8.41	16.1
	ENSMUSG00000038305	Spats2l	spermatogenesis associated, serine-rich 2-like [Source:MGI Symbol;Acc:MGI:1914448]	35.8097	5.16228	4.54024e-09	5.37173e-08	yes	up	1.63	2.4	0.14	0.04	2.015	0.09
	ENSMUSG00000038357	Camp	cathelicidin antimicrobial peptide [Source:MGI Symbol;Acc:MGI:108443]	26.6667	4.73697	7.94241e-06	5.70388e-05	yes	up	6.48	4.86	0.3	0.16	5.67	0.23
	ENSMUSG00000038371	Sbf2	SET binding factor 2 [Source:MGI Symbol;Acc:MGI:1921831]	0.491983	-1.02332	1.17562e-15	2.78378e-14	yes	down	6.54	7.32	14.25	17.95	6.93	16.1
	ENSMUSG00000038374	Rbm8a	RNA binding motif protein 8a [Source:MGI Symbol;Acc:MGI:1913129]	2.4654	1.30182	6.15889e-28	3.11581e-26	yes	up	53.81	58.16	25.41	25.1	55.985	25.255
	ENSMUSG00000038379	Ttk	Ttk protein kinase [Source:MGI Symbol;Acc:MGI:1194921]	2.31726	1.21242	1.70562e-06	1.3867e-05	yes	up	6.6	6.44	2.6	3.39	6.52	2.995
	ENSMUSG00000038393	Txnip	thioredoxin interacting protein [Source:MGI Symbol;Acc:MGI:1889549]	0.294816	-1.76211	3.95347e-87	8.75359e-85	yes	down	99.33	102.59	333.36	419.11	100.96	376.235
	ENSMUSG00000038422	Hdhd3	haloacid dehalogenase-like hydrolase domain containing 3 [Source:MGI Symbol;Acc:MGI:1919998]	3.7822	1.91923	0.0141069	0.0454563	yes	up	1.75	3.19	1.06	0.32	2.47	0.69
	ENSMUSG00000038489	Polr2l	polymerase (RNA) II (DNA directed) polypeptide L [Source:MGI Symbol;Acc:MGI:1913741]	2.46536	1.3018	1.19516e-10	1.67293e-09	yes	up	22.6	27.28	11.75	10	24.94	10.875
	ENSMUSG00000038507	Parp12	poly (ADP-ribose) polymerase family, member 12 [Source:MGI Symbol;Acc:MGI:2143990]	3.57508	1.83797	2.12823e-82	4.1232e-80	yes	up	91.48	91.35	26.87	28.64	91.415	27.755
	ENSMUSG00000038508	Gdf15	growth differentiation factor 15 [Source:MGI Symbol;Acc:MGI:1346047]	0.444646	-1.16927	0.0112438	0.0372368	yes	down	2.26	1.52	4.77	4.43	1.89	4.6
	ENSMUSG00000038539	Atf5	activating transcription factor 5 [Source:MGI Symbol;Acc:MGI:2141857]	0.444302	-1.17039	8.63443e-40	6.8469e-38	yes	down	193.16	198.94	480.68	466.73	196.05	473.705
	ENSMUSG00000038576	Susd4	sushi domain containing 4 [Source:MGI Symbol;Acc:MGI:2138351]	0.369586	-1.43602	0.000358416	0.00182462	yes	down	1.08	1.01	2.32	4.04	1.045	3.18
	ENSMUSG00000038732	Mboat1	membrane bound O-acyltransferase domain containing 1 [Source:MGI Symbol;Acc:MGI:2387184]	2.09618	1.06776	8.87673e-05	0.000520067	yes	up	6.69	7.37	2.71	2.97	7.03	2.84
	ENSMUSG00000038742	Angptl6	angiopoietin-like 6 [Source:MGI Symbol;Acc:MGI:1917976]	0.210604	-2.2474	9.55717e-09	1.0841e-07	yes	down	1.9	1.09	7.54	7.8	1.495	7.67
	ENSMUSG00000038893	Fam117a	family with sequence similarity 117, member A [Source:MGI Symbol;Acc:MGI:2144564]	2.10264	1.0722	4.10166e-08	4.26398e-07	yes	up	15.48	14.32	7.47	7.47	14.9	7.47
	ENSMUSG00000038967	Pdk2	pyruvate dehydrogenase kinase, isoenzyme 2 [Source:MGI Symbol;Acc:MGI:1343087]	0.491893	-1.02358	0.000272002	0.00142469	yes	down	3.74	3.25	6.06	9.93	3.495	7.995
	ENSMUSG00000039055	Eme1	essential meiotic structure-specific endonuclease 1 [Source:MGI Symbol;Acc:MGI:3576783]	3.93578	1.97665	1.8611e-08	2.03527e-07	yes	up	6.07	5.53	1.73	1.75	5.8	1.74
	ENSMUSG00000039095	En2	engrailed 2 [Source:MGI Symbol;Acc:MGI:95390]	2.99011	1.5802	8.0872e-07	6.96709e-06	yes	up	3.49	3.13	1.06	1.34	3.31	1.2
	ENSMUSG00000039114	Nrn1	neuritin 1 [Source:MGI Symbol;Acc:MGI:1915654]	4.40094	2.13781	0.0132614	0.0430737	yes	up	1.5	1.25	0.62	0.16	1.375	0.39
	ENSMUSG00000039126	Prune2	prune homolog 2 [Source:MGI Symbol;Acc:MGI:1925004]	0.365934	-1.45034	1.55475e-15	3.62612e-14	yes	down	2.69	2.92	7.96	9.31	2.805	8.635
	ENSMUSG00000039145	Camk1d	calcium/calmodulin-dependent protein kinase ID [Source:MGI Symbol;Acc:MGI:2442190]	0.493915	-1.01767	6.09209e-09	7.1091e-08	yes	down	2.68	3.28	5.46	7.05	2.98	6.255
	ENSMUSG00000039146	Ifi44l	interferon-induced protein 44 like [Source:MGI Symbol;Acc:MGI:95975]	40.8365	5.35179	1.67578e-150	1.09886e-147	yes	up	96.69	98.58	2.49	2.69	97.635	2.59
	ENSMUSG00000039187	Fanci	Fanconi anemia, complementation group I [Source:MGI Symbol;Acc:MGI:2384790]	2.87478	1.52345	5.09538e-06	3.80347e-05	yes	up	2.47	2.14	0.75	0.92	2.305	0.835
	ENSMUSG00000039196	Orm1	orosomucoid 1 [Source:MGI Symbol;Acc:MGI:97443]	33.9168	5.08393	0.00374852	0.0145455	yes	up	2.55	2.07	0	0.15	2.31	0.075
	ENSMUSG00000039236	Isg20	interferon-stimulated protein [Source:MGI Symbol;Acc:MGI:1928895]	14.589	3.86681	2.1287e-77	3.78043e-75	yes	up	78.55	74.05	6.52	4.69	76.3	5.605
	ENSMUSG00000039304	Tnfsf10	tumor necrosis factor (ligand) superfamily, member 10 [Source:MGI Symbol;Acc:MGI:107414]	6.08008	2.60409	1.31166e-26	6.04389e-25	yes	up	5.92	5.16	0.86	1.1	5.54	0.98
	ENSMUSG00000039315	Clnk	cytokine-dependent hematopoietic cell linker [Source:MGI Symbol;Acc:MGI:1351468]	3.15633	1.65825	0.00419182	0.0160275	yes	up	2.31	2.27	0.86	0.72	2.29	0.79
	ENSMUSG00000039396	Neil3	nei like 3 (E. coli) [Source:MGI Symbol;Acc:MGI:2384588]	2.40946	1.26871	1.28006e-05	8.88587e-05	yes	up	6.67	7.77	2.35	5.17	7.22	3.76
	ENSMUSG00000039501	Znfx1	zinc finger, NFX1-type containing 1 [Source:MGI Symbol;Acc:MGI:2138982]	2.19649	1.1352	6.01198e-40	4.81213e-38	yes	up	80.62	84.55	35.73	41.49	82.585	38.61
	ENSMUSG00000039699	Batf2	basic leucine zipper transcription factor, ATF-like 2 [Source:MGI Symbol;Acc:MGI:1921731]	2.64784	1.40482	1.31956e-06	1.10064e-05	yes	up	12.39	13.15	5.12	6.26	12.77	5.69
	ENSMUSG00000039748	Exo1	exonuclease 1 [Source:MGI Symbol;Acc:MGI:1349427]	4.03343	2.01201	1.94554e-10	2.68579e-09	yes	up	9.28	5.32	1.83	2.18	7.3	2.005
	ENSMUSG00000039824	Myl6b	myosin, light polypeptide 6B [Source:MGI Symbol;Acc:MGI:1917789]	3.80731	1.92877	0.00036992	0.00187367	yes	up	4.85	6.05	1.49	1.45	5.45	1.47
	ENSMUSG00000039851	Epcip	exosomal polycystin 1 interacting protein [Source:MGI Symbol;Acc:MGI:1921637]	2.09245	1.06519	0.000825985	0.00382046	yes	up	4.58	4.02	2.39	2.6	4.3	2.495
	ENSMUSG00000039873	Neurl2	neuralized E3 ubiquitin protein ligase 2 [Source:MGI Symbol;Acc:MGI:3043305]	0.447865	-1.15887	0.0119865	0.0394484	yes	down	3.42	2.39	7.45	6.57	2.905	7.01
	ENSMUSG00000039908	Slc26a11	solute carrier family 26, member 11 [Source:MGI Symbol;Acc:MGI:2444589]	0.337833	-1.56562	1.23383e-06	1.03522e-05	yes	down	1.4	1.62	4.16	5.51	1.51	4.835
	ENSMUSG00000039960	Rhou	ras homolog family member U [Source:MGI Symbol;Acc:MGI:1916831]	2.39328	1.25899	0.000109437	0.00062737	yes	up	3.05	3.07	1.38	1.37	3.06	1.375
	ENSMUSG00000039976	Tbc1d16	TBC1 domain family, member 16 [Source:MGI Symbol;Acc:MGI:2652878]	0.305746	-1.70959	1.20349e-41	1.02081e-39	yes	down	4.98	4.94	18.05	17.72	4.96	17.885
	ENSMUSG00000039982	Dtx4	deltex 4, E3 ubiquitin ligase [Source:MGI Symbol;Acc:MGI:2672905]	0.498321	-1.00485	7.12399e-12	1.17654e-10	yes	down	6.45	5.79	13.42	13.02	6.12	13.22
	ENSMUSG00000039994	Timeless	timeless circadian clock 1 [Source:MGI Symbol;Acc:MGI:1321393]	3.00955	1.58955	3.60428e-23	1.37471e-21	yes	up	17.06	18.32	5.61	6.03	17.69	5.82
	ENSMUSG00000039997	Ifi203	interferon activated gene 203 [Source:MGI Symbol;Acc:MGI:96428]	5.1298	2.3589	2.48283e-85	5.03926e-83	yes	up	85.85	87.11	15.08	21.97	86.48	18.525
	ENSMUSG00000040026	Saa3	serum amyloid A 3 [Source:MGI Symbol;Acc:MGI:98223]	5.07122	2.34233	1.0073e-09	1.28543e-08	yes	up	35.05	33.3	6.33	7.82	34.175	7.075
	ENSMUSG00000040033	Stat2	signal transducer and activator of transcription 2 [Source:MGI Symbol;Acc:MGI:103039]	2.31411	1.21046	2.82485e-36	1.94983e-34	yes	up	125.49	125.76	51.63	65.59	125.625	58.61
	ENSMUSG00000040046	Tph1	tryptophan hydroxylase 1 [Source:MGI Symbol;Acc:MGI:98796]	6.04483	2.5957	2.6513e-25	1.14436e-23	yes	up	13.89	15.4	2.2	2.47	14.645	2.335
	ENSMUSG00000040147	Maob	monoamine oxidase B [Source:MGI Symbol;Acc:MGI:96916]	5.12498	2.35755	0.000249823	0.00131906	yes	up	1.65	1.65	0.18	0.55	1.65	0.365
	ENSMUSG00000040152	Thbs1	thrombospondin 1 [Source:MGI Symbol;Acc:MGI:98737]	2.15953	1.11072	6.50636e-29	3.45303e-27	yes	up	89.71	86.96	37.37	51.22	88.335	44.295
	ENSMUSG00000040204	Pclaf	PCNA clamp associated factor [Source:MGI Symbol;Acc:MGI:1915276]	4.73016	2.24189	1.54673e-49	1.57906e-47	yes	up	43.12	41.39	9.45	9.28	42.255	9.365
	ENSMUSG00000040249	Lrp1	low density lipoprotein receptor-related protein 1 [Source:MGI Symbol;Acc:MGI:96828]	0.357434	-1.48425	7.76894e-32	4.68031e-30	yes	down	24.71	30.72	68.08	56.72	27.715	62.4
	ENSMUSG00000040253	Gbp7	guanylate binding protein 7 [Source:MGI Symbol;Acc:MGI:2444421]	6.57823	2.7177	4.01736e-78	7.36472e-76	yes	up	18.52	17.92	2.9	3.5	18.22	3.2
	ENSMUSG00000040254	Sema3d	sema domain, immunoglobulin domain (Ig), short basic domain, secreted, (semaphorin) 3D [Source:MGI Symbol;Acc:MGI:1860118]	58.5691	5.87207	0.000319055	0.00164686	yes	up	0.29	0.38	0	0.02	0.335	0.01
	ENSMUSG00000040270	Bach2	BTB and CNC homology, basic leucine zipper transcription factor 2 [Source:MGI Symbol;Acc:MGI:894679]	0.372417	-1.42501	0.00319522	0.0126163	yes	down	0.83	0.27	0.54	0.66	0.55	0.6
	ENSMUSG00000040276	Pacsin1	protein kinase C and casein kinase substrate in neurons 1 [Source:MGI Symbol;Acc:MGI:1345181]	0.451182	-1.14822	0.000360363	0.00183288	yes	down	1.15	1.63	3	2.98	1.39	2.99
	ENSMUSG00000040296	Rigi	RNA sensor RIG-I [Source:MGI Symbol;Acc:MGI:2442858]	4.84279	2.27584	2.36002e-85	4.84771e-83	yes	up	68.02	64.08	12.02	17.05	66.05	14.535
	ENSMUSG00000040314	Ctsg	cathepsin G [Source:MGI Symbol;Acc:MGI:88563]	6.1722	2.62578	1.46215e-66	2.20604e-64	yes	up	110.55	104.07	18.15	19.59	107.31	18.87
	ENSMUSG00000040323	Gm15429	predicted pseudogene 15429 [Source:MGI Symbol;Acc:MGI:3642423]	0.00145092	-9.42882	0.000470363	0.0023193	yes	down	0	0	4.16	31.77	0	17.965
	ENSMUSG00000040328	Or2v1	olfactory receptor family 2 subfamily V member 1 [Source:MGI Symbol;Acc:MGI:1333785]	8.67411	3.11672	1.01816e-09	1.29833e-08	yes	up	2.75	2.42	0.31	0.32	2.585	0.315
	ENSMUSG00000040451	Sgms1	sphingomyelin synthase 1 [Source:MGI Symbol;Acc:MGI:2444110]	0.498239	-1.00509	2.21684e-16	5.5827e-15	yes	down	16.06	14.57	29.73	35.6	15.315	32.665
	ENSMUSG00000040483	Xaf1	XIAP associated factor 1 [Source:MGI Symbol;Acc:MGI:3772572]	6.68658	2.74127	2.54138e-118	8.66561e-116	yes	up	198.93	195.51	28.88	39.29	197.22	34.085
	ENSMUSG00000040528	Milr1	mast cell immunoglobulin like receptor 1 [Source:MGI Symbol;Acc:MGI:2685731]	2.00537	1.00386	7.29246e-10	9.48354e-09	yes	up	44.87	44.21	23.9	27.12	44.54	25.51
	ENSMUSG00000040552	C3ar1	complement component 3a receptor 1 [Source:MGI Symbol;Acc:MGI:1097680]	2.22283	1.1524	5.59291e-15	1.22562e-13	yes	up	14.03	14.49	6.94	6.88	14.26	6.91
	ENSMUSG00000040557	Mettl27	methyltransferase like 27 [Source:MGI Symbol;Acc:MGI:1933146]	0.416276	-1.26439	1.47527e-14	3.10902e-13	yes	down	11.89	11.71	31.01	31.48	11.8	31.245
	ENSMUSG00000040563	Plppr2	phospholipid phosphatase related 2 [Source:MGI Symbol;Acc:MGI:2384575]	0.489097	-1.03181	0.00635307	0.0228606	yes	down	1.16	1.93	3.34	3.72	1.545	3.53
	ENSMUSG00000040658	Dnph1	2'-deoxynucleoside 5'-phosphate N-hydrolase 1 [Source:MGI Symbol;Acc:MGI:3039376]	2.47436	1.30706	0.000229796	0.00122431	yes	up	8.48	9.45	3.94	3.89	8.965	3.915
	ENSMUSG00000040663	Clcf1	cardiotrophin-like cytokine factor 1 [Source:MGI Symbol;Acc:MGI:1930088]	0.361703	-1.46712	8.03196e-09	9.24001e-08	yes	down	2.89	2.8	9.68	10.92	2.845	10.3
	ENSMUSG00000040703	Cyp2s1	cytochrome P450, family 2, subfamily s, polypeptide 1 [Source:MGI Symbol;Acc:MGI:1921384]	0.392336	-1.34984	0.00578879	0.021138	yes	down	0.67	0.91	1.81	1.81	0.79	1.81
	ENSMUSG00000040710	St8sia4	ST8 alpha-N-acetyl-neuraminide alpha-2,8-sialyltransferase 4 [Source:MGI Symbol;Acc:MGI:106018]	2.80469	1.48784	1.18898e-51	1.29942e-49	yes	up	50.48	47.17	16.98	20.76	48.825	18.87
	ENSMUSG00000040721	Zfhx2	zinc finger homeobox 2 [Source:MGI Symbol;Acc:MGI:2686934]	0.380653	-1.39345	1.51026e-17	4.15298e-16	yes	down	1.75	1.85	5.42	5.2	1.8	5.31
	ENSMUSG00000040722	Scamp5	secretory carrier membrane protein 5 [Source:MGI Symbol;Acc:MGI:1928948]	0.416318	-1.26424	1.87566e-07	1.77459e-06	yes	down	3.19	3.77	9.46	10.26	3.48	9.86
	ENSMUSG00000040729	Cep126	centrosomal protein 126 [Source:MGI Symbol;Acc:MGI:2680221]	0.492278	-1.02245	0.00293065	0.0116877	yes	down	2.46	1.84	2.71	3.44	2.15	3.075
	ENSMUSG00000040749	Siah1b	siah E3 ubiquitin protein ligase 1B [Source:MGI Symbol;Acc:MGI:108063]	2.02616	1.01875	0.0124363	0.0407744	yes	up	6.04	4.1	2.65	4.2	5.07	3.425
	ENSMUSG00000040899	Ccr6	C-C motif chemokine receptor 6 [Source:MGI Symbol;Acc:MGI:1333797]	0.263504	-1.9241	0.0011502	0.00512674	yes	down	1.05	0.78	2.74	4.67	0.915	3.705
	ENSMUSG00000040950	Mgl2	macrophage galactose N-acetyl-galactosamine specific lectin 2 [Source:MGI Symbol;Acc:MGI:2385729]	0.380891	-1.39255	8.3526e-76	1.42403e-73	yes	down	440.8	407.8	1201.97	1310.17	424.3	1256.07
	ENSMUSG00000040963	Asgr2	asialoglycoprotein receptor 2 [Source:MGI Symbol;Acc:MGI:88082]	0.465899	-1.10191	2.2231e-15	5.05356e-14	yes	down	70.99	72.25	145.85	205.9	71.62	175.875
	ENSMUSG00000040998	Npnt	nephronectin [Source:MGI Symbol;Acc:MGI:2148811]	3.14186	1.65162	1.72379e-11	2.70367e-10	yes	up	5.07	4.39	1.43	2.14	4.73	1.785
	ENSMUSG00000041220	Elovl6	ELOVL fatty acid elongase 6 [Source:MGI Symbol;Acc:MGI:2156528]	2.48683	1.31431	1.9851e-07	1.86984e-06	yes	up	3.22	3.83	1.45	1.94	3.525	1.695
	ENSMUSG00000041329	Atp1b2	ATPase, Na+/K+ transporting, beta 2 polypeptide [Source:MGI Symbol;Acc:MGI:88109]	7.16971	2.84191	0.0107147	0.0357206	yes	up	0.46	0.9	0.35	0.21	0.68	0.28
	ENSMUSG00000041406	Firrm	FIGNL1 interacting regulator of recombination and mitosis [Source:MGI Symbol;Acc:MGI:3590554]	2.02363	1.01694	0.000420025	0.00209877	yes	up	4.23	3.9	1.9	2.73	4.065	2.315
	ENSMUSG00000041431	Ccnb1	cyclin B1 [Source:MGI Symbol;Acc:MGI:88302]	2.28116	1.18976	3.16561e-16	7.86743e-15	yes	up	30.34	28.18	12.27	15.38	29.26	13.825
	ENSMUSG00000041440	Gk5	glycerol kinase 5 [Source:MGI Symbol;Acc:MGI:2443336]	0.466688	-1.09947	0.000787696	0.00365747	yes	down	1.42	1	2.58	2.89	1.21	2.735
	ENSMUSG00000041481	Serpina3g	serine (or cysteine) peptidase inhibitor, clade A, member 3G [Source:MGI Symbol;Acc:MGI:105046]	2.33724	1.22481	3.01419e-30	1.70162e-28	yes	up	253.25	247.21	96.98	135.94	250.23	116.46
	ENSMUSG00000041498	Kif14	kinesin family member 14 [Source:MGI Symbol;Acc:MGI:1098226]	2.03927	1.02805	6.80909e-05	0.000409049	yes	up	2.21	2.17	1.14	1.09	2.19	1.115
	ENSMUSG00000041552	Ptchd1	patched domain containing 1 [Source:MGI Symbol;Acc:MGI:2685233]	0.282023	-1.82611	6.0146e-11	8.71223e-10	yes	down	1.61	2.45	7.2	7.38	2.03	7.29
	ENSMUSG00000041571	Selenow	selenoprotein W [Source:MGI Symbol;Acc:MGI:1100878]	2.7416	1.45502	1.89897e-42	1.65181e-40	yes	up	440.42	460.43	182.21	173.61	450.425	177.91
	ENSMUSG00000041608	Entpd3	ectonucleoside triphosphate diphosphohydrolase 3 [Source:MGI Symbol;Acc:MGI:1321386]	0.183328	-2.4475	1.57324e-05	0.000107763	yes	down	0.31	0.19	1.22	1.92	0.25	1.57
	ENSMUSG00000041633	Kctd12b	potassium channel tetramerisation domain containing 12b [Source:MGI Symbol;Acc:MGI:2444667]	0.340086	-1.55603	1.35968e-06	1.13134e-05	yes	down	0.83	0.75	2.48	2.52	0.79	2.5
	ENSMUSG00000041642	Kif21b	kinesin family member 21B [Source:MGI Symbol;Acc:MGI:109234]	0.488671	-1.03306	6.13158e-22	2.16433e-20	yes	down	10.37	9.58	20.71	20.78	9.975	20.745
	ENSMUSG00000041750	Cd1d2	CD1d2 antigen [Source:MGI Symbol;Acc:MGI:107675]	2.33074	1.22079	4.97891e-05	0.000308899	yes	up	9.04	9.05	3.88	4.45	9.045	4.165
	ENSMUSG00000041754	Trem3	triggering receptor expressed on myeloid cells 3 [Source:MGI Symbol;Acc:MGI:1930003]	5.05161	2.33674	0.00018362	0.00100241	yes	up	4.47	5.01	1.09	0.93	4.74	1.01
	ENSMUSG00000041762	Gpr155	G protein-coupled receptor 155 [Source:MGI Symbol;Acc:MGI:1915776]	0.208299	-2.26327	4.10249e-14	8.33815e-13	yes	down	1.1	0.91	4.67	4.32	1.005	4.495
	ENSMUSG00000041782	Lad1	ladinin [Source:MGI Symbol;Acc:MGI:109343]	0.433499	-1.2059	1.95522e-38	1.47498e-36	yes	down	42.6	44.94	96.57	115.18	43.77	105.875
	ENSMUSG00000041827	Oasl1	2'-5' oligoadenylate synthetase-like 1 [Source:MGI Symbol;Acc:MGI:2180849]	17.7285	4.148	0	0	yes	up	194.61	193.84	10.87	13	194.225	11.935
	ENSMUSG00000041842	Fhdc1	FH2 domain containing 1 [Source:MGI Symbol;Acc:MGI:2684972]	0.0870465	-3.52207	2.38607e-06	1.89768e-05	yes	down	0.05	0.21	0.75	0.66	0.13	0.705
	ENSMUSG00000041859	Mcm3	minichromosome maintenance complex component 3 [Source:MGI Symbol;Acc:MGI:101845]	2.32302	1.216	1.19026e-29	6.48329e-28	yes	up	61.35	56.34	27.7	27.49	58.845	27.595
	ENSMUSG00000041936	Agrn	agrin [Source:MGI Symbol;Acc:MGI:87961]	4.9575	2.30961	1.76638e-89	3.9625e-87	yes	up	44.2	45.34	7.36	9.56	44.77	8.46
	ENSMUSG00000041954	Tnfrsf18	tumor necrosis factor receptor superfamily, member 18 [Source:MGI Symbol;Acc:MGI:894675]	2.91716	1.54456	7.23391e-22	2.53246e-20	yes	up	55.41	57.58	19.34	23.05	56.495	21.195
	ENSMUSG00000041957	Pkp2	plakophilin 2 [Source:MGI Symbol;Acc:MGI:1914701]	0.404924	-1.30428	5.02396e-11	7.36487e-10	yes	down	5.02	6.01	15.7	13.54	5.515	14.62
	ENSMUSG00000041992	Rapgef5	Rap guanine nucleotide exchange factor (GEF) 5 [Source:MGI Symbol;Acc:MGI:2444365]	3.73796	1.90225	5.55028e-36	3.78507e-34	yes	up	12.23	12.54	4.28	3.83	12.385	4.055
	ENSMUSG00000042029	Ncapg2	non-SMC condensin II complex, subunit G2 [Source:MGI Symbol;Acc:MGI:1923294]	2.08602	1.06076	2.67411e-08	2.84943e-07	yes	up	13.92	10.74	5.55	5.56	12.33	5.555
	ENSMUSG00000042035	Igsf3	immunoglobulin superfamily, member 3 [Source:MGI Symbol;Acc:MGI:1926158]	0.378681	-1.40094	5.56012e-09	6.51957e-08	yes	down	1.13	1.06	3.32	2.91	1.095	3.115
	ENSMUSG00000042082	Arsb	arylsulfatase B [Source:MGI Symbol;Acc:MGI:88075]	2.13765	1.09603	1.38132e-12	2.44804e-11	yes	up	13.71	12.65	6.01	7.34	13.18	6.675
	ENSMUSG00000042155	Klhl23	kelch-like 23 [Source:MGI Symbol;Acc:MGI:2683536]	3.2059	1.68073	0.000281455	0.00146924	yes	up	1.47	1.35	0.69	1.12	1.41	0.905
	ENSMUSG00000042251	Pm20d1	peptidase M20 domain containing 1 [Source:MGI Symbol;Acc:MGI:2442939]	0.451635	-1.14677	0.00805394	0.0279657	yes	down	0.6	0.34	1.03	1.12	0.47	1.075
	ENSMUSG00000042345	Ubash3a	ubiquitin associated and SH3 domain containing, A [Source:MGI Symbol;Acc:MGI:1926074]	9.32944	3.22179	4.48599e-11	6.63328e-10	yes	up	3.76	2.88	0.37	0.36	3.32	0.365
	ENSMUSG00000042351	Grap2	GRB2-related adaptor protein 2 [Source:MGI Symbol;Acc:MGI:1333842]	2.49546	1.31931	0.000856319	0.00394471	yes	up	1.3	1.31	0.49	0.7	1.305	0.595
	ENSMUSG00000042367	Gjb3	gap junction protein, beta 3 [Source:MGI Symbol;Acc:MGI:95721]	10.172	3.34652	0.00308057	0.0122226	yes	up	0.9	0.8	0.1	0.11	0.85	0.105
	ENSMUSG00000042388	Dlgap3	DLG associated protein 3 [Source:MGI Symbol;Acc:MGI:3039563]	0.407646	-1.29461	0.00086221	0.00396863	yes	down	0.73	0.83	2.18	1.92	0.78	2.05
	ENSMUSG00000042474	Fcmr	Fc fragment of IgM receptor [Source:MGI Symbol;Acc:MGI:1916419]	4.25385	2.08877	2.83521e-05	0.000184989	yes	up	13.81	15.99	1.64	3.06	14.9	2.35
	ENSMUSG00000042489	Clspn	claspin [Source:MGI Symbol;Acc:MGI:2445153]	2.6174	1.38813	1.42521e-10	1.98678e-09	yes	up	6.58	6.62	2.78	3.33	6.6	3.055
	ENSMUSG00000042541	Sem1	SEM1, 26S proteasome complex subunit [Source:MGI Symbol;Acc:MGI:109238]	2.12553	1.08782	1.83155e-15	4.22546e-14	yes	up	117.77	120.32	66.58	53.63	119.045	60.105
	ENSMUSG00000042626	Shc1	src homology 2 domain-containing transforming protein C1 [Source:MGI Symbol;Acc:MGI:98296]	0.468843	-1.09282	2.38356e-35	1.58122e-33	yes	down	52.67	51.85	117.6	124.3	52.26	120.95
	ENSMUSG00000042745	Id1	inhibitor of DNA binding 1, HLH protein [Source:MGI Symbol;Acc:MGI:96396]	5.85254	2.54906	1.75089e-33	1.10151e-31	yes	up	51.74	52.28	8.62	10.6	52.01	9.61
	ENSMUSG00000042834	Nrep	neuronal regeneration related protein [Source:MGI Symbol;Acc:MGI:99444]	2.15016	1.10445	2.78863e-07	2.56575e-06	yes	up	13.76	11.14	6.76	6.2	12.45	6.48
	ENSMUSG00000042978	Sbk1	SH3-binding kinase 1 [Source:MGI Symbol;Acc:MGI:2135937]	0.462144	-1.11359	4.19717e-06	3.19026e-05	yes	down	2.25	1.97	4.93	4.91	2.11	4.92
	ENSMUSG00000043017	Ptgir	prostaglandin I receptor (IP) [Source:MGI Symbol;Acc:MGI:99535]	0.314421	-1.66923	1.12994e-46	1.09457e-44	yes	down	13.73	13.85	45.09	47.14	13.79	46.115
	ENSMUSG00000043263	Ifi209	interferon activated gene 209 [Source:MGI Symbol;Acc:MGI:2138243]	8.28106	3.04981	1.35538e-86	2.85283e-84	yes	up	43.87	43.72	4.2	7.1	43.795	5.65
	ENSMUSG00000043415	Otud1	OTU domain containing 1 [Source:MGI Symbol;Acc:MGI:1918448]	2.02512	1.01801	0.00474435	0.0178046	yes	up	2.9	2.86	1.65	1.4	2.88	1.525
	ENSMUSG00000043421	Hilpda	hypoxia inducible lipid droplet associated [Source:MGI Symbol;Acc:MGI:1916823]	3.34948	1.74394	1.52459e-14	3.20898e-13	yes	up	34.93	40.22	12.91	11.29	37.575	12.1
	ENSMUSG00000043633	Fam221b	family with sequence similarity 221, member B [Source:MGI Symbol;Acc:MGI:2441678]	2.24907	1.16933	0.000248428	0.0013125	yes	up	2.66	2.6	1.23	1.28	2.63	1.255
	ENSMUSG00000043770	Gm12481	predicted gene 12481 [Source:MGI Symbol;Acc:MGI:3650743]	2.53476	1.34185	0.000906288	0.00414022	yes	up	233.45	189.03	109.2	98.06	211.24	103.63
	ENSMUSG00000043822	Adamtsl5	ADAMTS-like 5 [Source:MGI Symbol;Acc:MGI:1913798]	0.306059	-1.70812	1.27023e-08	1.41821e-07	yes	down	4.27	2.88	5.5	7.31	3.575	6.405
	ENSMUSG00000043932	Klri2	killer cell lectin-like receptor family I member 2 [Source:MGI Symbol;Acc:MGI:2443965]	3.37965	1.75687	0.00101594	0.0045895	yes	up	1.07	1.07	0.36	0.32	1.07	0.34
	ENSMUSG00000043940	Wdfy3	WD repeat and FYVE domain containing 3 [Source:MGI Symbol;Acc:MGI:1096875]	0.476892	-1.06826	7.56731e-18	2.10809e-16	yes	down	6.25	4.62	12.76	13.87	5.435	13.315
	ENSMUSG00000044033	Ccdc141	coiled-coil domain containing 141 [Source:MGI Symbol;Acc:MGI:1919735]	0.274624	-1.86447	1.64742e-05	0.000112528	yes	down	0.4	0.38	0.97	1.4	0.39	1.185
	ENSMUSG00000044037	Als2cl	ALS2 C-terminal like [Source:MGI Symbol;Acc:MGI:2447532]	0.495276	-1.01369	4.60013e-08	4.76474e-07	yes	down	3.91	4.37	9.09	8.97	4.14	9.03
	ENSMUSG00000044072	Eml6	echinoderm microtubule associated protein like 6 [Source:MGI Symbol;Acc:MGI:2442895]	0.380252	-1.39497	5.39762e-05	0.000332097	yes	down	1.01	0.73	2.51	2.19	0.87	2.35
	ENSMUSG00000044103	Il36g	interleukin 36G [Source:MGI Symbol;Acc:MGI:2449929]	2.51221	1.32896	1.7495e-05	0.000118519	yes	up	7.69	8.49	3.61	3.33	8.09	3.47
	ENSMUSG00000044156	Hepacam2	HEPACAM family member 2 [Source:MGI Symbol;Acc:MGI:2141520]	3.93473	1.97626	1.08274e-45	1.01987e-43	yes	up	56.41	60.21	14.29	19.59	58.31	16.94
	ENSMUSG00000044201	Cdc25c	cell division cycle 25C [Source:MGI Symbol;Acc:MGI:88350]	2.09164	1.06464	0.0100563	0.0338231	yes	up	3.42	3.11	1.75	1.55	3.265	1.65
	ENSMUSG00000044254	Pcsk9	proprotein convertase subtilisin/kexin type 9 [Source:MGI Symbol;Acc:MGI:2140260]	9.49946	3.24785	2.10287e-05	0.000139937	yes	up	0.84	1.1	0.17	0.05	0.97	0.11
	ENSMUSG00000044258	Ctla2a	cytotoxic T lymphocyte-associated protein 2 alpha [Source:MGI Symbol;Acc:MGI:88554]	4.02628	2.00945	1.16905e-19	3.58475e-18	yes	up	40.25	41.75	12.1	8.33	41	10.215
	ENSMUSG00000044287	Nrn1l	neuritin 1-like [Source:MGI Symbol;Acc:MGI:2443642]	7.79797	2.9631	0.000732701	0.00343938	yes	up	7.93	4.96	1.12	0.67	6.445	0.895
	ENSMUSG00000044485	Klk1b11	kallikrein 1-related peptidase b11 [Source:MGI Symbol;Acc:MGI:892023]	0.126226	-2.98591	3.25571e-220	3.96476e-217	yes	down	80.3	81.51	672.28	716.81	80.905	694.545
	ENSMUSG00000044562	Rasip1	Ras interacting protein 1 [Source:MGI Symbol;Acc:MGI:1917153]	2.56868	1.36103	0.00328679	0.0129325	yes	up	1.51	1.77	0.57	0.82	1.64	0.695
	ENSMUSG00000044646	Zbtb7c	zinc finger and BTB domain containing 7C [Source:MGI Symbol;Acc:MGI:2443302]	0.0876169	-3.51265	0.00624132	0.0224955	yes	down	0.03	0.04	0.31	0.33	0.035	0.32
	ENSMUSG00000044667	Plppr4	phospholipid phosphatase related 4 [Source:MGI Symbol;Acc:MGI:106530]	0.483477	-1.04848	6.87653e-10	9.01137e-09	yes	down	4.59	3.97	10.06	8.96	4.28	9.51
	ENSMUSG00000044703	Phf11a	PHD finger protein 11A [Source:MGI Symbol;Acc:MGI:1918441]	13.3878	3.74284	9.69309e-56	1.18041e-53	yes	up	35.39	36.57	2.61	3.22	35.98	2.915
	ENSMUSG00000044712	Slc38a6	solute carrier family 38, member 6 [Source:MGI Symbol;Acc:MGI:3648156]	0.460115	-1.11993	2.96045e-30	1.67684e-28	yes	down	30.78	26.95	65.7	72.54	28.865	69.12
	ENSMUSG00000044816	D630023F18Rik	RIKEN cDNA D630023F18 gene [Source:MGI Symbol;Acc:MGI:2138198]	21.2686	4.41065	8.16833e-05	0.000483716	yes	up	1.51	1.82	0.19	0	1.665	0.095
	ENSMUSG00000044927	H1f10	H1.10 linker histone [Source:MGI Symbol;Acc:MGI:2685307]	0.414384	-1.27096	1.79273e-09	2.22124e-08	yes	down	10.62	13.17	31.08	30.91	11.895	30.995
	ENSMUSG00000045102	Poln	DNA polymerase N [Source:MGI Symbol;Acc:MGI:2675617]	3.89856	1.96294	0.0145355	0.0466608	yes	up	1.84	1.19	0.84	0.2	1.515	0.52
	ENSMUSG00000045273	Cenph	centromere protein H [Source:MGI Symbol;Acc:MGI:1349448]	3.60694	1.85077	1.64685e-09	2.05242e-08	yes	up	14.5	13.06	4.48	3.72	13.78	4.1
	ENSMUSG00000045287	Rtn4rl1	reticulon 4 receptor-like 1 [Source:MGI Symbol;Acc:MGI:2661375]	0.324914	-1.62187	0.013614	0.044118	yes	down	0.3	0.2	0.93	0.74	0.25	0.835
	ENSMUSG00000045404	Kcnk13	potassium channel, subfamily K, member 13 [Source:MGI Symbol;Acc:MGI:2384976]	0.297764	-1.74776	7.41603e-16	1.80108e-14	yes	down	3.9	2.86	12.67	11.77	3.38	12.22
	ENSMUSG00000045551	Fpr1	formyl peptide receptor 1 [Source:MGI Symbol;Acc:MGI:107443]	2.55291	1.35214	1.58429e-06	1.30108e-05	yes	up	13.27	12.58	5.63	5.29	12.925	5.46
	ENSMUSG00000045658	Pid1	phosphotyrosine interaction domain containing 1 [Source:MGI Symbol;Acc:MGI:2138391]	0.268904	-1.89484	3.88698e-21	1.31486e-19	yes	down	4.56	3.74	14.99	17.58	4.15	16.285
	ENSMUSG00000045672	Col27a1	collagen, type XXVII, alpha 1 [Source:MGI Symbol;Acc:MGI:2672118]	0.468521	-1.09381	2.80473e-08	2.9793e-07	yes	down	2.9	2.66	6.3	8.59	2.78	7.445
	ENSMUSG00000045780	Or51v8	olfactory receptor family 51 subfamily V member 8 [Source:MGI Symbol;Acc:MGI:3030458]	2.11836	1.08294	0.00275322	0.0110633	yes	up	1.39	1.34	0.56	0.82	1.365	0.69
	ENSMUSG00000045790	Ccdc149	coiled-coil domain containing 149 [Source:MGI Symbol;Acc:MGI:2685293]	0.120341	-3.05481	0.000485039	0.00238038	yes	down	0.17	0.04	0.96	1.28	0.105	1.12
	ENSMUSG00000045826	Ptprcap	protein tyrosine phosphatase receptor type C polypeptide-associated protein [Source:MGI Symbol;Acc:MGI:97811]	2.99538	1.58274	8.70012e-13	1.5663e-11	yes	up	37.13	37.2	13.43	13	37.165	13.215
	ENSMUSG00000045932	Ifit2	interferon-induced protein with tetratricopeptide repeats 2 [Source:MGI Symbol;Acc:MGI:99449]	50.3311	5.65338	1.74413e-252	2.70324e-249	yes	up	56.49	59.1	1.13	1.34	57.795	1.235
	ENSMUSG00000045991	Onecut2	one cut domain, family member 2 [Source:MGI Symbol;Acc:MGI:1891408]	0.274782	-1.86364	0.000179935	0.000985138	yes	down	0.09	0.07	0.29	0.34	0.08	0.315
	ENSMUSG00000046169	Adamts6	ADAM metallopeptidase with thrombospondin type 1 motif 6 [Source:MGI Symbol;Acc:MGI:1347348]	2.97073	1.57082	0.000662306	0.00315145	yes	up	0.7	0.93	0.23	0.37	0.815	0.3
	ENSMUSG00000046179	E2f8	E2F transcription factor 8 [Source:MGI Symbol;Acc:MGI:1922038]	2.3007	1.20207	2.77279e-12	4.76066e-11	yes	up	12.18	12.49	5.15	6.51	12.335	5.83
	ENSMUSG00000046295	Ankle1	ankyrin repeat and LEM domain containing 1 [Source:MGI Symbol;Acc:MGI:1918775]	5.20967	2.38119	7.88008e-08	7.93079e-07	yes	up	5.98	5.81	0.7	1.18	5.895	0.94
	ENSMUSG00000046516	Cox17	cytochrome c oxidase assembly protein 17, copper chaperone [Source:MGI Symbol;Acc:MGI:1333806]	2.22037	1.1508	1.98935e-15	4.55254e-14	yes	up	682.42	737.61	368.11	234.36	710.015	301.235
	ENSMUSG00000046532	Ar	androgen receptor [Source:MGI Symbol;Acc:MGI:88064]	2.92934	1.55057	3.0612e-10	4.18192e-09	yes	up	2	1.89	0.62	0.82	1.945	0.72
	ENSMUSG00000046546	Fam43a	family with sequence similarity 43, member A [Source:MGI Symbol;Acc:MGI:2676309]	0.497212	-1.00807	1.3234e-06	1.10277e-05	yes	down	5.51	4.7	11.95	10.08	5.105	11.015
	ENSMUSG00000046591	Ticrr	TOPBP1-interacting checkpoint and replication regulator [Source:MGI Symbol;Acc:MGI:1924261]	2.10411	1.07321	1.01511e-05	7.1782e-05	yes	up	2.54	2.32	1.17	1.29	2.43	1.23
	ENSMUSG00000046593	Tmem215	transmembrane protein 215 [Source:MGI Symbol;Acc:MGI:2444167]	8.64559	3.11197	0.000282616	0.00147394	yes	up	1.08	0.86	0.07	0.18	0.97	0.125
	ENSMUSG00000046718	Bst2	bone marrow stromal cell antigen 2 [Source:MGI Symbol;Acc:MGI:1916800]	10.4629	3.38721	1.79254e-198	1.69784e-195	yes	up	1462.28	1535.64	169.59	139.53	1498.96	154.56
	ENSMUSG00000046727	Cystm1	cysteine-rich transmembrane module containing 1 [Source:MGI Symbol;Acc:MGI:1913310]	3.95012	1.9819	8.54539e-34	5.4362e-32	yes	up	107.72	117.86	31.89	29.11	112.79	30.5
	ENSMUSG00000046768	Rhoj	ras homolog family member J [Source:MGI Symbol;Acc:MGI:1931551]	0.165863	-2.59193	8.91832e-06	6.35213e-05	yes	down	0.33	0.32	1.8	2.3	0.325	2.05
	ENSMUSG00000046879	Irgm1	immunity-related GTPase family M member 1 [Source:MGI Symbol;Acc:MGI:107567]	5.10501	2.35191	2.41006e-115	8.05669e-113	yes	up	126.31	126.22	24.04	29.41	126.265	26.725
	ENSMUSG00000046997	Spsb4	splA/ryanodine receptor domain and SOCS box containing 4 [Source:MGI Symbol;Acc:MGI:2183445]	0.418055	-1.25823	0.0104263	0.0348569	yes	down	0.95	0.83	3.72	2.57	0.89	3.145
	ENSMUSG00000047193	Dync2h1	dynein cytoplasmic 2 heavy chain 1 [Source:MGI Symbol;Acc:MGI:107736]	0.490204	-1.02855	6.66892e-05	0.000401477	yes	down	0.53	0.67	1.35	1.61	0.6	1.48
	ENSMUSG00000047222	Rnase2a	ribonuclease, RNase A family, 2A (liver, eosinophil-derived neurotoxin) [Source:MGI Symbol;Acc:MGI:1890465]	0.388353	-1.36456	2.31085e-24	9.2919e-23	yes	down	127.68	126.11	383.35	323	126.895	353.175
	ENSMUSG00000047415	Gpr68	G protein-coupled receptor 68 [Source:MGI Symbol;Acc:MGI:2441763]	0.378085	-1.40322	1.0507e-25	4.70166e-24	yes	down	13.04	10.97	31.32	41.16	12.005	36.24
	ENSMUSG00000047502	Mroh7	maestro heat-like repeat family member 7 [Source:MGI Symbol;Acc:MGI:2685873]	0.132179	-2.91943	0.00454653	0.0171604	yes	down	0.12	0.06	0.67	0.8	0.09	0.735
	ENSMUSG00000047534	Mis18bp1	MIS18 binding protein 1 [Source:MGI Symbol;Acc:MGI:2145099]	2.07825	1.05537	3.14694e-06	2.44987e-05	yes	up	5.92	5.71	2.8	2.65	5.815	2.725
	ENSMUSG00000047632	Fgfbp3	fibroblast growth factor binding protein 3 [Source:MGI Symbol;Acc:MGI:1919764]	2.71752	1.44229	0.00362621	0.0141149	yes	up	2.94	2.73	1.21	1.03	2.835	1.12
	ENSMUSG00000047678	Gpr82	G protein-coupled receptor 82 [Source:MGI Symbol;Acc:MGI:2441734]	0.114837	-3.12234	0.00447714	0.0169473	yes	down	0.11	0.03	0.5	0.86	0.07	0.68
	ENSMUSG00000047735	Samd9l	sterile alpha motif domain containing 9-like [Source:MGI Symbol;Acc:MGI:1343184]	4.93655	2.3035	2.22628e-94	5.42227e-92	yes	up	38.7	37.87	7.35	9.46	38.285	8.405
	ENSMUSG00000047746	Fbxo40	F-box protein 40 [Source:MGI Symbol;Acc:MGI:2443753]	0.450632	-1.14998	3.82918e-07	3.44141e-06	yes	down	2.06	1.89	4.54	4.65	1.975	4.595
	ENSMUSG00000047757	Fancb	Fanconi anemia, complementation group B [Source:MGI Symbol;Acc:MGI:2448558]	2.9055	1.53879	0.000398652	0.00200077	yes	up	2.37	1.91	0.7	0.9	2.14	0.8
	ENSMUSG00000047793	Sned1	sushi, nidogen and EGF-like domains 1 [Source:MGI Symbol;Acc:MGI:3045960]	0.317089	-1.65704	2.10956e-09	2.5912e-08	yes	down	0.58	1.62	1.62	2.94	1.1	2.28
	ENSMUSG00000047880	Cxcr5	C-X-C motif chemokine receptor 5 [Source:MGI Symbol;Acc:MGI:103567]	2.09749	1.06866	0.00755463	0.0264691	yes	up	3.87	5.53	3.23	2.45	4.7	2.84
	ENSMUSG00000047898	Ccr4	C-C motif chemokine receptor 4 [Source:MGI Symbol;Acc:MGI:107824]	3.40024	1.76564	0.00095465	0.00434022	yes	up	1.63	1.47	0.52	0.46	1.55	0.49
	ENSMUSG00000047959	Kcna3	potassium voltage-gated channel, shaker-related subfamily, member 3 [Source:MGI Symbol;Acc:MGI:96660]	0.429821	-1.21819	0.000430314	0.00214515	yes	down	2.94	1.99	6.52	5.79	2.465	6.155
	ENSMUSG00000047992	Dipk1c	divergent protein kinase domain 1C [Source:MGI Symbol;Acc:MGI:3041188]	20.1471	4.3325	0.000108528	0.000623206	yes	up	1.16	1.36	0.07	0.07	1.26	0.07
	ENSMUSG00000047996	Prrg1	proline rich Gla (G-carboxyglutamic acid) 1 [Source:MGI Symbol;Acc:MGI:1917364]	2.92901	1.55041	0.0104145	0.0348355	yes	up	1.08	1.01	0.4	0.27	1.045	0.335
	ENSMUSG00000048022	Tmem229a	transmembrane protein 229A [Source:MGI Symbol;Acc:MGI:2442812]	10.5986	3.40581	0.00844769	0.0291607	yes	up	0.24	0.19	0.03	0.01	0.215	0.02
	ENSMUSG00000048058	Ldlrad3	low density lipoprotein receptor class A domain containing 3 [Source:MGI Symbol;Acc:MGI:2138856]	0.411024	-1.28271	7.19121e-09	8.329e-08	yes	down	2.71	2.47	6.05	7.34	2.59	6.695
	ENSMUSG00000048078	Tenm4	teneurin transmembrane protein 4 [Source:MGI Symbol;Acc:MGI:2447063]	0.0702238	-3.8319	3.62843e-09	4.32595e-08	yes	down	0.01	0.1	0.68	1.28	0.055	0.98
	ENSMUSG00000048148	Nwd1	NACHT and WD repeat domain containing 1 [Source:MGI Symbol;Acc:MGI:2442268]	2.66185	1.41243	0.00774069	0.0270377	yes	up	0.39	0.47	0.14	0.19	0.43	0.165
	ENSMUSG00000048217	Nags	N-acetylglutamate synthase [Source:MGI Symbol;Acc:MGI:2387600]	0.195137	-2.35744	1.32323e-06	1.10277e-05	yes	down	0.75	0.51	3.66	3.22	0.63	3.44
	ENSMUSG00000048327	Ckap2l	cytoskeleton associated protein 2-like [Source:MGI Symbol;Acc:MGI:1917716]	2.37071	1.24532	9.01236e-10	1.15876e-08	yes	up	10.33	8.82	4.04	4.71	9.575	4.375
	ENSMUSG00000048329	Mfsd6l	major facilitator superfamily domain containing 6-like [Source:MGI Symbol;Acc:MGI:2384904]	0.472256	-1.08236	0.000255531	0.00134752	yes	down	2.78	3.1	6.16	7.32	2.94	6.74
	ENSMUSG00000048349	Pou4f1	POU domain, class 4, transcription factor 1 [Source:MGI Symbol;Acc:MGI:102525]	3.59083	1.84432	2.15203e-40	1.7555e-38	yes	up	51.01	53.6	13.67	12.83	52.305	13.25
	ENSMUSG00000048376	F2r	coagulation factor II thrombin receptor [Source:MGI Symbol;Acc:MGI:101802]	2.00962	1.00692	7.80913e-12	1.27894e-10	yes	up	35.18	34.52	14.71	23.09	34.85	18.9
	ENSMUSG00000048612	Myof	myoferlin [Source:MGI Symbol;Acc:MGI:1919192]	0.262533	-1.92943	1.88933e-119	6.57373e-117	yes	down	49.87	50.62	144.44	153.18	50.245	148.81
	ENSMUSG00000048779	P2ry6	pyrimidinergic receptor P2Y, G-protein coupled, 6 [Source:MGI Symbol;Acc:MGI:2673874]	0.456165	-1.13237	3.41305e-13	6.40849e-12	yes	down	13.96	13.14	29.58	36.2	13.55	32.89
	ENSMUSG00000048852	Gm12185	predicted gene 12185 [Source:MGI Symbol;Acc:MGI:3652173]	4.75853	2.25052	8.19802e-13	1.48507e-11	yes	up	2.68	2.64	0.61	0.61	2.66	0.61
	ENSMUSG00000048905	Bnip5	BCL2 interacting protein 5 [Source:MGI Symbol;Acc:MGI:1925441]	7.09172	2.82614	3.63803e-13	6.80843e-12	yes	up	4.31	2.28	0.32	1.14	3.295	0.73
	ENSMUSG00000048922	Cdca2	cell division cycle associated 2 [Source:MGI Symbol;Acc:MGI:1919787]	2.58336	1.36925	3.56656e-11	5.34796e-10	yes	up	10.23	9.22	3.46	4.63	9.725	4.045
	ENSMUSG00000049093	Il23r	interleukin 23 receptor [Source:MGI Symbol;Acc:MGI:2181693]	2.63608	1.3984	5.78764e-05	0.000353036	yes	up	4.08	3.7	1.44	1.75	3.89	1.595
	ENSMUSG00000049422	Chchd10	coiled-coil-helix-coiled-coil-helix domain containing 10 [Source:MGI Symbol;Acc:MGI:2143558]	0.355207	-1.49327	1.16012e-15	2.75089e-14	yes	down	46.97	44.85	156	110.2	45.91	133.1
	ENSMUSG00000049502	Dtx3l	deltex 3-like, E3 ubiquitin ligase [Source:MGI Symbol;Acc:MGI:2656973]	2.44097	1.28746	1.2709e-40	1.04171e-38	yes	up	53.65	51.84	20.79	25.84	52.745	23.315
	ENSMUSG00000049580	Tsku	tsukushi, small leucine rich proteoglycan [Source:MGI Symbol;Acc:MGI:2443855]	0.422288	-1.2437	8.96266e-09	1.02074e-07	yes	down	4.27	4.23	13.88	12.55	4.25	13.215
	ENSMUSG00000049630	C1ql3	C1q-like 3 [Source:MGI Symbol;Acc:MGI:2387350]	0.248213	-2.01035	6.86726e-05	0.000412398	yes	down	0.45	0.64	2.55	2.14	0.545	2.345
	ENSMUSG00000049734	Trex1	three prime repair exonuclease 1 [Source:MGI Symbol;Acc:MGI:1328317]	2.48681	1.3143	6.48946e-36	4.39043e-34	yes	up	204.95	215.7	88.68	94.43	210.325	91.555
	ENSMUSG00000049791	Fzd4	frizzled class receptor 4 [Source:MGI Symbol;Acc:MGI:108520]	0.370977	-1.4306	0.000864721	0.00397805	yes	down	0.34	0.3	0.83	1.04	0.32	0.935
	ENSMUSG00000050022	Amz1	archaelysin family metallopeptidase 1 [Source:MGI Symbol;Acc:MGI:2442258]	0.272415	-1.87612	9.62468e-24	3.76356e-22	yes	down	4.4	3.61	15.4	17.13	4.005	16.265
	ENSMUSG00000050071	Bex1	brain expressed X-linked 1 [Source:MGI Symbol;Acc:MGI:1328321]	9.06816	3.18081	0.00238308	0.00975488	yes	up	2.89	2.33	0.41	0.34	2.61	0.375
	ENSMUSG00000050108	Bpifc	BPI fold containing family C [Source:MGI Symbol;Acc:MGI:3026884]	2.52862	1.33835	0.014338	0.046079	yes	up	1.27	1.47	0.6	0.57	1.37	0.585
	ENSMUSG00000050147	F2rl3	F2R like thrombin or trypsin receptor 3 [Source:MGI Symbol;Acc:MGI:1298207]	3.75775	1.90987	0.00516701	0.0191297	yes	up	1.43	2.13	0.61	0.4	1.78	0.505
	ENSMUSG00000050157	Gm867	predicted gene 867 [Source:MGI Symbol;Acc:MGI:2685713]	0.0727683	-3.78055	0.0126736	0.0414567	yes	down	0	0.14	1.47	0.96	0.07	1.215
	ENSMUSG00000050272	Dscam	DS cell adhesion molecule [Source:MGI Symbol;Acc:MGI:1196281]	0.315829	-1.66279	1.57927e-06	1.29759e-05	yes	down	0.7	0.82	2.06	2.17	0.76	2.115
	ENSMUSG00000050315	Synpo2	synaptopodin 2 [Source:MGI Symbol;Acc:MGI:2153070]	2.89526	1.53369	3.07395e-10	4.19598e-09	yes	up	2.81	2.62	1.05	1.01	2.715	1.03
	ENSMUSG00000050323	Ndufaf6	NADH:ubiquinone oxidoreductase complex assembly factor 6 [Source:MGI Symbol;Acc:MGI:1924197]	2.03412	1.0244	0.00443565	0.0168127	yes	up	26.3	10.68	7.44	6.51	18.49	6.975
	ENSMUSG00000050370	Ch25h	cholesterol 25-hydroxylase [Source:MGI Symbol;Acc:MGI:1333869]	0.376941	-1.40759	1.52758e-16	3.89294e-15	yes	down	18.08	17.27	54.02	46.9	17.675	50.46
	ENSMUSG00000050395	Tnfsf15	tumor necrosis factor (ligand) superfamily, member 15 [Source:MGI Symbol;Acc:MGI:2180140]	0.492798	-1.02093	5.38931e-28	2.76754e-26	yes	down	29.18	27.61	62.03	62.1	28.395	62.065
	ENSMUSG00000050447	Lypd6	LY6/PLAUR domain containing 6 [Source:MGI Symbol;Acc:MGI:2443848]	5.81135	2.53887	0.000310026	0.00160462	yes	up	0.78	0.99	0.11	0.23	0.885	0.17
	ENSMUSG00000050549	Fam241a	family with sequence similarity 241, member A [Source:MGI Symbol;Acc:MGI:1917867]	3.00937	1.58946	1.6728e-16	4.24398e-15	yes	up	17.35	18.72	5.84	6.44	18.035	6.14
	ENSMUSG00000050552	Lamtor4	late endosomal/lysosomal adaptor, MAPK and MTOR activator 4 [Source:MGI Symbol;Acc:MGI:1913346]	2.30589	1.20532	2.53365e-11	3.87758e-10	yes	up	56.36	57.48	26.56	27.08	56.92	26.82
	ENSMUSG00000050565	Tor1aip2	torsin A interacting protein 2 [Source:MGI Symbol;Acc:MGI:3582695]	2.29218	1.19672	1.65148e-38	1.25138e-36	yes	up	103.87	110.62	44.65	50.64	107.245	47.645
	ENSMUSG00000050578	Mmp13	matrix metallopeptidase 13 [Source:MGI Symbol;Acc:MGI:1340026]	5.22948	2.38667	7.43767e-125	2.94895e-122	yes	up	151.57	145.89	31.39	29.87	148.73	30.63
	ENSMUSG00000050860	Phospho1	phosphatase, orphan 1 [Source:MGI Symbol;Acc:MGI:2447348]	0.367074	-1.44586	5.59843e-06	4.13372e-05	yes	down	4.22	4.8	13.38	10.93	4.51	12.155
	ENSMUSG00000050910	Cdr2l	cerebellar degeneration-related protein 2-like [Source:MGI Symbol;Acc:MGI:2684867]	0.160543	-2.63897	0.000344085	0.00176112	yes	down	0.09	0.15	0.83	0.81	0.12	0.82
	ENSMUSG00000050967	Creg2	cellular repressor of E1A-stimulated genes 2 [Source:MGI Symbol;Acc:MGI:1928333]	0.331182	-1.5943	0.00310896	0.0123095	yes	down	0.16	0.29	0.78	0.7	0.225	0.74
	ENSMUSG00000051043	Gprc5c	G protein-coupled receptor, family C, group 5, member C [Source:MGI Symbol;Acc:MGI:1917605]	0.309687	-1.69112	8.02963e-11	1.14367e-09	yes	down	2.04	1.5	5.72	7	1.77	6.36
	ENSMUSG00000051067	Lingo3	leucine rich repeat and Ig domain containing 3 [Source:MGI Symbol;Acc:MGI:3609246]	9.58243	3.26039	0.00189322	0.00796583	yes	up	0.49	0.5	0.02	0.09	0.495	0.055
	ENSMUSG00000051124	Gimap9	GTPase, IMAP family member 9 [Source:MGI Symbol;Acc:MGI:3511744]	2.32558	1.21759	9.98038e-07	8.49079e-06	yes	up	20.57	20.2	6.82	11.14	20.385	8.98
	ENSMUSG00000051220	Ercc6l	excision repair cross-complementing rodent repair deficiency complementation group 6 like [Source:MGI Symbol;Acc:MGI:2654144]	2.81331	1.49227	1.31547e-08	1.46489e-07	yes	up	3.08	3.2	1.14	1.28	3.14	1.21
	ENSMUSG00000051235	Gen1	GEN1, Holliday junction 5' flap endonuclease [Source:MGI Symbol;Acc:MGI:2443149]	2.26594	1.18011	0.000130496	0.000734117	yes	up	2.43	3.34	0.91	1.63	2.885	1.27
	ENSMUSG00000051331	Cacna1c	calcium channel, voltage-dependent, L type, alpha 1C subunit [Source:MGI Symbol;Acc:MGI:103013]	0.295735	-1.75762	0.0120307	0.0395816	yes	down	0.06	0.26	0.44	0.7	0.16	0.57
	ENSMUSG00000051335	Gfod1	glucose-fructose oxidoreductase domain containing 1 [Source:MGI Symbol;Acc:MGI:2145304]	2.3807	1.25139	1.91719e-13	3.67673e-12	yes	up	7.8	7.58	3	2.8	7.69	2.9
	ENSMUSG00000051506	Wdfy4	WD repeat and FYVE domain containing 4 [Source:MGI Symbol;Acc:MGI:3584510]	0.478876	-1.06228	3.02863e-27	1.45451e-25	yes	down	34	23.64	50.55	66.52	28.82	58.535
	ENSMUSG00000051682	Treml4	triggering receptor expressed on myeloid cells-like 4 [Source:MGI Symbol;Acc:MGI:1923239]	0.314241	-1.67006	0.000256275	0.00135103	yes	down	1.16	1.88	4.56	4.91	1.52	4.735
	ENSMUSG00000051727	Kctd14	potassium channel tetramerisation domain containing 14 [Source:MGI Symbol;Acc:MGI:1289222]	2.29252	1.19694	3.16427e-08	3.34663e-07	yes	up	12.89	11.14	5.74	5.53	12.015	5.635
	ENSMUSG00000051984	Sec31b	SEC31 homolog B, COPII coat complex component [Source:MGI Symbol;Acc:MGI:2685187]	0.237911	-2.0715	0.0117221	0.0386707	yes	down	0.12	0.12	0.53	0.59	0.12	0.56
	ENSMUSG00000052151	Plpp2	phospholipid phosphatase 2 [Source:MGI Symbol;Acc:MGI:1354945]	0.499332	-1.00193	3.20834e-10	4.36544e-09	yes	down	15.38	16.89	32.72	38.22	16.135	35.47
	ENSMUSG00000052160	Pld4	phospholipase D family member 4 [Source:MGI Symbol;Acc:MGI:2144765]	0.43517	-1.20035	3.27935e-33	2.04797e-31	yes	down	71.66	77.11	174.43	226.07	74.385	200.25
	ENSMUSG00000052212	Cd177	CD177 antigen [Source:MGI Symbol;Acc:MGI:1916141]	3.04043	1.60428	6.39799e-05	0.000387356	yes	up	3.5	2.64	1.3	1.05	3.07	1.175
	ENSMUSG00000052217	Hbb-bh1	hemoglobin Z, beta-like embryonic chain [Source:MGI Symbol;Acc:MGI:96024]	2.69925	1.43256	0.00310176	0.0122895	yes	up	17.51	11.89	4.86	7.05	14.7	5.955
	ENSMUSG00000052234	Epx	eosinophil peroxidase [Source:MGI Symbol;Acc:MGI:107569]	5.67872	2.50557	5.18772e-14	1.04176e-12	yes	up	5.29	5.43	1.26	0.96	5.36	1.11
	ENSMUSG00000052270	Fpr2	formyl peptide receptor 2 [Source:MGI Symbol;Acc:MGI:1278319]	3.92937	1.9743	6.87107e-33	4.25981e-31	yes	up	85.92	89.38	24.82	20.73	87.65	22.775
	ENSMUSG00000052336	Cx3cr1	C-X3-C motif chemokine receptor 1 [Source:MGI Symbol;Acc:MGI:1333815]	3.75865	1.91022	0.0034092	0.0133646	yes	up	0.71	0.86	0.24	0.21	0.785	0.225
	ENSMUSG00000052396	Mogat2	monoacylglycerol O-acyltransferase 2 [Source:MGI Symbol;Acc:MGI:2663253]	8.64414	3.11172	0.00147156	0.00638224	yes	up	1.36	0.93	0.19	0.1	1.145	0.145
	ENSMUSG00000052544	St6galnac3	ST6 (alpha-N-acetyl-neuraminyl-2,3-beta-galactosyl-1,3)-N-acetylgalactosaminide alpha-2,6-sialyltransferase 3 [Source:MGI Symbol;Acc:MGI:1341828]	2.73745	1.45283	0.00221557	0.0091638	yes	up	4.22	2.84	0.48	1.19	3.53	0.835
	ENSMUSG00000052631	Sh2d6	SH2 domain containing 6 [Source:MGI Symbol;Acc:MGI:1918380]	0.0316798	-4.98029	0.00519696	0.0192197	yes	down	0	0.08	0.75	1.34	0.04	1.045
	ENSMUSG00000052632	Asap2	ArfGAP with SH3 domain, ankyrin repeat and PH domain 2 [Source:MGI Symbol;Acc:MGI:2685438]	0.445236	-1.16736	7.79036e-23	2.91267e-21	yes	down	9.93	9.22	23.24	25.58	9.575	24.41
	ENSMUSG00000052727	Map1b	microtubule-associated protein 1B [Source:MGI Symbol;Acc:MGI:1306778]	0.200784	-2.31628	1.47179e-06	1.21794e-05	yes	down	0.1	0.09	0.52	0.54	0.095	0.53
	ENSMUSG00000052749	Trim30b	tripartite motif-containing 30B [Source:MGI Symbol;Acc:MGI:4821256]	19.6446	4.29606	2.35315e-15	5.33494e-14	yes	up	3.18	2.38	0.1	0.14	2.78	0.12
	ENSMUSG00000052776	Oas1a	2'-5' oligoadenylate synthetase 1A [Source:MGI Symbol;Acc:MGI:2180860]	4.54188	2.18329	1.18405e-125	4.92364e-123	yes	up	221.28	216.6	51.02	53.12	218.94	52.07
	ENSMUSG00000052783	Grk4	G protein-coupled receptor kinase 4 [Source:MGI Symbol;Acc:MGI:95801]	0.434023	-1.20416	0.00361988	0.014094	yes	down	3.24	1.14	2.9	3.79	2.19	3.345
	ENSMUSG00000052889	Prkcb	protein kinase C, beta [Source:MGI Symbol;Acc:MGI:97596]	0.357597	-1.48359	1.38333e-31	8.21754e-30	yes	down	31.63	30.13	71.71	75.16	30.88	73.435
	ENSMUSG00000052920	Prkg1	protein kinase, cGMP-dependent, type I [Source:MGI Symbol;Acc:MGI:108174]	0.0800504	-3.64295	0.000178252	0.000976861	yes	down	0.05	0.03	0.45	0.37	0.04	0.41
	ENSMUSG00000052949	Rnf157	ring finger protein 157 [Source:MGI Symbol;Acc:MGI:2442484]	2.27647	1.1868	3.08438e-07	2.81206e-06	yes	up	5.72	5.56	2.16	2.86	5.64	2.51
	ENSMUSG00000053040	Aph1c	aph1 homolog C, gamma secretase subunit [Source:MGI Symbol;Acc:MGI:1915568]	0.463736	-1.10862	2.14371e-08	2.31318e-07	yes	down	10.52	8.68	18.53	23.04	9.6	20.785
	ENSMUSG00000053062	Jam2	junction adhesion molecule 2 [Source:MGI Symbol;Acc:MGI:1933820]	0.291954	-1.77619	1.30816e-07	1.26721e-06	yes	down	1.3	1.89	3.47	3.35	1.595	3.41
	ENSMUSG00000053063	Clec12a	C-type lectin domain family 12, member a [Source:MGI Symbol;Acc:MGI:3040968]	4.00624	2.00225	1.31399e-20	4.29162e-19	yes	up	14.62	15.91	3.34	4.93	15.265	4.135
	ENSMUSG00000053113	Socs3	suppressor of cytokine signaling 3 [Source:MGI Symbol;Acc:MGI:1201791]	2.89263	1.53238	9.74815e-27	4.55332e-25	yes	up	48.62	48.2	19.69	16.23	48.41	17.96
	ENSMUSG00000053553	3110082I17Rik	RIKEN cDNA 3110082I17 gene [Source:MGI Symbol;Acc:MGI:1920462]	2.07641	1.05409	1.90372e-06	1.53968e-05	yes	up	18.87	21.49	10.84	10.15	20.18	10.495
	ENSMUSG00000053580	Tanc2	tetratricopeptide repeat, ankyrin repeat and coiled-coil containing 2 [Source:MGI Symbol;Acc:MGI:2444121]	0.380229	-1.39506	1.241e-16	3.19123e-15	yes	down	1.39	1.36	4.77	5.07	1.375	4.92
	ENSMUSG00000053604	Rpia	ribose 5-phosphate isomerase A [Source:MGI Symbol;Acc:MGI:103254]	2.29936	1.20123	1.5397e-17	4.2271e-16	yes	up	44.31	49.4	21.94	22.38	46.855	22.16
	ENSMUSG00000053687	Dpep2	dipeptidase 2 [Source:MGI Symbol;Acc:MGI:2442042]	0.476363	-1.06987	6.19548e-21	2.06706e-19	yes	down	37.13	37.34	79.94	88.21	37.235	84.075
	ENSMUSG00000053693	Mast1	microtubule associated serine/threonine kinase 1 [Source:MGI Symbol;Acc:MGI:1861901]	0.157002	-2.67114	0.00474309	0.0178046	yes	down	0.08	0.03	0.45	0.63	0.055	0.54
	ENSMUSG00000053835	H2-T24	histocompatibility 2, T region locus 24 [Source:MGI Symbol;Acc:MGI:95958]	4.87444	2.28524	9.94197e-65	1.46121e-62	yes	up	51.17	53.32	11.9	11.5	52.245	11.7
	ENSMUSG00000053846	Lipg	lipase, endothelial [Source:MGI Symbol;Acc:MGI:1341803]	25.6829	4.68274	1.28324e-41	1.08307e-39	yes	up	7.45	7.02	0.22	0.4	7.235	0.31
	ENSMUSG00000053897	Slc39a8	solute carrier family 39 (metal ion transporter), member 8 [Source:MGI Symbol;Acc:MGI:1914797]	2.0258	1.01849	3.14084e-05	0.000202757	yes	up	5.68	5.11	2.7	3.05	5.395	2.875
	ENSMUSG00000053931	Cnn3	calponin 3, acidic [Source:MGI Symbol;Acc:MGI:1919244]	2.13015	1.09096	1.25119e-13	2.4351e-12	yes	up	30.23	30.11	14.38	16.85	30.17	15.615
	ENSMUSG00000053963	Stum	mechanosensory transduction mediator [Source:MGI Symbol;Acc:MGI:2138735]	0.375462	-1.41326	0.00695324	0.0246961	yes	down	0.29	0.53	1.1	0.96	0.41	1.03
	ENSMUSG00000054072	Iigp1	interferon inducible GTPase 1 [Source:MGI Symbol;Acc:MGI:1926259]	96.2092	6.5881	6.29573e-57	7.89235e-55	yes	up	19.64	16.53	0.11	0.33	18.085	0.22
	ENSMUSG00000054091	1810037I17Rik	RIKEN cDNA 1810037I17 gene [Source:MGI Symbol;Acc:MGI:1914954]	3.01271	1.59106	6.96456e-37	4.94745e-35	yes	up	119.76	124.86	44.42	43.28	122.31	43.85
	ENSMUSG00000054203	Ifi205	interferon activated gene 205 [Source:MGI Symbol;Acc:MGI:101847]	16.7296	4.06433	5.42581e-120	1.92718e-117	yes	up	62.37	64.13	3.52	4.65	63.25	4.085
	ENSMUSG00000054263	Lifr	LIF receptor alpha [Source:MGI Symbol;Acc:MGI:96788]	0.420869	-1.24856	4.63675e-07	4.12804e-06	yes	down	2.51	0.89	2.07	2.86	1.7	2.465
	ENSMUSG00000054404	Slfn5	schlafen 5 [Source:MGI Symbol;Acc:MGI:1329004]	4.61841	2.2074	1.92883e-132	9.67195e-130	yes	up	69.71	71.85	16.38	18.43	70.78	17.405
	ENSMUSG00000054545	Ugt1a6a	UDP glucuronosyltransferase 1 family, polypeptide A6A [Source:MGI Symbol;Acc:MGI:2137698]	0.350592	-1.51214	3.40665e-10	4.6242e-09	yes	down	3.8	2.93	9.25	11.85	3.365	10.55
	ENSMUSG00000054675	Tmem119	transmembrane protein 119 [Source:MGI Symbol;Acc:MGI:2385228]	2.10386	1.07304	0.0150662	0.0480477	yes	up	2.3	2.88	2.81	1.16	2.59	1.985
	ENSMUSG00000054676	1600014C10Rik	RIKEN cDNA 1600014C10 gene [Source:MGI Symbol;Acc:MGI:1919494]	3.35632	1.74688	5.66714e-64	8.18806e-62	yes	up	85.45	87.62	26.71	28.64	86.535	27.675
	ENSMUSG00000054717	Hmgb2	high mobility group box 2 [Source:MGI Symbol;Acc:MGI:96157]	2.95556	1.56343	1.22177e-67	1.87657e-65	yes	up	139.96	139.95	47.53	62.08	139.955	54.805
	ENSMUSG00000054905	Stfa3	stefin A3 [Source:MGI Symbol;Acc:MGI:106196]	5.46242	2.44954	2.84809e-05	0.000185403	yes	up	32.17	34.08	7.97	5.5	33.125	6.735
	ENSMUSG00000055013	Agap1	ArfGAP with GTPase domain, ankyrin repeat and PH domain 1 [Source:MGI Symbol;Acc:MGI:2653690]	0.474191	-1.07646	9.33131e-12	1.51514e-10	yes	down	2.72	3.17	5.92	7.22	2.945	6.57
	ENSMUSG00000055184	Fam72a	family with sequence similarity 72, member A [Source:MGI Symbol;Acc:MGI:1919669]	3.22464	1.68914	0.000147031	0.000819995	yes	up	3.55	3.41	0.69	1.68	3.48	1.185
	ENSMUSG00000055320	Tead1	TEA domain family member 1 [Source:MGI Symbol;Acc:MGI:101876]	3.76216	1.91156	0.00939237	0.031924	yes	up	0.23	0.22	0.09	0.06	0.225	0.075
	ENSMUSG00000055413	H2-Q5	histocompatibility 2, Q region locus 5 [Source:MGI Symbol;Acc:MGI:95934]	2.60074	1.37892	1.67448e-13	3.23309e-12	yes	up	45.94	67.33	20.31	18.52	56.635	19.415
	ENSMUSG00000055435	Maf	MAF bZIP transcription factor [Source:MGI Symbol;Acc:MGI:96909]	3.0281	1.59841	0.00430647	0.0163813	yes	up	0.65	0.79	0.37	0.18	0.72	0.275
	ENSMUSG00000055485	Mtcl2	microtubule crosslinking factor 2 [Source:MGI Symbol;Acc:MGI:2444575]	0.432658	-1.2087	1.40716e-11	2.23793e-10	yes	down	2.1	2.54	5.87	5.69	2.32	5.78
	ENSMUSG00000055538	Zcchc24	zinc finger, CCHC domain containing 24 [Source:MGI Symbol;Acc:MGI:1919168]	0.338106	-1.56445	2.06871e-14	4.31167e-13	yes	down	2.36	2.58	7.06	8.11	2.47	7.585
	ENSMUSG00000055612	Cdca7	cell division cycle associated 7 [Source:MGI Symbol;Acc:MGI:1914203]	4.34268	2.11859	2.84018e-38	2.12378e-36	yes	up	26.16	27.54	6.21	7.44	26.85	6.825
	ENSMUSG00000055629	B4galnt4	beta-1,4-N-acetyl-galactosaminyl transferase 4 [Source:MGI Symbol;Acc:MGI:2652891]	5.57556	2.47912	0.00613116	0.0222027	yes	up	0.59	0.5	0.13	0.08	0.545	0.105
	ENSMUSG00000055639	Dach1	dachshund family transcription factor 1 [Source:MGI Symbol;Acc:MGI:1277991]	2.63563	1.39815	2.7031e-08	2.87853e-07	yes	up	3.46	3.57	1.36	1.51	3.515	1.435
	ENSMUSG00000055717	Slain1	SLAIN motif family, member 1 [Source:MGI Symbol;Acc:MGI:2145578]	2.76603	1.46782	1.47233e-06	1.21794e-05	yes	up	4.58	4.77	1.97	2.51	4.675	2.24
	ENSMUSG00000055725	Paqr3	progestin and adipoQ receptor family member III [Source:MGI Symbol;Acc:MGI:2679683]	0.1536	-2.70275	1.04171e-13	2.0461e-12	yes	down	1.11	1.99	7.25	9.43	1.55	8.34
	ENSMUSG00000055760	Gemin6	gem nuclear organelle associated protein 6 [Source:MGI Symbol;Acc:MGI:1914492]	2.74081	1.4546	5.37464e-06	3.98922e-05	yes	up	11.9	13.07	4.73	5.27	12.485	5
	ENSMUSG00000055912	Tmem150a	transmembrane protein 150A [Source:MGI Symbol;Acc:MGI:2385244]	0.440053	-1.18425	0.00734013	0.0258237	yes	down	1.66	1.74	4.29	4.47	1.7	4.38
	ENSMUSG00000056054	S100a8	S100 calcium binding protein A8 (calgranulin A) [Source:MGI Symbol;Acc:MGI:88244]	9.89513	3.30672	4.71318e-123	1.78567e-120	yes	up	1146.08	1091.64	142.52	103.75	1118.86	123.135
	ENSMUSG00000056071	S100a9	S100 calcium binding protein A9 (calgranulin B) [Source:MGI Symbol;Acc:MGI:1338947]	6.29269	2.65368	4.26554e-142	2.5077e-139	yes	up	1211.34	1178.28	213.28	201.53	1194.81	207.405
	ENSMUSG00000056116	H2-T22	histocompatibility 2, T region locus 22 [Source:MGI Symbol;Acc:MGI:95956]	3.46822	1.7942	3.34618e-85	6.71166e-83	yes	up	207.78	213.36	62.64	67.04	210.57	64.84
	ENSMUSG00000056130	Ticam2	TIR domain containing adaptor molecule 2 [Source:MGI Symbol;Acc:MGI:3040056]	0.224747	-2.15363	7.51508e-51	8.00778e-49	yes	down	5.91	4.91	23.23	29.16	5.41	26.195
	ENSMUSG00000056144	Trim34a	tripartite motif-containing 34A [Source:MGI Symbol;Acc:MGI:2137359]	2.96802	1.5695	3.64123e-14	7.43464e-13	yes	up	11.83	12.01	4.01	4.74	11.92	4.375
	ENSMUSG00000056290	Ms4a4b	membrane-spanning 4-domains, subfamily A, member 4B [Source:MGI Symbol;Acc:MGI:1913083]	31.8596	4.99366	2.5777e-25	1.11541e-23	yes	up	16.55	15.08	0.9	0.57	15.815	0.735
	ENSMUSG00000056367	Actr3b	ARP3 actin-related protein 3B [Source:MGI Symbol;Acc:MGI:2661120]	7.52912	2.91248	2.1722e-14	4.52183e-13	yes	up	7.02	6.96	0.88	1.18	6.99	1.03
	ENSMUSG00000056394	Lig1	ligase I, DNA, ATP-dependent [Source:MGI Symbol;Acc:MGI:101789]	2.03049	1.02183	2.94454e-15	6.62287e-14	yes	up	30.63	29	15.1	16.78	29.815	15.94
	ENSMUSG00000056399	Prss34	serine protease 34 [Source:MGI Symbol;Acc:MGI:2681414]	9.79382	3.29187	3.66099e-212	3.90101e-209	yes	up	485.84	484.63	45.47	62.27	485.235	53.87
	ENSMUSG00000056643	Chst13	carbohydrate sulfotransferase 13 [Source:MGI Symbol;Acc:MGI:1919047]	3.0009	1.5854	8.43478e-06	6.03016e-05	yes	up	7.08	6.71	2.89	2.03	6.895	2.46
	ENSMUSG00000056665	Them6	thioesterase superfamily member 6 [Source:MGI Symbol;Acc:MGI:1925301]	4.44175	2.15113	3.45742e-15	7.76622e-14	yes	up	13.24	12.63	2.4	3.95	12.935	3.175
	ENSMUSG00000057092	Fxyd3	FXYD domain-containing ion transport regulator 3 [Source:MGI Symbol;Acc:MGI:107497]	0.152907	-2.70927	0.00624827	0.0225072	yes	down	0.21	0.2	0.77	0.69	0.205	0.73
	ENSMUSG00000057123	Gja5	gap junction protein, alpha 5 [Source:MGI Symbol;Acc:MGI:95716]	6.10157	2.60918	9.80777e-15	2.10066e-13	yes	up	5.02	4.43	0.76	0.83	4.725	0.795
	ENSMUSG00000057135	Scimp	SLP adaptor and CSK interacting membrane protein [Source:MGI Symbol;Acc:MGI:3610314]	2.71216	1.43944	1.79448e-17	4.84852e-16	yes	up	72.72	73.81	23.63	35.66	73.265	29.645
	ENSMUSG00000057278	Snrpg	small nuclear ribonucleoprotein polypeptide G [Source:MGI Symbol;Acc:MGI:1915261]	2.14002	1.09763	6.71431e-11	9.66826e-10	yes	up	102.06	102.53	59.53	42.34	102.295	50.935
	ENSMUSG00000057346	Apol9a	apolipoprotein L 9a [Source:MGI Symbol;Acc:MGI:3606001]	157.707	7.3011	1.22247e-26	5.66357e-25	yes	up	19.79	17.81	0.09	0.1	18.8	0.095
	ENSMUSG00000057388	Mrpl18	mitochondrial ribosomal protein L18 [Source:MGI Symbol;Acc:MGI:1914931]	2.062	1.04404	1.41521e-15	3.32342e-14	yes	up	82.11	85.59	40.63	44.87	83.85	42.75
	ENSMUSG00000057596	Trim30d	tripartite motif-containing 30D [Source:MGI Symbol;Acc:MGI:3035181]	19.2532	4.26703	3.40463e-154	2.52372e-151	yes	up	41.93	44.4	2.13	2.58	43.165	2.355
	ENSMUSG00000057726	Serpinb9g	serine (or cysteine) peptidase inhibitor, clade B, member 9g [Source:MGI Symbol;Acc:MGI:1919260]	0.0848869	-3.55831	0.00220101	0.00911244	yes	down	0	0.16	0.63	1.42	0.08	1.025
	ENSMUSG00000057729	Prtn3	proteinase 3 [Source:MGI Symbol;Acc:MGI:893580]	76.3347	6.25427	5.29491e-102	1.4329e-99	yes	up	151.58	165.31	1.59	3.3	158.445	2.445
	ENSMUSG00000057933	Gsta2	glutathione S-transferase, alpha 2 (Yc2) [Source:MGI Symbol;Acc:MGI:95863]	3.12435	1.64355	4.47565e-08	4.63863e-07	yes	up	20.27	25.45	7.53	8.29	22.86	7.91
	ENSMUSG00000058099	Nfam1	Nfat activating molecule with ITAM motif 1 [Source:MGI Symbol;Acc:MGI:1921289]	0.443373	-1.17341	7.54989e-33	4.6637e-31	yes	down	20.86	21.78	37.08	47.49	21.32	42.285
	ENSMUSG00000058163	Gm5431	predicted gene 5431 [Source:MGI Symbol;Acc:MGI:3645205]	3.19836	1.67733	1.09817e-24	4.51151e-23	yes	up	19.13	18.78	5.56	7.23	18.955	6.395
	ENSMUSG00000058183	Mmel1	membrane metallo-endopeptidase-like 1 [Source:MGI Symbol;Acc:MGI:1351603]	0.194419	-2.36276	0.000271846	0.00142431	yes	down	0.45	0.14	3.01	2.35	0.295	2.68
	ENSMUSG00000058385	H2bc8	H2B clustered histone 8 [Source:MGI Symbol;Acc:MGI:2448386]	0.37397	-1.419	0.00821119	0.0284364	yes	down	3.83	4.45	13.35	10.81	4.14	12.08
	ENSMUSG00000058454	Dhcr7	7-dehydrocholesterol reductase [Source:MGI Symbol;Acc:MGI:1298378]	2.06411	1.04552	2.36678e-08	2.54261e-07	yes	up	17.35	12.9	6.68	10.62	15.125	8.65
	ENSMUSG00000058486	Wdr91	WD repeat domain 91 [Source:MGI Symbol;Acc:MGI:2141558]	0.402552	-1.31275	3.44883e-27	1.64243e-25	yes	down	22.73	20.82	67.27	66.53	21.775	66.9
	ENSMUSG00000058624	Gda	guanine deaminase [Source:MGI Symbol;Acc:MGI:95678]	0.489077	-1.03187	1.20512e-15	2.84178e-14	yes	down	8.2	7.92	17.93	17.78	8.06	17.855
	ENSMUSG00000058755	Osm	oncostatin M [Source:MGI Symbol;Acc:MGI:104749]	2.11376	1.07981	1.198e-17	3.30498e-16	yes	up	46.4	53.14	25.22	25.96	49.77	25.59
	ENSMUSG00000058927	Gm10053	predicted gene 10053 [Source:MGI Symbol;Acc:MGI:3704493]	2.30725	1.20617	1.33374e-13	2.58986e-12	yes	up	103.29	94.91	37.33	56.4	99.1	46.865
	ENSMUSG00000059042	Klk1b9	kallikrein 1-related peptidase b9 [Source:MGI Symbol;Acc:MGI:95293]	0.208455	-2.26219	8.09875e-11	1.15255e-09	yes	down	4.37	3.57	21.13	20.04	3.97	20.585
	ENSMUSG00000059089	Fcgr4	Fc receptor, IgG, low affinity IV [Source:MGI Symbol;Acc:MGI:2179523]	3.77898	1.918	0.00929656	0.0316614	yes	up	1.98	2.41	0.65	0.6	2.195	0.625
	ENSMUSG00000059326	Csf2ra	colony stimulating factor 2 receptor, alpha, low-affinity (granulocyte-macrophage) [Source:MGI Symbol;Acc:MGI:1339754]	0.386172	-1.37269	1.44133e-07	1.38988e-06	yes	down	166.3	156.39	489.81	432.19	161.345	461
	ENSMUSG00000059657	Stfa2l1	stefin A2 like 1 [Source:MGI Symbol;Acc:MGI:3524944]	11.5172	3.52572	8.37148e-44	7.43362e-42	yes	up	245.91	239.79	22.02	24.85	242.85	23.435
	ENSMUSG00000059743	Fdps	farnesyl diphosphate synthetase [Source:MGI Symbol;Acc:MGI:104888]	4.80005	2.26305	8.0561e-63	1.14457e-60	yes	up	97.42	103.82	21.81	22.3	100.62	22.055
	ENSMUSG00000059900	Tmem40	transmembrane protein 40 [Source:MGI Symbol;Acc:MGI:2137870]	3.49259	1.8043	1.92385e-08	2.09717e-07	yes	up	12.28	13.3	3.54	3.29	12.79	3.415
	ENSMUSG00000060002	Chpt1	choline phosphotransferase 1 [Source:MGI Symbol;Acc:MGI:2384841]	3.00836	1.58898	4.66429e-16	1.14584e-14	yes	up	17.1	17.06	4.34	6.32	17.08	5.33
	ENSMUSG00000060044	Tmem26	transmembrane protein 26 [Source:MGI Symbol;Acc:MGI:2143537]	0.343658	-1.54095	0.000262721	0.00138202	yes	down	0.4	0.46	1.34	1.45	0.43	1.395
	ENSMUSG00000060183	Cxcl11	chemokine (C-X-C motif) ligand 11 [Source:MGI Symbol;Acc:MGI:1860203]	44.1061	5.46291	6.48144e-13	1.18058e-11	yes	up	2	2.13	0.06	0.04	2.065	0.05
	ENSMUSG00000060288	Ppih	peptidyl prolyl isomerase H [Source:MGI Symbol;Acc:MGI:106499]	2.05375	1.03826	2.49507e-06	1.97669e-05	yes	up	34.59	37.89	17.59	21.09	36.24	19.34
	ENSMUSG00000060311	Mucl1	mucin-like 1 [Source:MGI Symbol;Acc:MGI:98393]	0.0302177	-5.04846	1.5391e-08	1.7028e-07	yes	down	0.4	0.14	9.48	10.17	0.27	9.825
	ENSMUSG00000060470	Adgrg3	adhesion G protein-coupled receptor G3 [Source:MGI Symbol;Acc:MGI:1859670]	2.74368	1.45611	4.32529e-13	8.05043e-12	yes	up	16.36	20.22	6.08	8.49	18.29	7.285
	ENSMUSG00000060550	H2-Q7	histocompatibility 2, Q region locus 7 [Source:MGI Symbol;Acc:MGI:95936]	2.26814	1.18151	1.37037e-39	1.07665e-37	yes	up	220.73	233.26	104.81	106.3	226.995	105.555
	ENSMUSG00000060568	Fam78b	family with sequence similarity 78, member B [Source:MGI Symbol;Acc:MGI:2443050]	0.131392	-2.92805	5.9466e-05	0.000361955	yes	down	0.24	0.12	1.19	1.14	0.18	1.165
	ENSMUSG00000060586	H2-Eb1	histocompatibility 2, class II antigen E beta [Source:MGI Symbol;Acc:MGI:95901]	0.444182	-1.17078	2.24029e-55	2.68976e-53	yes	down	446.44	460.01	997.09	1200.29	453.225	1098.69
	ENSMUSG00000060675	Plaat3	phospholipase A and acyltransferase 3 [Source:MGI Symbol;Acc:MGI:2179715]	3.09266	1.62885	2.15796e-27	1.05117e-25	yes	up	27.56	29.36	9.59	11.18	28.46	10.385
	ENSMUSG00000060802	B2m	beta-2 microglobulin [Source:MGI Symbol;Acc:MGI:88127]	2.80206	1.48649	6.44215e-87	1.40811e-84	yes	up	5696.29	5769.73	2204.77	2224.7	5733.01	2214.74
	ENSMUSG00000061132	Blnk	B cell linker [Source:MGI Symbol;Acc:MGI:96878]	0.291052	-1.78065	1.84245e-56	2.29284e-54	yes	down	24.38	25.77	85.05	98.61	25.075	91.83
	ENSMUSG00000061232	H2-K1	histocompatibility 2, K1, K region [Source:MGI Symbol;Acc:MGI:95904]	2.52514	1.33636	1.63498e-57	2.09585e-55	yes	up	4277.77	4423.26	1628.51	1599.36	4350.52	1613.93
	ENSMUSG00000061353	Cxcl12	C-X-C motif chemokine ligand 12 [Source:MGI Symbol;Acc:MGI:103556]	5.95119	2.57318	0.00604196	0.0219262	yes	up	0.78	0.77	0.11	0.18	0.775	0.145
	ENSMUSG00000061451	Tmem151a	transmembrane protein 151A [Source:MGI Symbol;Acc:MGI:2147713]	0.170887	-2.54889	3.5922e-10	4.86058e-09	yes	down	0.53	0.3	2.33	2.96	0.415	2.645
	ENSMUSG00000061576	Dpp6	dipeptidylpeptidase 6 [Source:MGI Symbol;Acc:MGI:94921]	0.424329	-1.23675	0.0101705	0.0341132	yes	down	0.39	0.4	0.93	1.09	0.395	1.01
	ENSMUSG00000061613	U2af1	U2 small nuclear ribonucleoprotein auxiliary factor (U2AF) 1 [Source:MGI Symbol;Acc:MGI:98884]	2.19133	1.13181	8.34956e-18	2.32221e-16	yes	up	173	187.34	88.64	75.14	180.17	81.89
	ENSMUSG00000061815	Rufy4	RUN and FYVE domain containing 4 [Source:MGI Symbol;Acc:MGI:3588214]	0.436627	-1.19553	1.53192e-06	1.26294e-05	yes	down	3.73	5.01	9.31	12.44	4.37	10.875
	ENSMUSG00000061878	Sphk1	sphingosine kinase 1 [Source:MGI Symbol;Acc:MGI:1316649]	2.85397	1.51297	2.57177e-05	0.000168574	yes	up	5.29	5.17	2.05	2.72	5.23	2.385
	ENSMUSG00000062007	Hsh2d	hematopoietic SH2 domain containing [Source:MGI Symbol;Acc:MGI:2676364]	4.41626	2.14283	6.50691e-20	2.0207e-18	yes	up	17.1	15.02	3.74	4.13	16.06	3.935
	ENSMUSG00000062157	Ifnlr1	interferon lambda receptor 1 [Source:MGI Symbol;Acc:MGI:2429859]	0.478886	-1.06224	1.23792e-05	8.62494e-05	yes	down	2.14	1.93	4.41	4.78	2.035	4.595
	ENSMUSG00000062248	Cks2	CDC28 protein kinase regulatory subunit 2 [Source:MGI Symbol;Acc:MGI:1913447]	3.64211	1.86477	6.60031e-27	3.09997e-25	yes	up	112.08	112.29	33.45	33.35	112.185	33.4
	ENSMUSG00000062393	Dgkk	diacylglycerol kinase kappa [Source:MGI Symbol;Acc:MGI:3580254]	0.341134	-1.55159	1.77611e-05	0.000120257	yes	down	0.48	0.31	1.14	1.38	0.395	1.26
	ENSMUSG00000062480	Acat3	acetyl-Coenzyme A acetyltransferase 3 [Source:MGI Symbol;Acc:MGI:109182]	3.12354	1.64318	1.72926e-19	5.22732e-18	yes	up	21.64	20.64	6.59	7.8	21.14	7.195
	ENSMUSG00000062488	Ifit3b	interferon-induced protein with tetratricopeptide repeats 3B [Source:MGI Symbol;Acc:MGI:3698419]	933.942	9.86719	9.71892e-12	1.57657e-10	yes	up	18.01	17.81	0	0.05	17.91	0.025
	ENSMUSG00000062515	Fabp4	fatty acid binding protein 4, adipocyte [Source:MGI Symbol;Acc:MGI:88038]	2.51557	1.33089	4.01324e-10	5.40883e-09	yes	up	34.99	33.99	13.99	11.14	34.49	12.565
	ENSMUSG00000062591	Tubb4a	tubulin, beta 4A class IVA [Source:MGI Symbol;Acc:MGI:107848]	0.374499	-1.41697	0.00857318	0.0295401	yes	down	0.6	0.78	2.17	1.8	0.69	1.985
	ENSMUSG00000062638	Btnl1	butyrophilin-like 1 [Source:MGI Symbol;Acc:MGI:1932027]	0.120688	-3.05065	0.0128798	0.0420022	yes	down	0.1	0.04	0.49	0.76	0.07	0.625
	ENSMUSG00000062783	Csprs	component of Sp100-rs [Source:NCBI gene (formerly Entrezgene);Acc:114564]	2.25312	1.17192	3.4799e-11	5.22261e-10	yes	up	17.64	18.55	7.09	10.38	18.095	8.735
	ENSMUSG00000062826	Ces2f	carboxylesterase 2F [Source:MGI Symbol;Acc:MGI:1919153]	0.22815	-2.13195	0.00217361	0.00901214	yes	down	0.16	0.17	0.71	0.5	0.165	0.605
	ENSMUSG00000062960	Kdr	kinase insert domain protein receptor [Source:MGI Symbol;Acc:MGI:96683]	7.5991	2.92583	5.62429e-10	7.46795e-09	yes	up	1.14	1.6	0.24	0.14	1.37	0.19
	ENSMUSG00000063018	2010204K13Rik	RIKEN cDNA 2010204K13 gene [Source:MGI Symbol;Acc:MGI:1922859]	17.5015	4.12941	0.00319374	0.0126159	yes	up	1.88	2.06	0.1	0.1	1.97	0.1
	ENSMUSG00000063133	Klk1b1	kallikrein 1-related peptidase b1 [Source:MGI Symbol;Acc:MGI:892019]	0.466241	-1.10085	0.00942997	0.0320262	yes	down	4.6	4.51	12.15	8.87	4.555	10.51
	ENSMUSG00000063177	Klk1b27	kallikrein 1-related peptidase b27 [Source:MGI Symbol;Acc:MGI:891980]	0.441911	-1.17817	0.00123002	0.00544548	yes	down	5.15	6.23	14.96	12.81	5.69	13.885
	ENSMUSG00000063268	Parp10	poly (ADP-ribose) polymerase family, member 10 [Source:MGI Symbol;Acc:MGI:3712326]	2.37557	1.24827	4.76994e-28	2.46432e-26	yes	up	71.97	79.87	30.72	29.47	75.92	30.095
	ENSMUSG00000063320	Uqcc6	ubiquinol-cytochrome c reductase complex assembly factor 6 [Source:MGI Symbol;Acc:MGI:3698433]	3.48122	1.79959	8.50705e-05	0.00050099	yes	up	31.09	29.6	8.87	7.6	30.345	8.235
	ENSMUSG00000063415	Cyp26b1	cytochrome P450, family 26, subfamily b, polypeptide 1 [Source:MGI Symbol;Acc:MGI:2176159]	3.48043	1.79926	6.80309e-14	1.35815e-12	yes	up	5.95	5.38	1.42	2.1	5.665	1.76
	ENSMUSG00000063445	Nmral1	NmrA-like family domain containing 1 [Source:MGI Symbol;Acc:MGI:1915074]	3.22758	1.69045	2.59373e-16	6.5126e-15	yes	up	27.51	28.47	8.45	10.34	27.99	9.395
	ENSMUSG00000063450	Syne2	spectrin repeat containing, nuclear envelope 2 [Source:MGI Symbol;Acc:MGI:2449316]	0.362181	-1.46522	1.91212e-28	9.96935e-27	yes	down	7	4.91	15.45	17.74	5.955	16.595
	ENSMUSG00000063727	Tnfrsf11b	tumor necrosis factor receptor superfamily, member 11b (osteoprotegerin) [Source:MGI Symbol;Acc:MGI:109587]	2.20941	1.14366	0.000896101	0.00410248	yes	up	3.64	4.05	1.31	2.5	3.845	1.905
	ENSMUSG00000063779	Chil4	chitinase-like 4 [Source:MGI Symbol;Acc:MGI:1341098]	0.367972	-1.44233	0.0108841	0.0362231	yes	down	0.84	1.23	3.19	3.05	1.035	3.12
	ENSMUSG00000063800	Prpf38a	PRP38 pre-mRNA processing factor 38 (yeast) domain containing A [Source:MGI Symbol;Acc:MGI:1916962]	2.05145	1.03664	3.65691e-11	5.46901e-10	yes	up	45.23	40.87	23.37	21.22	43.05	22.295
	ENSMUSG00000063873	Slc24a3	solute carrier family 24 (sodium/potassium/calcium exchanger), member 3 [Source:MGI Symbol;Acc:MGI:2137513]	3.15073	1.65569	1.6392e-06	1.33909e-05	yes	up	2.66	2.6	0.77	1.07	2.63	0.92
	ENSMUSG00000064105	Cnnm2	cyclin M2 [Source:MGI Symbol;Acc:MGI:2151054]	0.256022	-1.96566	2.35944e-12	4.08801e-11	yes	down	1.8	1.25	5.06	4.73	1.525	4.895
	ENSMUSG00000064109	Hcst	hematopoietic cell signal transducer [Source:MGI Symbol;Acc:MGI:1344360]	3.78024	1.91848	6.54622e-06	4.78382e-05	yes	up	49.11	40.24	12.28	13.85	44.675	13.065
	ENSMUSG00000064147	Rab44	RAB44, member RAS oncogene family [Source:MGI Symbol;Acc:MGI:3045302]	3.34566	1.74229	3.86551e-46	3.68173e-44	yes	up	48.01	48.95	16.41	16.18	48.48	16.295
	ENSMUSG00000064210	Ano6	anoctamin 6 [Source:MGI Symbol;Acc:MGI:2145890]	0.481747	-1.05365	2.10889e-18	6.06314e-17	yes	down	10.22	9.94	20.45	24.25	10.08	22.35
	ENSMUSG00000064215	Ifi27	interferon, alpha-inducible protein 27 [Source:MGI Symbol;Acc:MGI:1277180]	0.473455	-1.0787	5.82946e-13	1.07517e-11	yes	down	52.02	54.08	115.14	131.08	53.05	123.11
	ENSMUSG00000064267	Hvcn1	hydrogen voltage-gated channel 1 [Source:MGI Symbol;Acc:MGI:1921346]	0.48066	-1.05691	1.40767e-28	7.38443e-27	yes	down	55.41	52.11	117.8	119.71	53.76	118.755
	ENSMUSG00000064325	Hhip	Hedgehog-interacting protein [Source:MGI Symbol;Acc:MGI:1341847]	0.475377	-1.07285	0.0157291	0.04978	yes	down	0.51	0.41	0.49	0.71	0.46	0.6
	ENSMUSG00000066071	Cyp4a12a	cytochrome P450, family 4, subfamily a, polypeptide 12a [Source:MGI Symbol;Acc:MGI:88612]	4.56534	2.19072	0.00614952	0.0222314	yes	up	1.21	0.74	0.13	0.34	0.975	0.235
	ENSMUSG00000066315	Gm12918	predicted gene 12918 [Source:MGI Symbol;Acc:MGI:3652005]	0.0114024	-6.45452	0.00044711	0.00221657	yes	down	0	0	4.71	1.76	0	3.235
	ENSMUSG00000066456	Hmgn3	high mobility group nucleosomal binding domain 3 [Source:MGI Symbol;Acc:MGI:2138069]	3.06527	1.61601	1.8154e-20	5.87302e-19	yes	up	74.97	71.59	21.64	29.22	73.28	25.43
	ENSMUSG00000066516	Klk1b21	kallikrein 1-related peptidase b21 [Source:MGI Symbol;Acc:MGI:892022]	0.0417526	-4.58199	0.000664186	0.00315952	yes	down	0.21	0	2.77	2.9	0.105	2.835
	ENSMUSG00000066677	Ifi208	interferon activated gene 208 [Source:MGI Symbol;Acc:MGI:2442822]	178.526	7.47999	2.72377e-12	4.6954e-11	yes	up	4.44	4.25	0.05	0.02	4.345	0.035
	ENSMUSG00000066684	Pilrb1	paired immunoglobin-like type 2 receptor beta 1 [Source:MGI Symbol;Acc:MGI:2450532]	2.35724	1.2371	1.62027e-05	0.000110851	yes	up	24.8	17.9	7.9	10.29	21.35	9.095
	ENSMUSG00000066755	Tnfsf18	tumor necrosis factor (ligand) superfamily, member 18 [Source:MGI Symbol;Acc:MGI:2673064]	12.2305	3.61241	3.80176e-06	2.91507e-05	yes	up	1.66	1.94	0.08	0.25	1.8	0.165
	ENSMUSG00000066861	Oas1g	2'-5' oligoadenylate synthetase 1G [Source:MGI Symbol;Acc:MGI:97429]	4.9074	2.29496	4.9804e-94	1.19593e-91	yes	up	157.05	147.49	33.7	37.88	152.27	35.79
	ENSMUSG00000067219	Nipal1	NIPA-like domain containing 1 [Source:MGI Symbol;Acc:MGI:1917951]	0.451987	-1.14565	3.75057e-05	0.000238151	yes	down	1.55	1.47	3.12	4.49	1.51	3.805
	ENSMUSG00000067297	Ifit1bl2	interferon induced protein with tetratricopeptide repeats 1B like 2 [Source:MGI Symbol;Acc:MGI:2148249]	14.9246	3.89962	3.57064e-05	0.000228085	yes	up	0.95	0.64	0.02	0.09	0.795	0.055
	ENSMUSG00000067591	Klra3	killer cell lectin-like receptor, subfamily A, member 3 [Source:MGI Symbol;Acc:MGI:101905]	3.65217	1.86875	0.00275917	0.0110794	yes	up	3.52	4.3	1.38	0.86	3.91	1.12
	ENSMUSG00000067719	Gm10221	predicted gene 10221 [Source:MGI Symbol;Acc:MGI:3708709]	2.39151	1.25792	0.00322615	0.0127233	yes	up	302.12	196.04	173.54	71.86	249.08	122.7
	ENSMUSG00000067767	Clec4b2	C-type lectin domain family 4, member b2 [Source:MGI Symbol;Acc:MGI:3588267]	8.92196	3.15736	5.42042e-08	5.57375e-07	yes	up	6.48	4.81	0.63	0.74	5.645	0.685
	ENSMUSG00000068101	Cenpm	centromere protein M [Source:MGI Symbol;Acc:MGI:1913820]	2.39373	1.25926	0.00134621	0.00588351	yes	up	10.63	7.99	4.61	4.16	9.31	4.385
	ENSMUSG00000068129	Cst7	cystatin F (leukocystatin) [Source:MGI Symbol;Acc:MGI:1298217]	2.86602	1.51905	6.3298e-27	2.98112e-25	yes	up	99.06	103.3	34.69	41.98	101.18	38.335
	ENSMUSG00000068154	Insm1	insulinoma-associated 1 [Source:MGI Symbol;Acc:MGI:1859980]	0.462794	-1.11156	1.7657e-06	1.43282e-05	yes	down	4.24	4.66	11.92	8.62	4.45	10.27
	ENSMUSG00000068245	Phf11d	PHD finger protein 11D [Source:MGI Symbol;Acc:MGI:1277133]	12.2784	3.61805	2.73003e-103	7.63021e-101	yes	up	79.06	85.81	6.07	8.56	82.435	7.315
	ENSMUSG00000068246	Apol9b	apolipoprotein L 9b [Source:MGI Symbol;Acc:MGI:1919148]	1146.09	10.1625	2.15327e-12	3.74604e-11	yes	up	30.29	33.4	0.06	0.03	31.845	0.045
	ENSMUSG00000068259	Or9a7	olfactory receptor family 9 subfamily A member 7 [Source:MGI Symbol;Acc:MGI:3030295]	0.155782	-2.6824	8.99926e-08	8.97242e-07	yes	down	0.23	0.41	2.61	2.15	0.32	2.38
	ENSMUSG00000068551	Zfp467	zinc finger protein 467 [Source:MGI Symbol;Acc:MGI:1916160]	0.421794	-1.24539	1.81301e-11	2.83318e-10	yes	down	5.28	4.82	13.33	12.83	5.05	13.08
	ENSMUSG00000068606	Gm4841	predicted gene 4841 [Source:MGI Symbol;Acc:MGI:3643814]	12.3186	3.62277	0.00124182	0.00549291	yes	up	0.55	0.73	0.11	0	0.64	0.055
	ENSMUSG00000068699	Flnc	filamin C, gamma [Source:MGI Symbol;Acc:MGI:95557]	0.318112	-1.65239	1.37505e-27	6.8149e-26	yes	down	2.11	2.17	7.07	7.49	2.14	7.28
	ENSMUSG00000068893	Sprr2a2	small proline-rich protein 2A2 [Source:MGI Symbol;Acc:MGI:3845026]	19.7172	4.30138	9.36884e-06	6.6665e-05	yes	up	5.53	6.44	0.33	0.3	5.985	0.315
	ENSMUSG00000069014	Gm5641	predicted gene 5641 [Source:MGI Symbol;Acc:MGI:3645731]	6.50625	2.70183	4.99253e-05	0.000309519	yes	up	39.99	27.44	7.7	3.35	33.715	5.525
	ENSMUSG00000069248	Serpinb6e	serine (or cysteine) peptidase inhibitor, clade B, member 6e [Source:MGI Symbol;Acc:MGI:2667778]	5.87693	2.55506	0.00780711	0.0272175	yes	up	0.87	1.71	0.29	0.18	1.29	0.235
	ENSMUSG00000069516	Lyz2	lysozyme 2 [Source:MGI Symbol;Acc:MGI:96897]	0.184316	-2.43975	3.10516e-32	1.89071e-30	yes	down	407.81	395.22	2560.18	2121.73	401.515	2340.95
	ENSMUSG00000069793	Slfn9	schlafen 9 [Source:MGI Symbol;Acc:MGI:2445121]	3.86188	1.9493	4.31347e-39	3.34274e-37	yes	up	15.8	13.79	3.66	4.67	14.795	4.165
	ENSMUSG00000069805	Fbp1	fructose bisphosphatase 1 [Source:MGI Symbol;Acc:MGI:95492]	0.0925679	-3.43334	3.77138e-26	1.70101e-24	yes	down	1.6	2.23	27.13	17.1	1.915	22.115
	ENSMUSG00000069833	Ahnak	AHNAK nucleoprotein [Source:MGI Symbol;Acc:MGI:1316648]	0.43223	-1.21013	3.01076e-57	3.83063e-55	yes	down	41.76	43.37	103.71	113.16	42.565	108.435
	ENSMUSG00000069874	Irgm2	immunity-related GTPase family M member 2 [Source:MGI Symbol;Acc:MGI:1926262]	4.0188	2.00676	1.30576e-44	1.20335e-42	yes	up	32.69	33.78	7.31	10.71	33.235	9.01
	ENSMUSG00000069892	9930111J21Rik2	RIKEN cDNA 9930111J21 gene 2 [Source:MGI Symbol;Acc:MGI:3711310]	2.06489	1.04607	1.46212e-15	3.42884e-14	yes	up	20.94	19.53	9.37	10.93	20.235	10.15
	ENSMUSG00000069893	9930111J21Rik1	RIKEN cDNA 9930111J21 gene 1 [Source:MGI Symbol;Acc:MGI:3041173]	2.04549	1.03245	0.000194933	0.00105606	yes	up	5.05	4.73	3.18	1.94	4.89	2.56
	ENSMUSG00000069899	Sft2d1rt	SFT2 domain containing 1, retrotransposed [Source:MGI Symbol;Acc:MGI:3650635]	2.81327	1.49225	0.000969591	0.00440111	yes	up	9.34	9.84	3.7	3.62	9.59	3.66
	ENSMUSG00000070034	Sp110	Sp110 nuclear body protein [Source:MGI Symbol;Acc:MGI:1923364]	2.46933	1.30412	2.16053e-42	1.86979e-40	yes	up	176.16	186.28	69.95	89.48	181.22	79.715
	ENSMUSG00000070047	Fat1	FAT atypical cadherin 1 [Source:MGI Symbol;Acc:MGI:109168]	0.175028	-2.51434	2.47535e-05	0.000162817	yes	down	0.04	0.16	0.24	0.98	0.1	0.61
	ENSMUSG00000070327	Rnf213	ring finger protein 213 [Source:MGI Symbol;Acc:MGI:1289196]	3.21505	1.68484	1.43641e-93	3.4013e-91	yes	up	41.83	40.28	12.55	15.09	41.055	13.82
	ENSMUSG00000070348	Ccnd1	cyclin D1 [Source:MGI Symbol;Acc:MGI:88313]	2.182	1.12565	3.13075e-13	5.88491e-12	yes	up	14.68	13.51	6.59	7.43	14.095	7.01
	ENSMUSG00000070392	Gm20634	predicted gene 20634 [Source:MGI Symbol;Acc:MGI:5313081]	0.425454	-1.23293	0.0143267	0.0460598	yes	down	1.08	0.41	1.83	1.99	0.745	1.91
	ENSMUSG00000070407	Hs3st3b1	heparan sulfate (glucosamine) 3-O-sulfotransferase 3B1 [Source:MGI Symbol;Acc:MGI:1333853]	2.96354	1.56732	1.23821e-09	1.56721e-08	yes	up	4.07	3.8	1.16	1.73	3.935	1.445
	ENSMUSG00000070425	Xntrpc	Xndc1-transient receptor potential cation channel, subfamily C, member 2 readthrough [Source:MGI Symbol;Acc:MGI:5546370]	0.384478	-1.37903	0.00258214	0.0104667	yes	down	0.52	0.33	1.25	1.25	0.425	1.25
	ENSMUSG00000070427	Il18bp	interleukin 18 binding protein [Source:MGI Symbol;Acc:MGI:1333800]	2.36182	1.2399	2.45095e-08	2.62807e-07	yes	up	18.6	21.05	7.69	7.63	19.825	7.66
	ENSMUSG00000070501	Ifi214	interferon activated gene 214 [Source:MGI Symbol;Acc:MGI:3584522]	31.9293	4.99681	1.48657e-31	8.76971e-30	yes	up	11.4	9.7	0.14	0.32	10.55	0.23
	ENSMUSG00000070604	Vsig10l	V-set and immunoglobulin domain containing 10 like [Source:MGI Symbol;Acc:MGI:1922940]	0.286142	-1.8052	0.00220742	0.00913455	yes	down	0.32	0.22	1.93	1.01	0.27	1.47
	ENSMUSG00000070803	Cited4	Cbp/p300-interacting transactivator, with Glu/Asp-rich carboxy-terminal domain, 4 [Source:MGI Symbol;Acc:MGI:1861694]	4.24765	2.08666	1.63518e-27	7.98802e-26	yes	up	38.19	40.22	9.77	10.19	39.205	9.98
	ENSMUSG00000071042	Rasgrp3	RAS, guanyl releasing protein 3 [Source:MGI Symbol;Acc:MGI:3028579]	4.87027	2.284	2.55395e-07	2.36514e-06	yes	up	1.55	2.1	1.78	0.33	1.825	1.055
	ENSMUSG00000071454	Dtnb	dystrobrevin, beta [Source:MGI Symbol;Acc:MGI:1203728]	2.22476	1.15365	2.03496e-06	1.63806e-05	yes	up	9.83	14.51	4.37	5.4	12.17	4.885
	ENSMUSG00000071528	Atp5mk	ATP synthase membrane subunit k [Source:MGI Symbol;Acc:MGI:1891435]	2.08659	1.06114	2.83908e-11	4.31019e-10	yes	up	898.98	849.57	535.68	410.78	874.275	473.23
	ENSMUSG00000071531	Gprin2	G protein regulated inducer of neurite outgrowth 2 [Source:MGI Symbol;Acc:MGI:2444560]	2.00583	1.0042	0.0050694	0.0188092	yes	up	0.72	0.7	0.34	0.43	0.71	0.385
	ENSMUSG00000071547	Nt5dc2	5'-nucleotidase domain containing 2 [Source:MGI Symbol;Acc:MGI:1917271]	3.54675	1.8265	3.43066e-20	1.08716e-18	yes	up	21.93	22.14	6.64	6.45	22.035	6.545
	ENSMUSG00000071561	Cstdc5	cystatin domain containing 5 [Source:MGI Symbol;Acc:MGI:3696883]	14.3054	3.83849	4.61794e-82	8.84622e-80	yes	up	182.49	176.6	13.87	13.4	179.545	13.635
	ENSMUSG00000071669	Snx29	sorting nexin 29 [Source:MGI Symbol;Acc:MGI:1921728]	0.381095	-1.39178	9.89594e-08	9.80336e-07	yes	down	2.76	2.46	7.26	7.9	2.61	7.58
	ENSMUSG00000072082	Ccnf	cyclin F [Source:MGI Symbol;Acc:MGI:102551]	2.07834	1.05543	3.91047e-10	5.27449e-09	yes	up	16.25	10.15	5.13	7.78	13.2	6.455
	ENSMUSG00000072244	Trim6	tripartite motif-containing 6 [Source:MGI Symbol;Acc:MGI:2137352]	2.30969	1.2077	0.000323949	0.00166909	yes	up	2.92	2.38	1.24	1.42	2.65	1.33
	ENSMUSG00000072572	Slc39a2	solute carrier family 39 (zinc transporter), member 2 [Source:MGI Symbol;Acc:MGI:2684326]	7.16775	2.84152	2.54405e-14	5.26377e-13	yes	up	5.31	5.9	0.63	1.07	5.605	0.85
	ENSMUSG00000072596	Ear2	eosinophil-associated, ribonuclease A family, member 2 [Source:MGI Symbol;Acc:MGI:108020]	0.280776	-1.83251	4.9051e-06	3.67947e-05	yes	down	45.47	35.92	189.5	121.79	40.695	155.645
	ENSMUSG00000072844	G530011O06Rikx	RIKEN cDNA G530011O06 gene x [Source:MGI Symbol;Acc:MGI:3603513]	3.25649	1.70332	1.95447e-08	2.12376e-07	yes	up	4.87	5.61	1.48	2.01	5.24	1.745
	ENSMUSG00000072964	Bhlhb9	basic helix-loop-helix domain containing, class B9 [Source:MGI Symbol;Acc:MGI:1917487]	2.13752	1.09594	0.000221763	0.00118596	yes	up	5.74	4.04	2.37	2.6	4.89	2.485
	ENSMUSG00000072980	Oip5	Opa interacting protein 5 [Source:MGI Symbol;Acc:MGI:1917895]	2.05546	1.03946	0.00177118	0.00752289	yes	up	9.3	8.95	5.13	4.68	9.125	4.905
	ENSMUSG00000073008	Gpr174	G protein-coupled receptor 174 [Source:MGI Symbol;Acc:MGI:2685222]	2.05105	1.03636	0.0045282	0.0171102	yes	up	1.76	2.82	1.58	0.96	2.29	1.27
	ENSMUSG00000073016	Uprt	uracil phosphoribosyltransferase [Source:MGI Symbol;Acc:MGI:2685620]	0.458148	-1.12611	2.16721e-05	0.000143825	yes	down	3.51	3.25	8.38	7.48	3.38	7.93
	ENSMUSG00000073060	Zxda	zinc finger, X-linked, duplicated A [Source:MGI Symbol;Acc:MGI:1921689]	0.0388823	-4.68474	0.0141329	0.0455227	yes	down	0.23	0	2.93	3.68	0.115	3.305
	ENSMUSG00000073144	4930599N23Rik	RIKEN cDNA 4930599N23 gene [Source:MGI Symbol;Acc:MGI:1922629]	3.22124	1.68762	0.00307023	0.0121895	yes	up	6.61	8.07	1.66	3.47	7.34	2.565
	ENSMUSG00000073402	H2-T5	histocompatibility 2, T region locus 5 [Source:MGI Symbol;Acc:MGI:95961]	2.20337	1.13971	1.88428e-05	0.000126826	yes	up	18.1	20.06	9.55	8.14	19.08	8.845
	ENSMUSG00000073405	H2-T11-ps	histocompatibility 2, T region locus 11, pseudogene [Source:MGI Symbol;Acc:MGI:95943]	2.18805	1.12965	1.12677e-09	1.4336e-08	yes	up	39.66	45.86	20.21	22.1	42.76	21.155
	ENSMUSG00000073406	H2-T13	histocompatibility 2, T region locus 13 [Source:MGI Symbol;Acc:MGI:95945]	2.33201	1.22158	7.5808e-07	6.54737e-06	yes	up	21.5	23.76	9.29	11.7	22.63	10.495
	ENSMUSG00000073407	Gm6034	predicted gene 6034 [Source:MGI Symbol;Acc:MGI:3646212]	7.74123	2.95256	0.0151847	0.0483353	yes	up	0.82	0.69	0.1	0.11	0.755	0.105
	ENSMUSG00000073409	H2-Q6	histocompatibility 2, Q region locus 6 [Source:MGI Symbol;Acc:MGI:95935]	3.11591	1.63965	1.42957e-85	2.97229e-83	yes	up	499.94	502.69	173.77	186.38	501.315	180.075
	ENSMUSG00000073411	H2-D1	histocompatibility 2, D region locus 1 [Source:MGI Symbol;Acc:MGI:95896]	2.2632	1.17836	8.41393e-37	5.92414e-35	yes	up	2751.93	2847.35	1435.6	1306.09	2799.64	1370.85
	ENSMUSG00000073412	Lst1	leukocyte specific transcript 1 [Source:MGI Symbol;Acc:MGI:1096324]	3.39195	1.76211	3.93659e-07	3.52865e-06	yes	up	83.82	86.23	33.5	22.07	85.025	27.785
	ENSMUSG00000073421	H2-Ab1	histocompatibility 2, class II antigen A, beta 1 [Source:MGI Symbol;Acc:MGI:103070]	0.394043	-1.34358	2.88638e-59	3.8748e-57	yes	down	426.15	440.62	1203.07	1194.8	433.385	1198.93
	ENSMUSG00000073489	Ifi204	interferon activated gene 204 [Source:MGI Symbol;Acc:MGI:96429]	18.1807	4.18433	6.84199e-230	9.72076e-227	yes	up	99.03	101.13	5.36	6.53	100.08	5.945
	ENSMUSG00000073490	Ifi207	interferon activated gene 207 [Source:MGI Symbol;Acc:MGI:2138302]	5.22591	2.38568	2.59204e-71	4.13007e-69	yes	up	36.18	37.31	6.6	8.83	36.745	7.715
	ENSMUSG00000073491	Ifi213	interferon activated gene 213 [Source:MGI Symbol;Acc:MGI:3695276]	76.9361	6.26559	7.87768e-05	0.00046813	yes	up	1.34	1.22	0	0.03	1.28	0.015
	ENSMUSG00000073555	Iigp1c	interferon inducible GTPase 1C [Source:MGI Symbol;Acc:MGI:3644953]	21.4316	4.42167	1.74129e-36	1.21669e-34	yes	up	9.67	8.81	0.41	0.53	9.24	0.47
	ENSMUSG00000073628	Gm10552	predicted gene 10552 [Source:MGI Symbol;Acc:MGI:3642083]	3.47617	1.7975	4.41242e-06	3.3375e-05	yes	up	12.65	10.69	3.55	3.17	11.67	3.36
	ENSMUSG00000073631	Gm10553	predicted gene 10553 [Source:MGI Symbol;Acc:MGI:3642178]	2.02519	1.01805	0.00192183	0.00807026	yes	up	7.24	6.48	3.63	3.67	6.86	3.65
	ENSMUSG00000073676	Hspe1	heat shock protein 1 (chaperonin 10) [Source:MGI Symbol;Acc:MGI:104680]	2.04695	1.03347	1.63543e-21	5.61015e-20	yes	up	402.83	396.63	219.77	201.83	399.73	210.8
	ENSMUSG00000073705	Cenps	centromere protein S [Source:MGI Symbol;Acc:MGI:1917178]	2.62709	1.39346	7.74729e-06	5.5708e-05	yes	up	17.4	12.85	6.36	5.92	15.125	6.14
	ENSMUSG00000073988	Ttpa	tocopherol (alpha) transfer protein [Source:MGI Symbol;Acc:MGI:1354168]	2.37726	1.2493	0.00454256	0.0171546	yes	up	2.74	2.68	0.74	0.98	2.71	0.86
	ENSMUSG00000074141	Il4i1	interleukin 4 induced 1 [Source:MGI Symbol;Acc:MGI:109552]	0.34909	-1.51833	1.6438e-50	1.73363e-48	yes	down	241.46	240.94	788.06	708.23	241.2	748.145
	ENSMUSG00000074151	Nlrc5	NLR family, CARD domain containing 5 [Source:MGI Symbol;Acc:MGI:3612191]	2.40148	1.26392	8.33707e-30	4.58512e-28	yes	up	48.08	50.92	18.34	21.23	49.5	19.785
	ENSMUSG00000074183	Gsta1	glutathione S-transferase, alpha 1 (Ya) [Source:MGI Symbol;Acc:MGI:1095417]	2.61833	1.38865	0.000525728	0.00255797	yes	up	13	11.99	6.31	3.93	12.495	5.12
	ENSMUSG00000074194	Zfp791	zinc finger protein 791 [Source:MGI Symbol;Acc:MGI:3648473]	3.5927	1.84507	0.00336419	0.0132096	yes	up	1.6	1.25	0.28	0.43	1.425	0.355
	ENSMUSG00000074419	Pira13	paired-Ig-like receptor A13 [Source:MGI Symbol;Acc:MGI:3705216]	0.41482	-1.26944	0.000511381	0.00249671	yes	down	1.73	1.92	4.5	5.09	1.825	4.795
	ENSMUSG00000074476	Spc24	SPC24, NDC80 kinetochore complex component, homolog (S. cerevisiae) [Source:MGI Symbol;Acc:MGI:1914879]	3.20195	1.67895	1.81168e-12	3.17118e-11	yes	up	19.78	21.02	10.03	6.76	20.4	8.395
	ENSMUSG00000074604	Mgst2	microsomal glutathione S-transferase 2 [Source:MGI Symbol;Acc:MGI:2448481]	4.21274	2.07476	5.66366e-15	1.23954e-13	yes	up	49.38	52.4	13.36	9.98	50.89	11.67
	ENSMUSG00000074622	Mafb	MAF bZIP transcription factor B [Source:MGI Symbol;Acc:MGI:104555]	0.320653	-1.64092	7.9397e-19	2.31391e-17	yes	down	5.01	4.32	16.66	14.61	4.665	15.635
	ENSMUSG00000074657	Kif5a	kinesin family member 5A [Source:MGI Symbol;Acc:MGI:109564]	0.425443	-1.23296	0.00821518	0.0284445	yes	down	0.42	0.3	1.03	0.79	0.36	0.91
	ENSMUSG00000074695	Il22	interleukin 22 [Source:MGI Symbol;Acc:MGI:1355307]	60.0714	5.90861	0.00241192	0.00986112	yes	up	1.13	0.69	0	0	0.91	0
	ENSMUSG00000074785	Plxnc1	plexin C1 [Source:MGI Symbol;Acc:MGI:1890127]	0.359648	-1.47534	3.04082e-58	3.92749e-56	yes	down	20.1	19.75	48.68	58.88	19.925	53.78
	ENSMUSG00000074896	Ifit3	interferon-induced protein with tetratricopeptide repeats 3 [Source:MGI Symbol;Acc:MGI:1101055]	150.297	7.23167	6.44853e-122	2.33917e-119	yes	up	85.45	90.92	0.76	0.49	88.185	0.625
	ENSMUSG00000075010	AW112010	expressed sequence AW112010 [Source:MGI Symbol;Acc:MGI:2147706]	2.94481	1.55817	6.14462e-63	8.80333e-61	yes	up	1432.9	1471.68	563.33	517.85	1452.29	540.59
	ENSMUSG00000075122	Cd80	CD80 antigen [Source:MGI Symbol;Acc:MGI:101775]	2.12135	1.08498	1.51592e-21	5.21065e-20	yes	up	172.65	180.31	71.82	101.23	176.48	86.525
	ENSMUSG00000075266	Cenpw	centromere protein W [Source:MGI Symbol;Acc:MGI:1913561]	3.44196	1.78323	8.51438e-09	9.74239e-08	yes	up	9.38	8.28	2.53	2.49	8.83	2.51
	ENSMUSG00000075269	Bex6	brain expressed family member 6 [Source:MGI Symbol;Acc:MGI:3588247]	2.95287	1.56212	0.00166054	0.00711141	yes	up	7.88	6.03	1.7	3.62	6.955	2.66
	ENSMUSG00000075585	6330403L08Rik	RIKEN cDNA 6330403L08 gene [Source:MGI Symbol;Acc:MGI:1917994]	0.349512	-1.51658	0.00067089	0.00318696	yes	down	0.37	0.35	1.23	1	0.36	1.115
	ENSMUSG00000075602	Ly6a	lymphocyte antigen 6 family member A [Source:MGI Symbol;Acc:MGI:107527]	128.601	7.00676	5.3924e-223	7.07193e-220	yes	up	427.18	439.61	2.36	4.33	433.395	3.345
	ENSMUSG00000076437	Selenoh	selenoprotein H [Source:MGI Symbol;Acc:MGI:1919907]	4.02043	2.00735	4.88697e-25	2.06232e-23	yes	up	105.85	106.39	31.97	24.42	106.12	28.195
	ENSMUSG00000076749	Trgc1	T cell receptor gamma, constant 1 [Source:MGI Symbol;Acc:MGI:98625]	73.6686	6.20298	7.02249e-18	1.95951e-16	yes	up	19.47	18.81	0.11	0.46	19.14	0.285
	ENSMUSG00000076752	Trgc2	T cell receptor gamma, constant 2 [Source:MGI Symbol;Acc:MGI:98626]	70.8461	6.14662	0.00103386	0.00465762	yes	up	1.58	1.17	0	0	1.375	0
	ENSMUSG00000076757	Trgc4	T cell receptor gamma, constant 4 [Source:MGI Symbol;Acc:MGI:98628]	3.74154	1.90363	0.000208373	0.00111856	yes	up	5.59	7.57	2.01	1.79	6.58	1.9
	ENSMUSG00000076937	Iglc2	immunoglobulin lambda constant 2 [Source:MGI Symbol;Acc:MGI:99547]	4.74256	2.24567	0.00565157	0.0206856	yes	up	4.53	8.53	1.81	1.16	6.53	1.485
	ENSMUSG00000078122	Mir223hg	Mir223 host gene [Source:MGI Symbol;Acc:MGI:3641813]	5.10498	2.3519	1.24157e-40	1.02259e-38	yes	up	58.63	52.98	11.31	10.95	55.805	11.13
	ENSMUSG00000078137	Ankrd63	ankyrin repeat domain 63 [Source:MGI Symbol;Acc:MGI:2686183]	0.462658	-1.11198	0.00809116	0.0280778	yes	down	0.62	0.51	1.41	1.19	0.565	1.3
	ENSMUSG00000078143	Gm17344	predicted gene, 17344 [Source:MGI Symbol;Acc:MGI:4936978]	2.76474	1.46714	0.00366855	0.0142634	yes	up	3.77	7.37	2.05	2.11	5.57	2.08
	ENSMUSG00000078162	Gm2574	predicted pseudogene 2574 [Source:MGI Symbol;Acc:MGI:3780741]	8.97426	3.16579	0.00569189	0.0208198	yes	up	1.31	2.83	0	0.55	2.07	0.275
	ENSMUSG00000078202	Nrarp	Notch-regulated ankyrin repeat protein [Source:MGI Symbol;Acc:MGI:1914372]	3.09018	1.62769	0.002541	0.0103294	yes	up	1.31	2.13	0.57	0.64	1.72	0.605
	ENSMUSG00000078302	Foxd1	forkhead box D1 [Source:MGI Symbol;Acc:MGI:1347463]	0.025278	-5.30597	1.74047e-05	0.000118079	yes	down	0.03	0	0.62	0.5	0.015	0.56
	ENSMUSG00000078349	AW011738	expressed sequence AW011738 [Source:MGI Symbol;Acc:MGI:2140540]	12.6822	3.66473	5.69259e-28	2.90578e-26	yes	up	9.03	9.14	0.73	0.61	9.085	0.67
	ENSMUSG00000078486	Perm1	PPARGC1 and ESRR induced regulator, muscle 1 [Source:MGI Symbol;Acc:MGI:1921433]	3.22586	1.68968	2.11258e-07	1.98033e-06	yes	up	3.58	4	1.58	0.93	3.79	1.255
	ENSMUSG00000078521	Aunip	aurora kinase A and ninein interacting protein [Source:MGI Symbol;Acc:MGI:1917135]	5.89697	2.55997	1.8738e-07	1.77381e-06	yes	up	6.44	5.39	1.13	1.04	5.915	1.085
	ENSMUSG00000078566	Bnip3	BCL2/adenovirus E1B interacting protein 3 [Source:MGI Symbol;Acc:MGI:109326]	2.32442	1.21687	5.52211e-12	9.22101e-11	yes	up	24.9	24.8	12.32	14.92	24.85	13.62
	ENSMUSG00000078606	Gvin2	GTPase, very large interferon inducible, family member 2 [Source:MGI Symbol;Acc:MGI:3782245]	3.1307	1.64649	2.80386e-61	3.88643e-59	yes	up	89.53	87.11	27.14	31.21	88.32	29.175
	ENSMUSG00000078616	Trim30c	tripartite motif-containing 30C [Source:MGI Symbol;Acc:MGI:4821257]	32.5245	5.02346	1.8112e-15	4.18417e-14	yes	up	6.59	5.39	0.19	0.2	5.99	0.195
	ENSMUSG00000078670	Fam174b	family with sequence similarity 174, member B [Source:MGI Symbol;Acc:MGI:3698178]	2.48778	1.31486	0.000105363	0.000606255	yes	up	3.64	3.65	2.08	2.53	3.645	2.305
	ENSMUSG00000078763	Slfn1	schlafen 1 [Source:MGI Symbol;Acc:MGI:1313259]	39.9848	5.32138	1.00027e-265	1.70537e-262	yes	up	145.3	145.98	3.03	4.9	145.64	3.965
	ENSMUSG00000078773	Rad54b	RAD54 homolog B (S. cerevisiae) [Source:MGI Symbol;Acc:MGI:3605986]	2.74219	1.45533	1.44678e-05	9.9661e-05	yes	up	4.24	4.64	2.26	2.34	4.44	2.3
	ENSMUSG00000078780	Gm5150	predicted gene 5150 [Source:MGI Symbol;Acc:MGI:3779469]	0.256888	-1.96079	1.299e-09	1.63719e-08	yes	down	3.69	3.47	15.92	13.53	3.58	14.725
	ENSMUSG00000078853	Igtp	interferon gamma induced GTPase [Source:MGI Symbol;Acc:MGI:107729]	6.7218	2.74885	8.22447e-103	2.2616e-100	yes	up	75.81	78.53	11.43	13.65	77.17	12.54
	ENSMUSG00000078880	Gm14308	predicted gene 14308 [Source:MGI Symbol;Acc:MGI:3782921]	0.264581	-1.91822	0.000323595	0.00166777	yes	down	2.36	2.6	4.26	5.45	2.48	4.855
	ENSMUSG00000078920	Ifi47	interferon gamma inducible protein 47 [Source:MGI Symbol;Acc:MGI:99448]	6.26888	2.64821	3.31082e-131	1.61275e-128	yes	up	142.96	139.16	24.28	26.24	141.06	25.26
	ENSMUSG00000078921	Tgtp2	T cell specific GTPase 2 [Source:MGI Symbol;Acc:MGI:3710083]	9.32925	3.22176	2.24063e-155	1.73639e-152	yes	up	77.05	67.54	7.47	8.79	72.295	8.13
	ENSMUSG00000078922	Tgtp1	T cell specific GTPase 1 [Source:MGI Symbol;Acc:MGI:98734]	6.26025	2.64622	8.14975e-82	1.54383e-79	yes	up	45.91	45.1	6.64	9.18	45.505	7.91
	ENSMUSG00000078954	Arhgap8	Rho GTPase activating protein 8 [Source:MGI Symbol;Acc:MGI:1920417]	113.94	6.83213	7.21746e-05	0.000431908	yes	up	2.31	1.27	0	0	1.79	0
	ENSMUSG00000079017	Ifi27l2a	interferon, alpha-inducible protein 27 like 2A [Source:MGI Symbol;Acc:MGI:1924183]	9.42523	3.23653	7.57716e-150	4.78456e-147	yes	up	2354.44	2339.73	310.4	235.01	2347.09	272.705
	ENSMUSG00000079018	Ly6c1	lymphocyte antigen 6 family member C1 [Source:MGI Symbol;Acc:MGI:96882]	102.562	6.68036	1.49431e-70	2.35893e-68	yes	up	145.6	162.65	1.14	3.35	154.125	2.245
	ENSMUSG00000079071	Slc28a2b	solute carrier family 28 member 2b [Source:MGI Symbol;Acc:MGI:3702173]	7.0729	2.8223	0.000102286	0.000590759	yes	up	0.85	0.87	0.09	0.24	0.86	0.165
	ENSMUSG00000079186	Gzmc	granzyme C [Source:MGI Symbol;Acc:MGI:109256]	11.7792	3.55816	0.000128504	0.000724733	yes	up	4.8	2.87	0.12	0.61	3.835	0.365
	ENSMUSG00000079197	Psme2	proteasome (prosome, macropain) activator subunit 2 (PA28 beta) [Source:MGI Symbol;Acc:MGI:1096365]	2.14684	1.10221	1.24717e-34	8.08478e-33	yes	up	1220.43	1001.14	465.84	658.87	1110.79	562.355
	ENSMUSG00000079227	Ccr5	C-C motif chemokine receptor 5 [Source:MGI Symbol;Acc:MGI:107182]	0.474197	-1.07644	8.00687e-31	4.62743e-29	yes	down	21.5	24.6	33.82	35.13	23.05	34.475
	ENSMUSG00000079339	Ifit1bl1	interferon induced protein with tetratricpeptide repeats 1B like 1 [Source:MGI Symbol;Acc:MGI:3650685]	203.231	7.66697	1.21099e-18	3.51722e-17	yes	up	10.45	10.5	0.07	0.04	10.475	0.055
	ENSMUSG00000079362	Gm43302	predicted gene 43302 [Source:MGI Symbol;Acc:MGI:5663439]	18.5462	4.21305	3.67925e-130	1.74243e-127	yes	up	23.71	24.99	1.5	1.31	24.35	1.405
	ENSMUSG00000079363	Gbp4	guanylate binding protein 4 [Source:MGI Symbol;Acc:MGI:97072]	10.7144	3.42148	4.20248e-125	1.70591e-122	yes	up	30.6	32.15	2.45	3.45	31.375	2.95
	ENSMUSG00000079419	Ms4a6c	membrane-spanning 4-domains, subfamily A, member 6C [Source:MGI Symbol;Acc:MGI:2385644]	3.76642	1.91319	5.34571e-25	2.25034e-23	yes	up	66.08	61.61	11.06	19.89	63.845	15.475
	ENSMUSG00000079457	Gm7609	predicted pseudogene 7609 [Source:MGI Symbol;Acc:MGI:3644536]	4.351	2.12135	5.20523e-09	6.12449e-08	yes	up	10.69	9.81	2.57	2.43	10.25	2.5
	ENSMUSG00000079478	Znrd2	zinc ribbon domain containing 2 [Source:MGI Symbol;Acc:MGI:1913482]	2.40637	1.26686	5.44871e-07	4.77609e-06	yes	up	43.43	41.16	20.29	17.81	42.295	19.05
	ENSMUSG00000079481	Nhsl2	NHS like 2 [Source:MGI Symbol;Acc:MGI:3645090]	3.52206	1.81642	2.12726e-12	3.70457e-11	yes	up	1.44	1.64	0.54	1.06	1.54	0.8
	ENSMUSG00000079491	H2-T10	histocompatibility 2, T region locus 10 [Source:MGI Symbol;Acc:MGI:95942]	3.20675	1.68111	2.03389e-25	8.89123e-24	yes	up	36.42	36.53	12.32	9.93	36.475	11.125
	ENSMUSG00000079492	H2-T15	histocompatibility 2, T region locus 15 [Source:MGI Symbol;Acc:MGI:95947]	2.15231	1.10589	3.34048e-06	2.58637e-05	yes	up	17.94	16.48	8.84	8.46	17.21	8.65
	ENSMUSG00000079507	H2-Q1	histocompatibility 2, Q region locus 1 [Source:MGI Symbol;Acc:MGI:95928]	2.22295	1.15248	3.07932e-16	7.66412e-15	yes	up	35.05	35.15	15.05	19.17	35.1	17.11
	ENSMUSG00000079553	Kifc1	kinesin family member C1 [Source:MGI Symbol;Acc:MGI:109596]	2.28111	1.18974	1.42047e-10	1.9818e-09	yes	up	16.45	18.51	8.46	7.66	17.48	8.06
	ENSMUSG00000079554	Aox2	aldehyde oxidase 2 [Source:MGI Symbol;Acc:MGI:3529596]	5.62223	2.49114	0.0105761	0.0352929	yes	up	0.32	0.22	0.08	0.03	0.27	0.055
	ENSMUSG00000079563	Pglyrp2	peptidoglycan recognition protein 2 [Source:MGI Symbol;Acc:MGI:1928099]	2.37792	1.2497	0.00671595	0.0240294	yes	up	2.68	2.36	0.84	1.15	2.52	0.995
	ENSMUSG00000079575	Rbpj-ps3	recombination signal binding protein for immunoglobulin kappa J region, pseudogene 3 [Source:MGI Symbol;Acc:MGI:96525]	0.458688	-1.12442	2.32727e-27	1.12401e-25	yes	down	95.46	88.58	191.86	243.96	92.02	217.91
	ENSMUSG00000079594	Cstdc6	cystatin domain containing 6 [Source:MGI Symbol;Acc:MGI:3696881]	19.0992	4.25544	1.26688e-06	1.05982e-05	yes	up	36.44	28.41	2.3	1.53	32.425	1.915
	ENSMUSG00000079597	Cstdc4	cystatin domain containing 4 [Source:MGI Symbol;Acc:MGI:3645124]	22.8981	4.51716	2.41864e-126	1.05732e-123	yes	up	776.98	756.61	40.81	20.64	766.795	30.725
	ENSMUSG00000079700	Fpr3	formyl peptide receptor 3 [Source:MGI Symbol;Acc:MGI:1194495]	2.1288	1.09004	0.0142088	0.0457152	yes	up	5.03	5.9	3.41	2.09	5.465	2.75
	ENSMUSG00000079800	-	------	31.1827	4.96267	0.00521795	0.0192848	yes	up	0.97	1.08	0	0.11	1.025	0.055
	ENSMUSG00000079808	-	------	2.04872	1.03472	0.000743787	0.0034847	yes	up	6.16	6.2	2.94	3.61	6.18	3.275
	ENSMUSG00000079845	Xlr4a	X-linked lymphocyte-regulated 4A [Source:MGI Symbol;Acc:MGI:3574098]	59.8668	5.90369	0.0025426	0.0103334	yes	up	1.45	0.55	0	0	1	0
	ENSMUSG00000081214	Rpl35a-ps2	ribosomal protein L35A, pseudogene 2 [Source:MGI Symbol;Acc:MGI:3705461]	0.0004945	-10.9817	1.7039e-11	2.67493e-10	yes	down	0	0	668.89	372.06	0	520.475
	ENSMUSG00000081309	Gm12397	predicted gene 12397 [Source:MGI Symbol;Acc:MGI:3649202]	0.00651212	-7.26266	0.0143735	0.0461754	yes	down	0	0	1.07	11.6	0	6.335
	ENSMUSG00000081406	Rps6-ps4	ribosomal protein S6, pseudogene 4 [Source:MGI Symbol;Acc:MGI:3650907]	2.42565	1.27837	2.31366e-11	3.56328e-10	yes	up	120.62	89.33	38.95	55.56	104.975	47.255
	ENSMUSG00000081723	Gm15931	predicted gene 15931 [Source:MGI Symbol;Acc:MGI:3805553]	0.472973	-1.08017	0.000201404	0.00108559	yes	down	3.34	3.5	7.63	8.01	3.42	7.82
	ENSMUSG00000082292	Gm12250	predicted gene 12250 [Source:MGI Symbol;Acc:MGI:3649299]	3.01953	1.59432	0.000413169	0.00206876	yes	up	6.75	4.74	1.72	2.43	5.745	2.075
	ENSMUSG00000082976	Gm15056	predicted gene 15056 [Source:MGI Symbol;Acc:MGI:3705859]	6.37356	2.6721	7.15481e-39	5.44564e-37	yes	up	204.23	196.23	35.93	29.29	200.23	32.61
	ENSMUSG00000083282	Ctsf	cathepsin F [Source:MGI Symbol;Acc:MGI:1861434]	0.347889	-1.5233	1.10275e-06	9.3165e-06	yes	down	2.33	3.32	11.51	13.3	2.825	12.405
	ENSMUSG00000084862	Gm16278	predicted gene 16278 [Source:MGI Symbol;Acc:MGI:3826602]	0.26957	-1.89127	0.00953964	0.0323342	yes	down	0.27	0.38	1.31	1.27	0.325	1.29
	ENSMUSG00000084883	Ccdc85c	coiled-coil domain containing 85C [Source:MGI Symbol;Acc:MGI:3644008]	2.05442	1.03873	0.0142809	0.0459215	yes	up	1.19	1.5	0.77	0.64	1.345	0.705
	ENSMUSG00000085023	Gm12744	predicted gene 12744 [Source:MGI Symbol;Acc:MGI:3702539]	6.51197	2.70309	0.000191865	0.00104341	yes	up	10.51	14.2	2.52	1.58	12.355	2.05
	ENSMUSG00000085295	4930430E12Rik	RIKEN cDNA 4930430E12 gene [Source:MGI Symbol;Acc:MGI:1918889]	3.15128	1.65594	3.28712e-11	4.95509e-10	yes	up	17.52	15.82	5.5	5.7	16.67	5.6
	ENSMUSG00000085485	Gm14024	predicted gene 14024 [Source:MGI Symbol;Acc:MGI:3649704]	3.51825	1.81486	0.000983012	0.00445491	yes	up	16.57	15.73	7.66	5.28	16.15	6.47
	ENSMUSG00000085604	Dhx58os	DExH-box helicase 58, opposite strand [Source:MGI Symbol;Acc:MGI:3705104]	16.1545	4.01387	0.00579667	0.0211576	yes	up	1.73	1.76	0	0.24	1.745	0.12
	ENSMUSG00000085730	Gm13307	predicted gene 13307 [Source:MGI Symbol;Acc:MGI:3701135]	4.59135	2.19892	0.000475059	0.0023388	yes	up	1.84	2.57	0.44	0.82	2.205	0.63
	ENSMUSG00000085875	Gm12905	predicted gene 12905 [Source:MGI Symbol;Acc:MGI:3702581]	0.28508	-1.81056	0.000394214	0.00198141	yes	down	3.99	1.29	5.36	5.4	2.64	5.38
	ENSMUSG00000085977	Gm5970	predicted gene 5970 [Source:MGI Symbol;Acc:MGI:3646761]	51.7979	5.69482	0.000580917	0.00279696	yes	up	1.6	2.08	0	0.08	1.84	0.04
	ENSMUSG00000086150	Bach2os	BTB and CNC homology 2, opposite strand [Source:MGI Symbol;Acc:MGI:3041246]	0.0408514	-4.61347	0.000577495	0.00278363	yes	down	0.2	0	0.86	1.14	0.1	1
	ENSMUSG00000086213	A330040F15Rik	RIKEN cDNA A330040F15 gene [Source:MGI Symbol;Acc:MGI:3698434]	3.61861	1.85544	0.0133638	0.0433814	yes	up	0.94	1.11	0.25	0.51	1.025	0.38
	ENSMUSG00000086245	Gm16170	predicted gene 16170 [Source:MGI Symbol;Acc:MGI:3805548]	0.383048	-1.3844	4.66086e-06	3.50676e-05	yes	down	1.42	1.17	3.64	3.64	1.295	3.64
	ENSMUSG00000086564	Cd101	CD101 antigen [Source:MGI Symbol;Acc:MGI:2685862]	3.02333	1.59614	0.0105076	0.0350851	yes	up	1.02	0.9	0.43	0.24	0.96	0.335
	ENSMUSG00000086593	Gm16548	predicted gene 16548 [Source:MGI Symbol;Acc:MGI:4414968]	0.141721	-2.81887	0.000891636	0.00408973	yes	down	0.33	0.49	3.17	4.64	0.41	3.905
	ENSMUSG00000086801	Gm15943	predicted gene 15943 [Source:MGI Symbol;Acc:MGI:3802102]	4.00249	2.0009	0.00818159	0.0283454	yes	up	3.41	5.74	1.46	0.82	4.575	1.14
	ENSMUSG00000086825	Gm15675	predicted gene 15675 [Source:MGI Symbol;Acc:MGI:3783117]	2.82784	1.4997	0.000272319	0.00142591	yes	up	1.93	1.93	0.54	0.94	1.93	0.74
	ENSMUSG00000086866	4930512H18Rik	RIKEN cDNA 4930512H18 gene [Source:MGI Symbol;Acc:MGI:1922361]	21.2846	4.41174	0.0011839	0.00525907	yes	up	1.15	1.41	0.17	0	1.28	0.085
	ENSMUSG00000086968	4933431E20Rik	RIKEN cDNA 4933431E20 gene [Source:MGI Symbol;Acc:MGI:3584041]	0.32815	-1.60757	0.00516141	0.0191131	yes	down	0.4	0.54	1.48	1.17	0.47	1.325
	ENSMUSG00000087135	Gm16096	predicted gene 16096 [Source:MGI Symbol;Acc:MGI:3801985]	2.8485	1.5102	0.000324111	0.00166942	yes	up	9.72	11.44	2.92	4.48	10.58	3.7
	ENSMUSG00000087213	2810408I11Rik	RIKEN cDNA 2810408I11 gene [Source:MGI Symbol;Acc:MGI:1917191]	3.84214	1.94191	0.000838512	0.00387	yes	up	5.27	5.33	1.54	1.29	5.3	1.415
	ENSMUSG00000087231	E230016M11Rik	RIKEN cDNA E230016M11 gene [Source:MGI Symbol;Acc:MGI:2443524]	0.375563	-1.41287	0.000418767	0.0020931	yes	down	2.73	2.17	6.87	5.93	2.45	6.4
	ENSMUSG00000087267	4933427J07Rik	RIKEN cDNA 4933427J07 gene [Source:MGI Symbol;Acc:MGI:1918470]	0.384721	-1.37812	0.0156923	0.0497004	yes	down	1.32	0.67	2.72	3.01	0.995	2.865
	ENSMUSG00000087381	Gm16008	predicted gene 16008 [Source:MGI Symbol;Acc:MGI:3802048]	2.46917	1.30402	0.00112155	0.00501343	yes	up	4.7	3.63	2.22	1.89	4.165	2.055
	ENSMUSG00000087477	Gm13822	predicted gene 13822 [Source:MGI Symbol;Acc:MGI:3650351]	71.2918	6.15566	0.00012089	0.000685647	yes	up	17.37	25.91	1.04	0	21.64	0.52
	ENSMUSG00000087543	Gm16576	predicted gene 16576 [Source:MGI Symbol;Acc:MGI:4414996]	0.45825	-1.12579	0.0147841	0.0473258	yes	down	1.39	0.93	1.95	2.31	1.16	2.13
	ENSMUSG00000087612	A230005M16Rik	RIKEN cDNA A230005M16 gene [Source:MGI Symbol;Acc:MGI:3603401]	7.5908	2.92425	0.00391781	0.0151256	yes	up	1.87	1.25	0.22	0.31	1.56	0.265
	ENSMUSG00000087687	Pet100	PET100 homolog [Source:MGI Symbol;Acc:MGI:3615306]	2.0102	1.00734	0.000375913	0.00189895	yes	up	40.76	40.37	28.37	21.58	40.565	24.975
	ENSMUSG00000089715	Cbx6	chromobox 6 [Source:MGI Symbol;Acc:MGI:3512628]	2.11195	1.07858	2.90544e-09	3.51311e-08	yes	up	6.17	6.67	2.98	4.42	6.42	3.7
	ENSMUSG00000089726	Mir17hg	Mir17 host gene (non-protein coding) [Source:MGI Symbol;Acc:MGI:1923207]	2.38733	1.2554	1.79924e-07	1.70988e-06	yes	up	9.51	12.79	5.25	4.64	11.15	4.945
	ENSMUSG00000089762	Ier5l	immediate early response 5-like [Source:MGI Symbol;Acc:MGI:1919750]	0.353242	-1.50127	0.00992504	0.0334543	yes	down	0.46	0.55	1.96	1.09	0.505	1.525
	ENSMUSG00000089844	Sp140l1	Sp140 nuclear body protein like 1 [Source:MGI Symbol;Acc:MGI:3037746]	5.16154	2.3678	1.43424e-23	5.55736e-22	yes	up	33.22	35.45	5.15	10.73	34.335	7.94
	ENSMUSG00000089901	Gm8113	predicted gene 8113 [Source:MGI Symbol;Acc:MGI:3648791]	0.204001	-2.29335	1.82929e-92	4.15835e-90	yes	down	13.61	12.99	67.81	73.04	13.3	70.425
	ENSMUSG00000089960	Ugt1a1	UDP glucuronosyltransferase 1 family, polypeptide A1 [Source:MGI Symbol;Acc:MGI:98898]	0.373533	-1.42069	0.00123123	0.00544945	yes	down	0.8	1.81	3.87	3.64	1.305	3.755
	ENSMUSG00000089998	Phtf1os	putative homeodomain transcription factor 1, opposite strand [Source:MGI Symbol;Acc:MGI:3698050]	2.05601	1.03985	0.00155396	0.00670379	yes	up	2.8	2.33	1.03	1.69	2.565	1.36
	ENSMUSG00000090125	Pou3f1	POU domain, class 3, transcription factor 1 [Source:MGI Symbol;Acc:MGI:101896]	110.791	6.7917	8.41416e-05	0.000496377	yes	up	0.38	0.37	0	0	0.375	0
	ENSMUSG00000090174	Gm10612	predicted gene 10612 [Source:MGI Symbol;Acc:MGI:3708796]	0.341344	-1.5507	0.000499203	0.00244356	yes	down	1.26	1.63	5.3	3.79	1.445	4.545
	ENSMUSG00000090175	Ugt1a9	UDP glucuronosyltransferase 1 family, polypeptide A9 [Source:MGI Symbol;Acc:MGI:3576092]	402.097	8.6514	1.46598e-08	1.62506e-07	yes	up	2.4	2.72	0	0	2.56	0
	ENSMUSG00000090214	Gm15657	predicted gene 15657 [Source:MGI Symbol;Acc:MGI:3783100]	3.87016	1.95239	0.00478264	0.0179128	yes	up	3.83	3.47	2.6	1.07	3.65	1.835
	ENSMUSG00000090215	Trim34b	tripartite motif-containing 34B [Source:MGI Symbol;Acc:MGI:4821264]	3.83351	1.93867	3.94628e-15	8.7948e-14	yes	up	14.1	15.74	3.37	5.11	14.92	4.24
	ENSMUSG00000090222	Ifi203-ps	interferon activated gene 203, pseudogene [Source:MGI Symbol;Acc:MGI:3840117]	12.7381	3.67108	1.31088e-06	1.09394e-05	yes	up	1.49	1.46	0.13	0.14	1.475	0.135
	ENSMUSG00000090231	Cfb	complement factor B [Source:MGI Symbol;Acc:MGI:105975]	8.84009	3.14406	7.16118e-128	3.21292e-125	yes	up	79.45	71.27	8.69	7.4	75.36	8.045
	ENSMUSG00000090246	Gm17017	predicted gene 17017 [Source:MGI Symbol;Acc:MGI:4820558]	2.24714	1.16809	6.21873e-06	4.5621e-05	yes	up	6.63	5.72	2.65	3.2	6.175	2.925
	ENSMUSG00000090264	Eif4ebp3	eukaryotic translation initiation factor 4E binding protein 3 [Source:MGI Symbol;Acc:MGI:1270847]	72.6833	6.18355	0.00110134	0.00493345	yes	up	0.92	2.92	0	0	1.92	0
	ENSMUSG00000090272	Mndal	myeloid nuclear differentiation antigen like [Source:MGI Symbol;Acc:MGI:3780953]	3.62374	1.85748	1.81025e-45	1.69577e-43	yes	up	184.6	185.18	46.48	74.05	184.89	60.265
	ENSMUSG00000090307	1700071M16Rik	RIKEN cDNA 1700071M16 gene [Source:MGI Symbol;Acc:MGI:1920754]	0.258492	-1.95181	9.5161e-06	6.76281e-05	yes	down	1.35	1.55	8.2	7.18	1.45	7.69
	ENSMUSG00000090381	Gm6158	predicted gene 6158 [Source:MGI Symbol;Acc:MGI:3779562]	367.032	8.51976	2.79974e-08	2.97585e-07	yes	up	7.14	7.39	0	0	7.265	0
	ENSMUSG00000090553	Snrpe	small nuclear ribonucleoprotein E [Source:MGI Symbol;Acc:MGI:98346]	2.13598	1.0949	5.80879e-13	1.07296e-11	yes	up	439.82	439.86	260.96	193.58	439.84	227.27
	ENSMUSG00000090675	Or5v1b	olfactory receptor family 5 subfamily V member 1B [Source:MGI Symbol;Acc:MGI:2177494]	0.351235	-1.50949	0.0146397	0.0469335	yes	down	0.62	0.29	1.52	1.28	0.455	1.4
	ENSMUSG00000090709	Gm17173	predicted gene 17173 [Source:MGI Symbol;Acc:MGI:4938000]	0.187101	-2.41811	0.00675967	0.0241453	yes	down	0.84	0.13	0.98	2.01	0.485	1.495
	ENSMUSG00000090942	F830016B08Rik	RIKEN cDNA F830016B08 gene [Source:MGI Symbol;Acc:MGI:3588218]	8.22004	3.03915	0.000154973	0.00086007	yes	up	0.78	0.83	0.09	0.12	0.805	0.105
	ENSMUSG00000090958	Lrrc32	leucine rich repeat containing 32 [Source:MGI Symbol;Acc:MGI:93882]	0.438209	-1.19031	5.75662e-12	9.5938e-11	yes	down	4.67	4.27	10.96	12.41	4.47	11.685
	ENSMUSG00000091144	Phf11c	PHD finger protein 11C [Source:MGI Symbol;Acc:MGI:3648476]	2.15847	1.11001	2.08592e-07	1.9583e-06	yes	up	6.82	7.5	3.34	3.83	7.16	3.585
	ENSMUSG00000091199	Gm2619	predicted gene 2619 [Source:MGI Symbol;Acc:MGI:3780787]	4.9356	2.30323	3.41186e-08	3.59288e-07	yes	up	17.55	15.38	3.79	3.01	16.465	3.4
	ENSMUSG00000091549	Gm6548	predicted gene 6548 [Source:MGI Symbol;Acc:MGI:3644071]	2.65211	1.40714	4.63863e-11	6.83527e-10	yes	up	28.08	27.41	11.12	11.51	27.745	11.315
	ENSMUSG00000091575	2010016I18Rik	RIKEN cDNA 2010016I18 gene [Source:MGI Symbol;Acc:MGI:1916456]	0.483352	-1.04885	0.00176964	0.00752011	yes	down	3.34	4.08	9.14	7.13	3.71	8.135
	ENSMUSG00000091625	Lsm5	LSM5 homolog, U6 small nuclear RNA and mRNA degradation associated [Source:MGI Symbol;Acc:MGI:1913623]	2.29354	1.19758	2.5287e-08	2.70293e-07	yes	up	164.66	158.12	95.63	61.57	161.39	78.6
	ENSMUSG00000091649	Phf11b	PHD finger protein 11B [Source:MGI Symbol;Acc:MGI:3645789]	10.7852	3.43098	2.56723e-97	6.53265e-95	yes	up	95.36	97.28	8.13	11.26	96.32	9.695
	ENSMUSG00000091705	H2-Q2	histocompatibility 2, Q region locus 2 [Source:MGI Symbol;Acc:MGI:95931]	3.00752	1.58857	3.36034e-09	4.02321e-08	yes	up	16.12	15.84	5.21	6.31	15.98	5.76
	ENSMUSG00000091955	Tmsb10b	thymosin beta 10b [Source:MGI Symbol;Acc:MGI:3704288]	2.11212	1.07869	0.0108316	0.036069	yes	up	27.82	33.63	19.73	12.22	30.725	15.975
	ENSMUSG00000092006	Gm17139	predicted gene 17139 [Source:MGI Symbol;Acc:MGI:4937966]	3.11003	1.63693	0.0128999	0.0420596	yes	up	8.96	8.97	3.24	2.97	8.965	3.105
	ENSMUSG00000092021	Gbp11	guanylate binding protein 11 [Source:MGI Symbol;Acc:MGI:3646307]	2.66437	1.4138	2.18499e-06	1.74646e-05	yes	up	5.44	6	1.72	2.97	5.72	2.345
	ENSMUSG00000092275	Gm20465	predicted gene 20465 [Source:MGI Symbol;Acc:MGI:5141930]	0.275936	-1.85759	1.37229e-07	1.32706e-06	yes	down	2.96	3.43	8.29	9.16	3.195	8.725
	ENSMUSG00000092517	Art2a	ADP-ribosyltransferase 2a [Source:MGI Symbol;Acc:MGI:107546]	2.185	1.12763	0.0124877	0.0409273	yes	up	4.84	4.67	2.28	2.56	4.755	2.42
	ENSMUSG00000092564	BC051226	cDNA sequence BC051226 [Source:MGI Symbol;Acc:MGI:3039585]	2.87908	1.52561	0.00148221	0.00642376	yes	up	9.71	9.94	4.43	4.21	9.825	4.32
	ENSMUSG00000092627	D130058E05Rik	RIKEN cDNA D130058E05 gene [Source:MGI Symbol;Acc:MGI:2444614]	6.78038	2.76137	0.000234021	0.00124371	yes	up	1.81	2.84	0.22	0.5	2.325	0.36
	ENSMUSG00000093577	Gm20632	predicted gene 20632 [Source:MGI Symbol;Acc:MGI:5313079]	0.434591	-1.20227	0.00469662	0.0176644	yes	down	1.04	1.1	2.59	2.75	1.07	2.67
	ENSMUSG00000093593	Gm20683	predicted gene 20683 [Source:MGI Symbol;Acc:MGI:5313130]	0.395456	-1.33841	1.12529e-06	9.49284e-06	yes	down	2.16	2.14	5.52	6.22	2.15	5.87
	ENSMUSG00000093800	Gm20796	predicted gene, 20796 [Source:MGI Symbol;Acc:MGI:5434152]	12.6445	3.66044	6.25342e-08	6.38793e-07	yes	up	0.76	0.87	0.03	0.12	0.815	0.075
	ENSMUSG00000094388	Gm8783	predicted pseudogene 8783 [Source:MGI Symbol;Acc:MGI:3646027]	0.00817894	-6.93387	5.62723e-05	0.00034399	yes	down	0.05	0	4.83	9.11	0.025	6.97
	ENSMUSG00000094410	Zbed6	zinc finger, BED type containing 6 [Source:MGI Symbol;Acc:MGI:3828086]	0.497518	-1.00718	1.09355e-13	2.14051e-12	yes	down	3.41	3.25	7.07	7.38	3.33	7.225
	ENSMUSG00000094796	Tcstv4	Tcstv family member 4 [Source:MGI Symbol;Acc:MGI:4840510]	6.17957	2.62751	1.37154e-19	4.1756e-18	yes	up	20.54	17.16	2.28	3.74	18.85	3.01
	ENSMUSG00000094840	Muc3a	mucin 3A, cell surface associated [Source:MGI Symbol;Acc:MGI:3588263]	15.2152	3.92745	3.24716e-06	2.51931e-05	yes	up	1.74	2.04	0.17	0.09	1.89	0.13
	ENSMUSG00000095366	G530011O06Riky	RIKEN cDNA G530011O06 gene y [Source:MGI Symbol;Acc:MGI:5434024]	7.25778	2.85953	1.42237e-07	1.37316e-06	yes	up	10.15	7.04	1.88	0.79	8.595	1.335
	ENSMUSG00000095597	Rps7-ps3	ribosomal protein S7, pseudogene 3 [Source:MGI Symbol;Acc:MGI:3648396]	321.923	8.33057	5.77177e-06	4.25618e-05	yes	up	124.83	307.16	0	1.52	215.995	0.76
	ENSMUSG00000095649	Gvin-ps3	GTPase, very large interferon inducible, pseudogene 3 [Source:MGI Symbol;Acc:MGI:3703149]	2.37251	1.24641	0.00180064	0.00763661	yes	up	0.9	0.93	0.32	0.52	0.915	0.42
	ENSMUSG00000096045	Gm21698	predicted gene, 21698 [Source:MGI Symbol;Acc:MGI:5435053]	9.57895	3.25987	0.00516049	0.0191131	yes	up	1.22	0.36	0.15	0.04	0.79	0.095
	ENSMUSG00000096576	Oog1	oogenesin 1 [Source:MGI Symbol;Acc:MGI:2679150]	28.936	4.85479	0.00690456	0.0245702	yes	up	0.61	0.6	0.05	0	0.605	0.025
	ENSMUSG00000096592	Gm15801	predicted gene 15801 [Source:MGI Symbol;Acc:MGI:3779625]	0.00817894	-6.93387	5.62723e-05	0.00034399	yes	down	0.05	0	4.83	9.11	0.025	6.97
	ENSMUSG00000096727	Psmb9	proteasome (prosome, macropain) subunit, beta type 9 (large multifunctional peptidase 2) [Source:MGI Symbol;Acc:MGI:1346526]	2.81997	1.49568	1.33609e-46	1.28695e-44	yes	up	287.8	284.87	112.07	99.03	286.335	105.55
	ENSMUSG00000096764	Gm21985	predicted gene 21985 [Source:MGI Symbol;Acc:MGI:5439454]	0.248541	-2.00844	0.00393152	0.0151682	yes	down	0.36	0.06	1.18	0.63	0.21	0.905
	ENSMUSG00000096981	Gm16845	predicted gene, 16845 [Source:MGI Symbol;Acc:MGI:4439769]	0.470695	-1.08714	0.00830028	0.0287158	yes	down	2.12	2.38	4.32	6.31	2.25	5.315
	ENSMUSG00000097006	9530082P21Rik	RIKEN cDNA 9530082P21 gene [Source:MGI Symbol;Acc:MGI:3603340]	3.39225	1.76224	3.81919e-07	3.43606e-06	yes	up	4.39	4.49	1.65	1.37	4.44	1.51
	ENSMUSG00000097134	1110002J07Rik	RIKEN cDNA 1110002J07 gene [Source:MGI Symbol;Acc:MGI:1915738]	3.23907	1.69558	7.92284e-38	5.79728e-36	yes	up	100.52	98.76	28.13	35.55	99.64	31.84
	ENSMUSG00000097239	Gm27029	predicted gene, 27029 [Source:MGI Symbol;Acc:MGI:5504144]	2.87507	1.5236	0.0155165	0.0492135	yes	up	2.23	1.3	0.76	0.56	1.765	0.66
	ENSMUSG00000097487	Ptges3l	prostaglandin E synthase 3 like [Source:MGI Symbol;Acc:MGI:1916146]	3.04276	1.60538	2.09791e-05	0.000139716	yes	up	13.56	16.01	5.77	4.92	14.785	5.345
	ENSMUSG00000097497	Gm26652	predicted gene, 26652 [Source:MGI Symbol;Acc:MGI:5477146]	2.17252	1.11937	0.000447456	0.00221735	yes	up	9.95	8.28	4.75	3.68	9.115	4.215
	ENSMUSG00000097558	Gm26902	predicted gene, 26902 [Source:MGI Symbol;Acc:MGI:5477396]	0.306881	-1.70425	0.0156676	0.0496315	yes	down	0.47	0.32	0.89	1.25	0.395	1.07
	ENSMUSG00000098557	Kctd12	potassium channel tetramerisation domain containing 12 [Source:MGI Symbol;Acc:MGI:2145823]	0.489073	-1.03188	8.90412e-25	3.6757e-23	yes	down	22.33	21.03	48.41	47.02	21.68	47.715
	ENSMUSG00000099041	Gm28035	predicted gene, 28035 [Source:MGI Symbol;Acc:MGI:5547771]	0.28988	-1.78647	0.00239396	0.00979708	yes	down	0.18	0.31	0.92	0.89	0.245	0.905
	ENSMUSG00000099241	Gvin-ps2	GTPase, very large interferon inducible, pseudogene 2 [Source:MGI Symbol;Acc:MGI:5011037]	2.82176	1.4966	0.00276969	0.0111133	yes	up	1.26	1.32	0.56	0.43	1.29	0.495
	ENSMUSG00000099398	Ms4a14	membrane-spanning 4-domains, subfamily A, member 14 [Source:MGI Symbol;Acc:MGI:2686122]	0.118598	-3.07585	5.7254e-10	7.59038e-09	yes	down	0.23	0.19	1.55	2.31	0.21	1.93
	ENSMUSG00000099413	Gm17767	predicted gene, 17767 [Source:MGI Symbol;Acc:MGI:5009931]	5.10816	2.3528	3.69949e-08	3.87424e-07	yes	up	3.6	4.24	0.64	2.05	3.92	1.345
	ENSMUSG00000099757	BE692007	expressed sequence BE692007 [Source:MGI Symbol;Acc:MGI:3035348]	3.45152	1.78723	4.25664e-07	3.80154e-06	yes	up	3.33	2.96	0.81	0.9	3.145	0.855
	ENSMUSG00000099775	Gm5960	predicted gene 5960 [Source:MGI Symbol;Acc:MGI:3779540]	39.3325	5.29765	6.22771e-14	1.24474e-12	yes	up	64.8	71.52	2.58	1.29	68.16	1.935
	ENSMUSG00000099931	Gm29358	predicted gene 29358 [Source:MGI Symbol;Acc:MGI:5580064]	0.299888	-1.73751	0.00470526	0.017693	yes	down	0.36	0.37	1.14	1.03	0.365	1.085
	ENSMUSG00000100153	Ppp1ccb	protein phosphatase 1 catalytic subunit gamma B [Source:MGI Symbol;Acc:MGI:3647492]	0.139177	-2.84501	2.94198e-11	4.46243e-10	yes	down	1.84	2.38	10.83	21.8	2.11	16.315
	ENSMUSG00000100254	Trpc2	transient receptor potential cation channel, subfamily C, member 2 [Source:MGI Symbol;Acc:MGI:109527]	13.7065	3.77679	0.0138589	0.0447734	yes	up	0.18	0.52	0.04	0	0.35	0.02
	ENSMUSG00000100750	Gm29084	predicted gene 29084 [Source:MGI Symbol;Acc:MGI:5579790]	0.418059	-1.25822	1.33115e-22	4.92295e-21	yes	down	32.08	28.71	75	82.31	30.395	78.655
	ENSMUSG00000100975	Gm28875	predicted gene 28875 [Source:MGI Symbol;Acc:MGI:5579581]	2.82464	1.49807	0.00084285	0.00388686	yes	up	6.37	5.98	1.7	3.08	6.175	2.39
	ENSMUSG00000101188	Eif4a-ps4	eukaryotic translation initiation factor 4A, pseudogene 4 [Source:MGI Symbol;Acc:MGI:1195958]	2400.6	11.2292	1.36531e-14	2.88441e-13	yes	up	31.54	31.07	0	0	31.305	0
	ENSMUSG00000101389	Ms4a4a	membrane-spanning 4-domains, subfamily A, member 4A [Source:MGI Symbol;Acc:MGI:3643932]	2.30667	1.20581	1.29189e-15	3.038e-14	yes	up	127.08	123.86	49.34	69.26	125.47	59.3
	ENSMUSG00000101698	Gm29562	predicted gene 29562 [Source:MGI Symbol;Acc:MGI:5580268]	0.301718	-1.72873	0.000658887	0.00313606	yes	down	1.36	4.29	8.87	11.79	2.825	10.33
	ENSMUSG00000102307	Gm38194	predicted gene, 38194 [Source:MGI Symbol;Acc:MGI:5611422]	0.354151	-1.49756	1.99983e-11	3.1137e-10	yes	down	4.88	3.87	12.57	14.26	4.375	13.415
	ENSMUSG00000102700	Gm38312	predicted gene, 38312 [Source:MGI Symbol;Acc:MGI:5611540]	2.55851	1.3553	3.86633e-25	1.64382e-23	yes	up	68.07	62.29	24.16	31.18	65.18	27.67
	ENSMUSG00000102712	Gm37758	predicted gene, 37758 [Source:MGI Symbol;Acc:MGI:5610986]	0.337797	-1.56577	9.41928e-06	6.6996e-05	yes	down	8.4	8.9	25.94	30.03	8.65	27.985
	ENSMUSG00000103276	Gm37917	predicted gene, 37917 [Source:MGI Symbol;Acc:MGI:5611145]	0.397026	-1.3327	0.000372196	0.00188184	yes	down	29.54	29	70.41	96.36	29.27	83.385
	ENSMUSG00000103409	Lsmem2	leucine-rich single-pass membrane protein 2 [Source:MGI Symbol;Acc:MGI:3612240]	2.96885	1.56991	0.010427	0.0348569	yes	up	2.8	2.11	1.21	0.59	2.455	0.9
	ENSMUSG00000103475	Gm37697	predicted gene, 37697 [Source:MGI Symbol;Acc:MGI:5610925]	2.16801	1.11637	0.00744946	0.0261725	yes	up	4.7	2.96	1.78	2.09	3.83	1.935
	ENSMUSG00000103588	Gm18445	predicted gene, 18445 [Source:MGI Symbol;Acc:MGI:5010630]	3.05907	1.61309	6.43862e-05	0.000389539	yes	up	13.29	14.78	5.23	4.69	14.035	4.96
	ENSMUSG00000104303	Gm36976	predicted gene, 36976 [Source:MGI Symbol;Acc:MGI:5610204]	2.76053	1.46495	1.26668e-08	1.41518e-07	yes	up	20.69	20.16	8.26	7.73	20.425	7.995
	ENSMUSG00000104350	Gm38244	predicted gene, 38244 [Source:MGI Symbol;Acc:MGI:5611472]	0.286658	-1.8026	0.000354189	0.00180579	yes	down	0.64	0.49	2.28	1.97	0.565	2.125
	ENSMUSG00000104498	Gm37110	predicted gene, 37110 [Source:MGI Symbol;Acc:MGI:5610338]	0.00533132	-7.55129	3.20959e-06	2.49522e-05	yes	down	0	0	1.78	1.8	0	1.79
	ENSMUSG00000104713	Gbp6	guanylate binding protein 6 [Source:MGI Symbol;Acc:MGI:2140937]	17.205	4.10476	3.24592e-44	2.9436e-42	yes	up	7.82	6.78	0.4	0.5	7.3	0.45
	ENSMUSG00000104806	Gm42566	predicted gene 42566 [Source:MGI Symbol;Acc:MGI:5662703]	0.147202	-2.76413	0.000787743	0.00365747	yes	down	1.04	0.73	5.29	8.34	0.885	6.815
	ENSMUSG00000104824	Gm21663	predicted gene, 21663 [Source:MGI Symbol;Acc:MGI:5435018]	18.3649	4.19888	3.53568e-05	0.000225936	yes	up	0.91	0.94	0	0.1	0.925	0.05
	ENSMUSG00000105053	Gm43064	predicted gene 43064 [Source:MGI Symbol;Acc:MGI:5663201]	0.00978993	-6.67449	0.000233147	0.00124023	yes	down	0	0	0.7	0.18	0	0.44
	ENSMUSG00000105096	Gbp10	guanylate-binding protein 10 [Source:MGI Symbol;Acc:MGI:4359647]	12.9607	3.69607	6.52079e-21	2.17135e-19	yes	up	5.67	6.55	0.73	0.63	6.11	0.68
	ENSMUSG00000105504	Gbp5	guanylate binding protein 5 [Source:MGI Symbol;Acc:MGI:2429943]	2.41116	1.26973	6.63359e-38	4.87483e-36	yes	up	94.43	94.79	37.48	47.54	94.61	42.51
	ENSMUSG00000105652	4930519L02Rik	RIKEN cDNA 4930519L02 gene [Source:MGI Symbol;Acc:MGI:1922335]	10.3102	3.366	0.000140239	0.000785715	yes	up	5.23	2.75	0.58	0.07	3.99	0.325
	ENSMUSG00000105987	AI506816	expressed sequence AI506816 [Source:MGI Symbol;Acc:MGI:2140929]	2.24687	1.16792	0.00175653	0.00747371	yes	up	3.36	3.33	1.78	2.3	3.345	2.04
	ENSMUSG00000106044	Gm42860	predicted gene 42860 [Source:MGI Symbol;Acc:MGI:5662997]	0.380725	-1.39318	2.47616e-37	1.78882e-35	yes	down	20.77	19.87	50.41	65.42	20.32	57.915
	ENSMUSG00000106082	4930404A12Rik	RIKEN cDNA 4930404A12 gene [Source:MGI Symbol;Acc:MGI:3605803]	7.67281	2.93975	0.00687884	0.0245043	yes	up	2.62	2.12	0	0.68	2.37	0.34
	ENSMUSG00000106339	Gm43489	predicted gene 43489 [Source:MGI Symbol;Acc:MGI:5663626]	5.40427	2.4341	7.76317e-05	0.00046197	yes	up	4.49	5.64	1.09	0.98	5.065	1.035
	ENSMUSG00000106715	Tmem265	transmembrane protein 265 [Source:MGI Symbol;Acc:MGI:5613213]	31.971	4.99869	0.0047607	0.0178581	yes	up	1.56	1.25	0	0.27	1.405	0.135
	ENSMUSG00000106734	Gm20559	predicted gene, 20559 [Source:MGI Symbol;Acc:MGI:5295666]	3.90656	1.9659	6.98904e-44	6.27138e-42	yes	up	43.28	43.8	9.97	11.47	43.54	10.72
	ENSMUSG00000106807	Gm10441	predicted gene 10441 [Source:MGI Symbol;Acc:MGI:3641801]	0.154466	-2.69464	0.000384643	0.0019396	yes	down	0.24	0.37	1.76	2.55	0.305	2.155
	ENSMUSG00000106820	D5Ertd605e	DNA segment, Chr 5, ERATO Doi 605, expressed [Source:MGI Symbol;Acc:MGI:1277165]	2.64772	1.40475	0.00148361	0.00642667	yes	up	6.93	6	2.49	2.8	6.465	2.645
	ENSMUSG00000107017	Gm43196	predicted gene 43196 [Source:MGI Symbol;Acc:MGI:5663333]	2.80407	1.48752	0.00593214	0.0215828	yes	up	2.49	1.63	0.64	0.96	2.06	0.8
	ENSMUSG00000107050	C030017G13Rik	RIKEN cDNA C030017G13 gene [Source:MGI Symbol;Acc:MGI:2441875]	5.26395	2.39615	0.0157833	0.0499331	yes	up	0.8	0.55	0.21	0.08	0.675	0.145
	ENSMUSG00000107086	Gm43808	predicted gene 43808 [Source:MGI Symbol;Acc:MGI:5663945]	0.332603	-1.58813	0.0109595	0.036451	yes	down	0.46	0.57	1.56	1.71	0.515	1.635
	ENSMUSG00000107092	Gm7993	predicted gene 7993 [Source:MGI Symbol;Acc:MGI:3647399]	3.63986	1.86388	5.76937e-05	0.000352047	yes	up	5.45	4.77	1.11	1.95	5.11	1.53
	ENSMUSG00000107379	Gm43126	predicted gene 43126 [Source:MGI Symbol;Acc:MGI:5663263]	9.99596	3.32135	1.54676e-09	1.9305e-08	yes	up	41.91	49.91	2.66	7.37	45.91	5.015
	ENSMUSG00000107476	Zfp862-ps	zinc finger protein 862, pseudogene [Source:MGI Symbol;Acc:MGI:1889827]	0.0930931	-3.42518	0.00148369	0.00642667	yes	down	0.1	0	0.62	0.49	0.05	0.555
	ENSMUSG00000107535	Gm44183	predicted gene, 44183 [Source:MGI Symbol;Acc:MGI:5690575]	498.659	8.96191	3.18927e-09	3.82914e-08	yes	up	5.16	3.87	0	0	4.515	0
	ENSMUSG00000107622	4930512J16Rik	RIKEN cDNA 4930512J16 gene [Source:MGI Symbol;Acc:MGI:1922381]	0.303149	-1.7219	1.22371e-24	4.99114e-23	yes	down	15.04	18.81	57.52	59.84	16.925	58.68
	ENSMUSG00000107877	4933427D14Rik	RIKEN cDNA 4933427D14 gene [Source:MGI Symbol;Acc:MGI:1921727]	2.58618	1.37082	0.00015741	0.000872175	yes	up	2.13	3.57	0.61	1.55	2.85	1.08
	ENSMUSG00000107985	Gm35037	predicted gene, 35037 [Source:MGI Symbol;Acc:MGI:5594196]	2.01696	1.01218	4.49624e-05	0.000280587	yes	up	28.46	33.21	17.42	20.01	30.835	18.715
	ENSMUSG00000108173	Gm44231	predicted gene, 44231 [Source:MGI Symbol;Acc:MGI:5690623]	0.344904	-1.53573	2.98806e-14	6.15259e-13	yes	down	2.9	2.65	8.92	8.42	2.775	8.67
	ENSMUSG00000108314	Prkcz2	protein kinase C, zeta 2 [Source:MGI Symbol;Acc:MGI:3029152]	0.373671	-1.42016	0.00940034	0.0319447	yes	down	0.92	0.81	2.1	2.92	0.865	2.51
	ENSMUSG00000108432	Gm44756	predicted gene 44756 [Source:MGI Symbol;Acc:MGI:5753332]	0.192541	-2.37677	7.24367e-06	5.24405e-05	yes	down	1.19	1.11	6.35	6.54	1.15	6.445
	ENSMUSG00000108815	Gm49388	predicted gene, 49388 [Source:MGI Symbol;Acc:MGI:6121614]	0.00470925	-7.73029	3.26921e-07	2.96946e-06	yes	down	0.33	0	2.02	0.89	0.165	1.455
	ENSMUSG00000108847	B830042I05Rik	RIKEN cDNA B830042I05 gene [Source:MGI Symbol;Acc:MGI:1925942]	5.72481	2.51723	0.00283799	0.01135	yes	up	1.42	1.37	0.26	0.26	1.395	0.26
	ENSMUSG00000108897	Gm44861	predicted gene 44861 [Source:MGI Symbol;Acc:MGI:5753437]	0.159865	-2.64507	0.000759976	0.00354884	yes	down	0.54	0.28	3.26	2.17	0.41	2.715
	ENSMUSG00000108968	Gm45011	predicted gene 45011 [Source:MGI Symbol;Acc:MGI:5753587]	6.80805	2.76724	0.00213512	0.00887195	yes	up	0.92	0.87	0.1	0.18	0.895	0.14
	ENSMUSG00000108980	Gm45155	predicted gene 45155 [Source:MGI Symbol;Acc:MGI:5753731]	0.459388	-1.12221	3.97941e-05	0.000251651	yes	down	6.09	6.52	14.11	16.85	6.305	15.48
	ENSMUSG00000109005	Gm45221	predicted gene 45221 [Source:MGI Symbol;Acc:MGI:5753797]	0.364487	-1.45606	0.000113444	0.000646859	yes	down	1.33	1.33	3.86	4.04	1.33	3.95
	ENSMUSG00000109168	Gm44709	predicted gene 44709 [Source:MGI Symbol;Acc:MGI:5753285]	6.09173	2.60685	1.73812e-05	0.000117974	yes	up	24.45	24.76	3.81	5.33	24.605	4.57
	ENSMUSG00000109245	Gm44860	predicted gene 44860 [Source:MGI Symbol;Acc:MGI:5753436]	0.121358	-3.04266	0.00526209	0.0194437	yes	down	0.06	0.1	0.79	0.56	0.08	0.675
	ENSMUSG00000109251	E230032D23Rik	RIKEN cDNA E230032D23 gene [Source:MGI Symbol;Acc:MGI:3041205]	5.0766	2.34386	0.00343458	0.0134581	yes	up	8.22	6.13	1.29	1.29	7.175	1.29
	ENSMUSG00000109297	Gm31522	predicted gene, 31522 [Source:MGI Symbol;Acc:MGI:5590681]	18.8772	4.23857	0.00240686	0.00984279	yes	up	1.48	0.98	0.07	0	1.23	0.035
	ENSMUSG00000110051	Gm45322	predicted gene 45322 [Source:MGI Symbol;Acc:MGI:5791158]	0.422663	-1.24242	3.69747e-10	4.99906e-09	yes	down	14.03	12.98	28.28	41.37	13.505	34.825
	ENSMUSG00000110750	Gm48702	predicted gene, 48702 [Source:MGI Symbol;Acc:MGI:6098340]	2.22117	1.15132	0.00883933	0.0303345	yes	up	3.72	4.76	1.89	2.28	4.24	2.085
	ENSMUSG00000110864	Gm31374	predicted gene, 31374 [Source:MGI Symbol;Acc:MGI:5590533]	0.393934	-1.34398	0.00261459	0.0105806	yes	down	3.16	3.31	9.56	8.18	3.235	8.87
	ENSMUSG00000111116	Gm48065	predicted gene, 48065 [Source:MGI Symbol;Acc:MGI:6097392]	8.54533	3.09514	0.00143179	0.00622719	yes	up	1.37	1.23	0.19	0.11	1.3	0.15
	ENSMUSG00000111229	Gm39323	predicted gene, 39323 [Source:MGI Symbol;Acc:MGI:5622208]	4.46933	2.16006	0.000560368	0.00271027	yes	up	1.24	1.57	0.26	0.66	1.405	0.46
	ENSMUSG00000111481	Gm47652	predicted gene, 47652 [Source:MGI Symbol;Acc:MGI:6096735]	0.300873	-1.73278	2.65906e-50	2.74753e-48	yes	down	8.66	8.16	28.61	31.78	8.41	30.195
	ENSMUSG00000111709	Gsta13	glutathione S-transferase alpha 13 [Source:MGI Symbol;Acc:MGI:3826440]	3.65427	1.86958	4.94819e-05	0.000307167	yes	up	8.29	11.2	2.87	2.85	9.745	2.86
	ENSMUSG00000111737	Gm47248	predicted gene, 47248 [Source:MGI Symbol;Acc:MGI:6096073]	88.3305	6.46484	0.000355713	0.00181194	yes	up	2.06	4.56	0	0	3.31	0
	ENSMUSG00000112120	Gm32255	predicted gene, 32255 [Source:MGI Symbol;Acc:MGI:5591414]	0.305419	-1.71114	6.46884e-08	6.59613e-07	yes	down	5.18	5.01	15.37	24.39	5.095	19.88
	ENSMUSG00000112558	Gm32364	predicted gene, 32364 [Source:MGI Symbol;Acc:MGI:5591523]	0.315591	-1.66387	3.81993e-05	0.000242104	yes	down	2.38	1.69	7.2	6.01	2.035	6.605
	ENSMUSG00000112749	Gm48428	predicted gene, 48428 [Source:MGI Symbol;Acc:MGI:6097928]	0.316298	-1.66064	0.00793402	0.0276112	yes	down	0.69	0.8	2.96	2.57	0.745	2.765
	ENSMUSG00000112808	Gm4739	predicted gene 4739 [Source:MGI Symbol;Acc:MGI:3642984]	2.34809	1.23149	1.30228e-09	1.63857e-08	yes	up	150.82	126.42	47.44	82.06	138.62	64.75
	ENSMUSG00000112963	Gm6093	predicted gene 6093 [Source:MGI Symbol;Acc:MGI:3648840]	2.79446	1.48257	3.06164e-11	4.63569e-10	yes	up	12.65	14.09	4.57	6.05	13.37	5.31
	ENSMUSG00000113424	Gm48161	predicted gene, 48161 [Source:MGI Symbol;Acc:MGI:6097531]	0.469977	-1.08934	5.88336e-21	1.97941e-19	yes	down	31.88	32.34	68.12	79.91	32.11	74.015
	ENSMUSG00000113890	Gm48368	predicted gene, 48368 [Source:MGI Symbol;Acc:MGI:6097839]	0.286792	-1.80192	1.23093e-22	4.56219e-21	yes	down	7.55	6.95	26.7	27.91	7.25	27.305
	ENSMUSG00000114055	Gm32089	predicted gene, 32089 [Source:MGI Symbol;Acc:MGI:5591248]	3.9642	1.98703	2.06849e-15	4.71467e-14	yes	up	13.9	14.07	3.76	4	13.985	3.88
	ENSMUSG00000114123	Gm48416	predicted gene, 48416 [Source:MGI Symbol;Acc:MGI:6097909]	0.420639	-1.24934	0.000446983	0.00221657	yes	down	1.81	1.79	4.09	5.12	1.8	4.605
	ENSMUSG00000114184	Gm7143	predicted gene 7143 [Source:MGI Symbol;Acc:MGI:3646528]	52.6513	5.7184	0.00423814	0.0161647	yes	up	1.17	1.03	0	0	1.1	0
	ENSMUSG00000114185	Gm47662	predicted gene, 47662 [Source:MGI Symbol;Acc:MGI:6096750]	2.72744	1.44755	1.26474e-09	1.59722e-08	yes	up	10.06	10.51	3.83	4.08	10.285	3.955
	ENSMUSG00000114432	Gm49391	predicted gene, 49391 [Source:MGI Symbol;Acc:MGI:6121619]	82.8398	6.37225	0.000488893	0.00239653	yes	up	0.87	1.62	0	0	1.245	0
	ENSMUSG00000114522	Gm32067	predicted gene, 32067 [Source:MGI Symbol;Acc:MGI:5591226]	7.50705	2.90825	0.0021028	0.00875902	yes	up	1.65	1.38	0.16	0.32	1.515	0.24
	ENSMUSG00000114608	Gm36161	predicted gene, 36161 [Source:MGI Symbol;Acc:MGI:5595320]	2.37839	1.24999	1.00601e-14	2.15199e-13	yes	up	72.8	82.98	25.7	23.61	77.89	24.655
	ENSMUSG00000115338	Pnp	purine-nucleoside phosphorylase [Source:MGI Symbol;Acc:MGI:97365]	2.00322	1.00232	2.56562e-25	1.11301e-23	yes	up	78.22	83.32	41.94	47.68	80.77	44.81
	ENSMUSG00000115344	Gm49364	predicted gene, 49364 [Source:MGI Symbol;Acc:MGI:6121575]	0.120167	-3.05688	0.0153541	0.0487835	yes	down	0	0.06	0.25	0.25	0.03	0.25
	ENSMUSG00000115426	Gm19510	predicted gene, 19510 [Source:MGI Symbol;Acc:MGI:5011695]	0.372342	-1.4253	8.93046e-08	8.90904e-07	yes	down	4.42	4.64	12.26	13.84	4.53	13.05
	ENSMUSG00000115488	Gm49099	predicted gene, 49099 [Source:MGI Symbol;Acc:MGI:6118494]	0.122918	-3.02423	0.00108735	0.00487463	yes	down	0.27	0.16	6.73	2.64	0.215	4.685
	ENSMUSG00000115724	Gm49087	predicted gene, 49087 [Source:MGI Symbol;Acc:MGI:6118476]	0.285226	-1.80982	5.74487e-21	1.93949e-19	yes	down	3.88	3.48	13.19	14.7	3.68	13.945
	ENSMUSG00000115946	Mirt2	myocardial infraction associated transcript 2 [Source:MGI Symbol;Acc:MGI:3642813]	3.26054	1.70511	0.000316569	0.00163551	yes	up	5.84	4.81	1.92	1.62	5.325	1.77
	ENSMUSG00000116504	I730030J21Rik	RIKEN cDNA I730030J21 gene [Source:MGI Symbol;Acc:MGI:3588279]	2.41296	1.2708	0.00614266	0.0222149	yes	up	6	4.62	1.79	2.63	5.31	2.21
	ENSMUSG00000116581	Gm46565	predicted gene, 46565 [Source:MGI Symbol;Acc:MGI:5826202]	2.75097	1.45994	5.0284e-05	0.000311449	yes	up	4.71	5.62	2.12	2.07	5.165	2.095
	ENSMUSG00000116605	Gm19142	predicted gene, 19142 [Source:MGI Symbol;Acc:MGI:5011327]	0.2891	-1.79036	0.00273964	0.0110161	yes	down	0.84	0.56	2.32	2.95	0.7	2.635
[truncated: 116 more rows]

## Sheet: Fig. S5
Fig. S5a	231 LuT			4T1 LuT
	Vector	STX11		Vector	STX11
[truncated: 29 more rows]

## Sheet: Fig. S6
Fig. S6a	231 LuT								4T1 LuT
[truncated: 6 more rows]

[truncated: 20 more sheets: Fig. S7, Fig. S8, Fig. S9, Fig. S10, Fig. S11, Fig. S13, Fig. S14, Fig. S15, Fig. S16, Fig. S17, Fig. S18, Fig. S19, Fig. S20, Fig. S21, Fig. S22, Fig. S23, Fig. S24, Fig. S25, Fig. S26, Fig. S27]
