# Supplementary material for: Biomimetic vesicles engineered from modified tumour cells act as personalized vaccines for post-surgical cancer immunotherapy
Source: Nat Nanotechnol. 2026 Jan 29;21(3):443–54. doi: 10.1038/s41565-025-02113-w (PMC13017505; doi:10.1038/s41565-025-02113-w)
Supplement: Supplementary file 5 — Statistical source data. [file 41565_2025_2113_MOESM5_ESM.xlsx]

## Sheet: Fig. 2g
Fig. 2g	Gene id	Gene name	Gene description	FC(STX11/Control)	Log2FC(STX11/Control)	Pvalue	Padjust	Significant	Regulate	STX11_1	STX11_2	Vector_1	Vector_2	STX11	Control
	ENSMUSG00000000296	Tpd52l1	tumor protein D52-like 1 [Source:MGI Symbol;Acc:MGI:1298386]	1.44011	0.526182	0.000269868	0.0167325	yes	up	44.64	45.75	30.65	37.6	45.195	34.125
	ENSMUSG00000000594	Gm2a	GM2 ganglioside activator protein [Source:MGI Symbol;Acc:MGI:95762]	0.594867	-0.74936	0.000452792	0.0230924	yes	down	2.92	3.36	4.62	6.83	3.14	5.725
	ENSMUSG00000000738	Spg7	SPG7, paraplegin matrix AAA peptidase subunit [Source:MGI Symbol;Acc:MGI:2385906]	1.28454	0.361252	0.00144561	0.0496706	yes	up	64.01	65.95	51.48	65.34	64.98	58.41
	ENSMUSG00000000743	Chmp1a	charged multivesicular body protein 1A [Source:MGI Symbol;Acc:MGI:1920159]	1.27403	0.349396	0.000322022	0.0182207	yes	up	120.96	121.58	96.36	111.73	121.27	104.045
	ENSMUSG00000001052	Sec24b	SEC24 homolog B, COPII coat complex component [Source:MGI Symbol;Acc:MGI:2139764]	0.687707	-0.540134	3.87884e-05	0.00390389	yes	down	49.67	46.18	58.4	87.54	47.925	72.97
	ENSMUSG00000001119	Col6a1	collagen, type VI, alpha 1 [Source:MGI Symbol;Acc:MGI:88459]	0.624795	-0.678545	0.000338289	0.0186142	yes	down	3.26	2.98	4.84	5.92	3.12	5.38
	ENSMUSG00000001131	Timp1	tissue inhibitor of metalloproteinase 1 [Source:MGI Symbol;Acc:MGI:98752]	1.63691	0.710973	1.96353e-06	0.000391776	yes	up	80.21	74.01	48.56	51.01	77.11	49.785
	ENSMUSG00000001504	Irx2	Iroquois homeobox 2 [Source:MGI Symbol;Acc:MGI:1197526]	1.31491	0.394964	0.0013872	0.0484585	yes	up	55.66	51.76	46.19	49.23	53.71	47.71
	ENSMUSG00000001525	Tubb5	tubulin, beta 5 class I [Source:MGI Symbol;Acc:MGI:107812]	0.778715	-0.360834	0.000637417	0.0288012	yes	down	149.69	148.16	172.67	239.92	148.925	206.295
	ENSMUSG00000001576	Ergic1	endoplasmic reticulum-golgi intermediate compartment (ERGIC) 1 [Source:MGI Symbol;Acc:MGI:1914708]	0.741554	-0.431376	0.000463413	0.0233447	yes	down	74.62	67.8	85.39	125.22	71.21	105.305
	ENSMUSG00000001588	Acap1	ArfGAP with coiled-coil, ankyrin repeat and PH domains 1 [Source:MGI Symbol;Acc:MGI:2388270]	1.52674	0.610451	5.03443e-06	0.000842009	yes	up	34.8	32.36	20.85	27.78	33.58	24.315
	ENSMUSG00000001622	Csn3	casein kappa [Source:MGI Symbol;Acc:MGI:107461]	0.622423	-0.684033	0.00145415	0.0498136	yes	down	12	12.34	18.82	22.91	12.17	20.865
	ENSMUSG00000002083	Bbc3	BCL2 binding component 3 [Source:MGI Symbol;Acc:MGI:2181667]	1.4576	0.543598	2.85097e-05	0.00305888	yes	up	77.31	66.77	54.24	59.1	72.04	56.67
	ENSMUSG00000002104	Rapsn	receptor-associated protein of the synapse [Source:MGI Symbol;Acc:MGI:99422]	2.39259	1.25857	2.93831e-13	3.34174e-10	yes	up	29.13	25.1	11.17	14.24	27.115	12.705
	ENSMUSG00000002393	Nr2f6	nuclear receptor subfamily 2, group F, member 6 [Source:MGI Symbol;Acc:MGI:1352453]	1.33221	0.413822	0.00105273	0.0407234	yes	up	38.87	35.6	28.06	38.09	37.235	33.075
	ENSMUSG00000002603	Tgfb1	transforming growth factor, beta 1 [Source:MGI Symbol;Acc:MGI:98725]	0.66703	-0.584176	0.000775285	0.0326862	yes	down	9.68	9.02	14.07	18.71	9.35	16.39
	ENSMUSG00000002763	Pex6	peroxisomal biogenesis factor 6 [Source:MGI Symbol;Acc:MGI:2385054]	1.49629	0.581391	3.0998e-05	0.00323432	yes	up	17.77	15.97	11.3	12.65	16.87	11.975
	ENSMUSG00000003316	Glg1	golgi apparatus protein 1 [Source:MGI Symbol;Acc:MGI:104967]	0.788743	-0.342373	0.000495651	0.0245089	yes	down	27.04	26.22	32.59	40.79	26.63	36.69
	ENSMUSG00000003346	Abhd17a	abhydrolase domain containing 17A [Source:MGI Symbol;Acc:MGI:106388]	1.33188	0.413465	0.00134714	0.0480281	yes	up	70.26	62.12	50.64	55.38	66.19	53.01
	ENSMUSG00000003617	Cp	ceruloplasmin [Source:MGI Symbol;Acc:MGI:88476]	0.500096	-0.999724	4.32387e-11	3.27836e-08	yes	down	9.51	8.14	15.4	24.29	8.825	19.845
	ENSMUSG00000003779	Kif20a	kinesin family member 20A [Source:MGI Symbol;Acc:MGI:1201682]	0.694927	-0.525066	0.000419847	0.0220042	yes	down	12.12	12.26	16.42	23.44	12.19	19.93
	ENSMUSG00000004931	Apba3	amyloid beta (A4) precursor protein-binding, family A, member 3 [Source:MGI Symbol;Acc:MGI:1888527]	1.44919	0.535248	0.000321534	0.0182207	yes	up	78.06	62.52	45.67	58.43	70.29	52.05
	ENSMUSG00000004996	Mri1	methylthioribose-1-phosphate isomerase 1 [Source:MGI Symbol;Acc:MGI:1915123]	1.58556	0.664993	6.63597e-08	2.5157e-05	yes	up	74.07	58.55	42.59	51.55	66.31	47.07
	ENSMUSG00000006673	Qrich1	glutamine-rich 1 [Source:MGI Symbol;Acc:MGI:1916482]	0.751782	-0.411614	0.000309253	0.0178535	yes	down	90.02	84.61	104.18	133.31	87.315	118.745
	ENSMUSG00000006717	Acot13	acyl-CoA thioesterase 13 [Source:MGI Symbol;Acc:MGI:1914084]	1.4466	0.532662	0.00114136	0.0433317	yes	up	130.76	129.93	98.66	90.78	130.345	94.72
	ENSMUSG00000007029	Vars	valyl-tRNA synthetase [Source:MGI Symbol;Acc:MGI:90675]	1.27837	0.354301	0.00050467	0.0245787	yes	up	326.38	305.4	246.14	319.34	315.89	282.74
	ENSMUSG00000009828	Cilk1	ciliogenesis associated kinase 1 [Source:MGI Symbol;Acc:MGI:1934157]	0.70856	-0.497039	0.00014233	0.0109141	yes	down	12.07	12.08	15.74	23.69	12.075	19.715
	ENSMUSG00000010048	Ifrd2	interferon-related developmental regulator 2 [Source:MGI Symbol;Acc:MGI:1316708]	1.37059	0.454796	2.34724e-05	0.00264309	yes	up	72.54	84.01	59.7	86.18	78.275	72.94
	ENSMUSG00000010067	Rassf1	Ras association (RalGDS/AF-6) domain family member 1 [Source:MGI Symbol;Acc:MGI:1928386]	1.61545	0.69194	1.36143e-13	2.31431e-10	yes	up	268.11	254.99	154.95	189.86	261.55	172.405
	ENSMUSG00000011096	Akt1s1	AKT1 substrate 1 (proline-rich) [Source:MGI Symbol;Acc:MGI:1914855]	1.48033	0.565924	1.39966e-06	0.000300345	yes	up	133.16	114.82	87.54	113.48	123.99	100.51
	ENSMUSG00000013089	Etv5	ets variant 5 [Source:MGI Symbol;Acc:MGI:1096867]	0.63477	-0.655693	1.4387e-05	0.00188073	yes	down	8.2	8.67	12.07	16.67	8.435	14.37
	ENSMUSG00000013160	Atp6v0d1	ATPase, H+ transporting, lysosomal V0 subunit D1 [Source:MGI Symbol;Acc:MGI:1201778]	1.36222	0.445961	8.65365e-06	0.00126177	yes	up	141.96	133.39	99.1	119.85	137.675	109.475
	ENSMUSG00000013483	Card14	caspase recruitment domain family, member 14 [Source:MGI Symbol;Acc:MGI:2386258]	2.87937	1.52575	0.00102775	0.0400295	yes	up	1.31	0.99	0.49	0.35	1.15	0.42
	ENSMUSG00000015312	Gadd45b	growth arrest and DNA-damage-inducible 45 beta [Source:MGI Symbol;Acc:MGI:107776]	1.81273	0.858162	1.50152e-18	5.69228e-15	yes	up	719.14	674.52	395.05	440.8	696.83	417.925
	ENSMUSG00000015652	Steap1	six transmembrane epithelial antigen of the prostate 1 [Source:MGI Symbol;Acc:MGI:1917608]	0.729853	-0.454323	7.07474e-05	0.00643688	yes	down	91.1	89.87	126.24	137.97	90.485	132.105
	ENSMUSG00000015656	Hspa8	heat shock protein 8 [Source:MGI Symbol;Acc:MGI:105384]	0.757746	-0.400213	7.39699e-06	0.0011333	yes	down	418.63	408.96	487.61	777.05	413.795	632.33
	ENSMUSG00000015755	Tab2	TGF-beta activated kinase 1/MAP3K7 binding protein 2 [Source:MGI Symbol;Acc:MGI:1915902]	0.769845	-0.37736	0.000250695	0.0158787	yes	down	63.59	60.84	75.62	98.34	62.215	86.98
	ENSMUSG00000016206	H2-M3	histocompatibility 2, M region locus 3 [Source:MGI Symbol;Acc:MGI:95915]	1.54471	0.627335	0.000272114	0.0167325	yes	up	37.54	36.46	26.29	24.42	37	25.355
	ENSMUSG00000016256	Ctsz	cathepsin Z [Source:MGI Symbol;Acc:MGI:1891190]	1.28155	0.357892	7.33666e-05	0.0066222	yes	up	461.1	443.02	348.61	405.92	452.06	377.265
	ENSMUSG00000016356	Col20a1	collagen, type XX, alpha 1 [Source:MGI Symbol;Acc:MGI:1920618]	2.67752	1.4209	3.84655e-08	1.71738e-05	yes	up	3.07	3.31	0.96	1.98	3.19	1.47
	ENSMUSG00000017607	Tns4	tensin 4 [Source:MGI Symbol;Acc:MGI:2144377]	0.61843	-0.693318	6.95152e-06	0.00111352	yes	down	10.71	10.82	15.05	22.76	10.765	18.905
	ENSMUSG00000018143	Mafk	v-maf musculoaponeurotic fibrosarcoma oncogene family, protein K (avian) [Source:MGI Symbol;Acc:MGI:99951]	1.2448	0.315911	0.00136605	0.0483219	yes	up	75	74.24	58.92	69.1	74.62	64.01
	ENSMUSG00000018340	Anxa6	annexin A6 [Source:MGI Symbol;Acc:MGI:88255]	0.771892	-0.373529	0.000937026	0.0375239	yes	down	57.92	54.63	67.52	89.78	56.275	78.65
	ENSMUSG00000018574	Acadvl	acyl-Coenzyme A dehydrogenase, very long chain [Source:MGI Symbol;Acc:MGI:895149]	1.49971	0.584686	7.19266e-06	0.0011333	yes	up	43.24	38.15	27.31	30.7	40.695	29.005
	ENSMUSG00000018920	Cxcl16	chemokine (C-X-C motif) ligand 16 [Source:MGI Symbol;Acc:MGI:1932682]	1.28012	0.356277	0.00027218	0.0167325	yes	up	140.15	131.08	102.8	120.57	135.615	111.685
	ENSMUSG00000019189	Rnf145	ring finger protein 145 [Source:MGI Symbol;Acc:MGI:1921565]	0.697004	-0.520762	1.57622e-05	0.00201419	yes	down	20.41	19.95	28.23	33.47	20.18	30.85
	ENSMUSG00000019433	Gipc1	GIPC PDZ domain containing family, member 1 [Source:MGI Symbol;Acc:MGI:1926252]	1.29852	0.376866	0.000669381	0.0295073	yes	up	88.09	82.21	64.65	76.29	85.15	70.47
	ENSMUSG00000019558	Slc6a8	solute carrier family 6 (neurotransmitter transporter, creatine), member 8 [Source:MGI Symbol;Acc:MGI:2147834]	1.377	0.461527	0.000166046	0.0121054	yes	up	58.77	57.22	42.33	54.67	57.995	48.5
	ENSMUSG00000019927	Ube2d1	ubiquitin-conjugating enzyme E2D 1 [Source:MGI Symbol;Acc:MGI:2384911]	0.61339	-0.705124	2.14012e-05	0.00245854	yes	down	17.81	17.08	25.99	36.19	17.445	31.09
	ENSMUSG00000020069	Hnrnph3	heterogeneous nuclear ribonucleoprotein H3 [Source:MGI Symbol;Acc:MGI:1926462]	1.47542	0.561125	0.000286285	0.0171364	yes	up	77.33	73.47	59.48	51.42	75.4	55.45
	ENSMUSG00000020070	Rufy2	RUN and FYVE domain-containing 2 [Source:MGI Symbol;Acc:MGI:1917682]	0.679575	-0.557295	0.000282031	0.0170613	yes	down	6.74	7.87	10.41	12.43	7.305	11.42
	ENSMUSG00000020153	Ndufs7	NADH:ubiquinone oxidoreductase core subunit S7 [Source:MGI Symbol;Acc:MGI:1922656]	1.36329	0.447096	0.000751766	0.0321422	yes	up	165.74	172.82	127.74	135.33	169.28	131.535
	ENSMUSG00000020520	Galnt10	polypeptide N-acetylgalactosaminyltransferase 10 [Source:MGI Symbol;Acc:MGI:1890480]	1.60353	0.681253	5.61287e-08	2.27024e-05	yes	up	16.62	15.58	9.73	12.09	16.1	10.91
	ENSMUSG00000020532	Acaca	acetyl-Coenzyme A carboxylase alpha [Source:MGI Symbol;Acc:MGI:108451]	0.755129	-0.405204	0.00123713	0.0456814	yes	down	13.94	14.81	18.78	22.66	14.375	20.72
	ENSMUSG00000020547	Bzw2	basic leucine zipper and W2 domains 2 [Source:MGI Symbol;Acc:MGI:1914162]	0.786287	-0.346873	0.000506796	0.0245787	yes	down	107.13	106.38	129.19	162.23	106.755	145.71
	ENSMUSG00000020601	Trib2	tribbles pseudokinase 2 [Source:MGI Symbol;Acc:MGI:2145021]	0.434238	-1.20344	0.000280438	0.0170557	yes	down	0.67	0.69	1.49	1.88	0.68	1.685
	ENSMUSG00000020775	Mrpl38	mitochondrial ribosomal protein L38 [Source:MGI Symbol;Acc:MGI:1926269]	1.34765	0.43045	6.69802e-05	0.00622249	yes	up	124.74	118.57	85.92	112.6	121.655	99.26
	ENSMUSG00000020812	Snhg16	small nucleolar RNA host gene 16 [Source:MGI Symbol;Acc:MGI:1913543]	1.43335	0.519395	0.00132918	0.0475997	yes	up	211.86	226.23	157.73	140.79	219.045	149.26
	ENSMUSG00000020818	Mfsd11	major facilitator superfamily domain containing 11 [Source:MGI Symbol;Acc:MGI:1917150]	1.41326	0.499031	0.000291871	0.0172138	yes	up	22.54	20.55	16.51	20.64	21.545	18.575
	ENSMUSG00000020831	0610010K14Rik	RIKEN cDNA 0610010K14 gene [Source:MGI Symbol;Acc:MGI:1915609]	1.44731	0.533369	0.00140831	0.0489807	yes	up	124.41	128.17	93.98	84.66	126.29	89.32
	ENSMUSG00000020843	Timm22	translocase of inner mitochondrial membrane 22 [Source:MGI Symbol;Acc:MGI:1929742]	1.33408	0.415847	0.000935088	0.0375239	yes	up	39.57	65.37	48.95	49	52.47	48.975
	ENSMUSG00000020865	Abcc3	ATP-binding cassette, sub-family C (CFTR/MRP), member 3 [Source:MGI Symbol;Acc:MGI:1923658]	0.328636	-1.60544	6.95805e-05	0.00638177	yes	down	0.75	0.85	1.56	1.98	0.8	1.77
	ENSMUSG00000020873	Slc35b1	solute carrier family 35, member B1 [Source:MGI Symbol;Acc:MGI:1343133]	1.32023	0.400785	0.000327274	0.0182732	yes	up	92.43	93.18	71.57	83.98	92.805	77.775
	ENSMUSG00000020889	Nr1d1	nuclear receptor subfamily 1, group D, member 1 [Source:MGI Symbol;Acc:MGI:2444210]	1.63194	0.706588	1.54181e-06	0.000324722	yes	up	81.03	67.48	40.08	59.49	74.255	49.785
	ENSMUSG00000020893	Per1	period circadian clock 1 [Source:MGI Symbol;Acc:MGI:1098283]	1.36933	0.453472	0.000246068	0.0158109	yes	up	20.18	18.16	13.28	17.16	19.17	15.22
	ENSMUSG00000020911	Krt19	keratin 19 [Source:MGI Symbol;Acc:MGI:96693]	1.36251	0.446262	0.000494622	0.0245089	yes	up	49.14	46.91	35.26	44.45	48.025	39.855
	ENSMUSG00000021003	Galc	galactosylceramidase [Source:MGI Symbol;Acc:MGI:95636]	1.44729	0.533353	7.53173e-06	0.0011333	yes	up	22.75	21.45	15.21	19.06	22.1	17.135
	ENSMUSG00000021025	Nfkbia	nuclear factor of kappa light polypeptide gene enhancer in B cells inhibitor, alpha [Source:MGI Symbol;Acc:MGI:104741]	1.25429	0.326873	0.000821689	0.034231	yes	up	172.61	166.51	126.79	196.83	169.56	161.81
	ENSMUSG00000021065	Fut8	fucosyltransferase 8 [Source:MGI Symbol;Acc:MGI:1858901]	0.71207	-0.48991	0.000306134	0.0177636	yes	down	19.22	17.16	23.62	30.57	18.19	27.095
	ENSMUSG00000021453	Gadd45g	growth arrest and DNA-damage-inducible 45 gamma [Source:MGI Symbol;Acc:MGI:1346325]	2.2312	1.15782	2.48161e-13	3.21468e-10	yes	up	88.89	80.85	41.26	39.21	84.87	40.235
	ENSMUSG00000021481	Zfp346	zinc finger protein 346 [Source:MGI Symbol;Acc:MGI:1349417]	1.34143	0.423769	0.000120805	0.00971016	yes	up	57.57	55.33	40.78	55.34	56.45	48.06
	ENSMUSG00000021509	Slc25a48	solute carrier family 25, member 48 [Source:MGI Symbol;Acc:MGI:2145373]	1.73713	0.796705	0.0004705	0.0235635	yes	up	4.22	4.7	2.37	3.17	4.46	2.77
	ENSMUSG00000021662	Arhgef28	Rho guanine nucleotide exchange factor (GEF) 28 [Source:MGI Symbol;Acc:MGI:1346016]	1.35109	0.434126	0.000945105	0.0377146	yes	up	21.85	20.53	13.84	19.31	21.19	16.575
	ENSMUSG00000021969	Zdhhc20	zinc finger, DHHC domain containing 20 [Source:MGI Symbol;Acc:MGI:1923215]	0.749646	-0.415719	0.000904258	0.0370938	yes	down	12.91	10.5	12.64	15.85	11.705	14.245
	ENSMUSG00000022016	Akap11	A kinase (PRKA) anchor protein 11 [Source:MGI Symbol;Acc:MGI:2684060]	0.748211	-0.418482	0.000426922	0.0220699	yes	down	13.03	12.08	15.37	19.86	12.555	17.615
	ENSMUSG00000022204	Ngdn	neuroguidin, EIF4E binding protein [Source:MGI Symbol;Acc:MGI:1916216]	1.30707	0.386334	0.000236314	0.0153577	yes	up	145.06	136.86	106.01	131.35	140.96	118.68
	ENSMUSG00000022237	Ankrd33b	ankyrin repeat domain 33B [Source:MGI Symbol;Acc:MGI:1917904]	1.66322	0.733976	2.73192e-05	0.00295906	yes	up	7.53	7.55	4.58	6.47	7.54	5.525
	ENSMUSG00000022283	Pabpc1	poly(A) binding protein, cytoplasmic 1 [Source:MGI Symbol;Acc:MGI:1349722]	0.783	-0.352917	0.00123309	0.0456806	yes	down	1163.21	1143.48	1430.09	2141.83	1153.35	1785.96
	ENSMUSG00000022414	Tab1	TGF-beta activated kinase 1/MAP3K7 binding protein 1 [Source:MGI Symbol;Acc:MGI:1913763]	1.33746	0.419496	0.000626141	0.0287141	yes	up	30.69	29.22	22.77	29.69	29.955	26.23
	ENSMUSG00000022421	Nptxr	neuronal pentraxin receptor [Source:MGI Symbol;Acc:MGI:1920590]	0.716685	-0.480589	0.000641699	0.0288012	yes	down	10.19	9.12	12.28	16.85	9.655	14.565
	ENSMUSG00000022505	Emp2	epithelial membrane protein 2 [Source:MGI Symbol;Acc:MGI:1098726]	0.652031	-0.616987	2.44667e-07	7.32262e-05	yes	down	55.86	58.53	79.49	110.25	57.195	94.87
	ENSMUSG00000022951	Rcan1	regulator of calcineurin 1 [Source:MGI Symbol;Acc:MGI:1890564]	1.39845	0.483831	0.000363993	0.0196194	yes	up	25.07	23.37	16.5	20.03	24.22	18.265
	ENSMUSG00000022974	Paxbp1	PAX3 and PAX7 binding protein 1 [Source:MGI Symbol;Acc:MGI:1914617]	0.746688	-0.421423	0.000198395	0.0136806	yes	down	33.01	30.66	42.03	53.61	31.835	47.82
	ENSMUSG00000023045	Soat2	sterol O-acyltransferase 2 [Source:MGI Symbol;Acc:MGI:1332226]	1.63821	0.712119	0.000743602	0.0319666	yes	up	10.63	11.24	5.66	8.87	10.935	7.265
	ENSMUSG00000023067	Cdkn1a	cyclin dependent kinase inhibitor 1A (P21) [Source:MGI Symbol;Acc:MGI:104556]	1.67725	0.746095	9.39984e-06	0.00133631	yes	up	16.98	15.63	9.58	11.31	16.305	10.445
	ENSMUSG00000023175	Bsg	basigin [Source:MGI Symbol;Acc:MGI:88208]	1.26238	0.33615	0.000540168	0.0257043	yes	up	556.44	551.15	443.25	490.45	553.795	466.85
	ENSMUSG00000023348	Trip6	thyroid hormone receptor interactor 6 [Source:MGI Symbol;Acc:MGI:1343458]	1.24776	0.319335	0.00132654	0.0475997	yes	up	147.98	136.69	115.65	147.76	142.335	131.705
	ENSMUSG00000023905	Tnfrsf12a	tumor necrosis factor receptor superfamily, member 12a [Source:MGI Symbol;Acc:MGI:1351484]	1.53149	0.614931	6.99622e-07	0.000180836	yes	up	1085.3	1067.8	757.88	744.49	1076.55	751.185
	ENSMUSG00000023994	Nfya	nuclear transcription factor-Y alpha [Source:MGI Symbol;Acc:MGI:97316]	0.782699	-0.353471	0.000632315	0.0287653	yes	down	57.2	54.17	63.82	89.01	55.685	76.415
	ENSMUSG00000024066	Xdh	xanthine dehydrogenase [Source:MGI Symbol;Acc:MGI:98973]	1.30945	0.388964	0.000515037	0.02482	yes	up	44.51	43.14	32.96	41.45	43.825	37.205
	ENSMUSG00000024164	C3	complement component 3 [Source:MGI Symbol;Acc:MGI:88227]	0.532586	-0.908913	5.78887e-08	2.27024e-05	yes	down	8.94	7.74	10.99	22.82	8.34	16.905
	ENSMUSG00000024201	Kdm4b	lysine (K)-specific demethylase 4B [Source:MGI Symbol;Acc:MGI:2442355]	1.38259	0.467375	0.00059579	0.0275477	yes	up	15.63	13.56	10.11	12.12	14.595	11.115
	ENSMUSG00000024327	Slc39a7	solute carrier family 39 (zinc transporter), member 7 [Source:MGI Symbol;Acc:MGI:95909]	1.25918	0.332485	0.000767018	0.0325496	yes	up	321.19	286.03	227.32	236.96	303.61	232.14
	ENSMUSG00000024330	Col11a2	collagen, type XI, alpha 2 [Source:MGI Symbol;Acc:MGI:88447]	2.17231	1.11923	2.54393e-13	3.21468e-10	yes	up	16.94	17.2	8.61	9.37	17.07	8.99
	ENSMUSG00000024357	Sil1	SIL1 nucleotide exchange factor [Source:MGI Symbol;Acc:MGI:1932040]	1.40127	0.486735	0.000216888	0.014425	yes	up	42.37	46.99	32.87	34.78	44.68	33.825
	ENSMUSG00000024395	Lims2	LIM and senescent cell antigen like domains 2 [Source:MGI Symbol;Acc:MGI:2385067]	3.22786	1.69058	3.89302e-13	4.02503e-10	yes	up	10.49	11.58	3.81	3.88	11.035	3.845
	ENSMUSG00000024421	Lama3	laminin, alpha 3 [Source:MGI Symbol;Acc:MGI:99909]	1.73167	0.792165	7.04027e-08	2.58287e-05	yes	up	8.82	8.22	4.55	6.1	8.52	5.325
	ENSMUSG00000024610	Cd74	CD74 antigen (invariant polypeptide of major histocompatibility complex, class II antigen-associated) [Source:MGI Symbol;Acc:MGI:96534]	0.706192	-0.501868	6.05934e-07	0.000160263	yes	down	136.35	133.58	189.78	219.49	134.965	204.635
	ENSMUSG00000024845	Tmem134	transmembrane protein 134 [Source:MGI Symbol;Acc:MGI:1914240]	1.32282	0.40362	0.000338798	0.0186142	yes	up	122.79	118.56	90.06	102.34	120.675	96.2
	ENSMUSG00000024862	Klc2	kinesin light chain 2 [Source:MGI Symbol;Acc:MGI:107953]	1.326	0.407086	0.000837342	0.0347558	yes	up	54.07	50.28	38.4	60.41	52.175	49.405
	ENSMUSG00000025185	Loxl4	lysyl oxidase-like 4 [Source:MGI Symbol;Acc:MGI:1914823]	1.61823	0.694417	3.3329e-09	1.805e-06	yes	up	137.13	130.15	73.25	104.13	133.64	88.69
	ENSMUSG00000025198	Erlin1	ER lipid raft associated 1 [Source:MGI Symbol;Acc:MGI:2387613]	0.777451	-0.363176	0.000215697	0.014425	yes	down	87.2	89.51	110.07	135.64	88.355	122.855
	ENSMUSG00000025225	Nfkb2	nuclear factor of kappa light polypeptide gene enhancer in B cells 2, p49/p100 [Source:MGI Symbol;Acc:MGI:1099800]	1.29124	0.368757	0.000201553	0.0138088	yes	up	120.37	110.84	86.11	105.26	115.605	95.685
	ENSMUSG00000025245	Lztfl1	leucine zipper transcription factor-like 1 [Source:MGI Symbol;Acc:MGI:1934860]	0.6859	-0.543931	0.000788209	0.0330786	yes	down	7.24	7.98	9.12	13.47	7.61	11.295
	ENSMUSG00000025511	Tspan4	tetraspanin 4 [Source:MGI Symbol;Acc:MGI:1928097]	1.37764	0.462199	4.20301e-06	0.000724256	yes	up	157.81	150.1	111.12	130.26	153.955	120.69
	ENSMUSG00000025582	Nptx1	neuronal pentraxin 1 [Source:MGI Symbol;Acc:MGI:107811]	0.692027	-0.5311	0.00025282	0.0158858	yes	down	7.98	7.49	10.1	14.11	7.735	12.105
	ENSMUSG00000025650	Col7a1	collagen, type VII, alpha 1 [Source:MGI Symbol;Acc:MGI:88462]	1.4239	0.509843	1.34176e-06	0.000293459	yes	up	48.69	45.38	31.97	40.44	47.035	36.205
	ENSMUSG00000025762	Larp1b	La ribonucleoprotein 1B [Source:MGI Symbol;Acc:MGI:1914604]	1.32511	0.406117	0.000301102	0.0176517	yes	up	58.54	52.87	42.82	53.32	55.705	48.07
	ENSMUSG00000026203	Dnajb2	DnaJ heat shock protein family (Hsp40) member B2 [Source:MGI Symbol;Acc:MGI:1928739]	1.62552	0.700904	4.6977e-08	1.97878e-05	yes	up	54.47	51.84	33.88	36.59	53.155	35.235
	ENSMUSG00000026414	Tnnt2	troponin T2, cardiac [Source:MGI Symbol;Acc:MGI:104597]	1.39474	0.479998	2.6202e-06	0.000480638	yes	up	204.99	202	151.14	179.34	203.495	165.24
	ENSMUSG00000026420	Il24	interleukin 24 [Source:MGI Symbol;Acc:MGI:2135548]	1.69213	0.75884	5.94172e-05	0.00567859	yes	up	27.75	32.25	17.33	19.89	30	18.61
	ENSMUSG00000026479	Lamc2	laminin, gamma 2 [Source:MGI Symbol;Acc:MGI:99913]	1.27287	0.348087	0.000909978	0.0370938	yes	up	103.55	99.45	73.42	117.16	101.5	95.29
	ENSMUSG00000026520	Pycr2	pyrroline-5-carboxylate reductase family, member 2 [Source:MGI Symbol;Acc:MGI:1277956]	1.39462	0.479871	0.000292118	0.0172138	yes	up	122.05	115.96	90.85	89.29	119.005	90.07
	ENSMUSG00000026576	Atp1b1	ATPase, Na+/K+ transporting, beta 1 polypeptide [Source:MGI Symbol;Acc:MGI:88108]	1.59115	0.670067	8.12964e-07	0.000200996	yes	up	21.82	20.51	12.81	15.79	21.165	14.3
	ENSMUSG00000026628	Atf3	activating transcription factor 3 [Source:MGI Symbol;Acc:MGI:109384]	1.31483	0.394873	0.000189667	0.013398	yes	up	131.44	126.81	100.29	141.43	129.125	120.86
	ENSMUSG00000026694	Mettl13	methyltransferase 13, eEF1A lysine and N-terminal methyltransferase [Source:MGI Symbol;Acc:MGI:1918699]	1.27553	0.351097	0.00133093	0.0475997	yes	up	30.44	27.26	22.31	29.61	28.85	25.96
	ENSMUSG00000026819	Slc25a25	solute carrier family 25 (mitochondrial carrier, phosphate carrier), member 25 [Source:MGI Symbol;Acc:MGI:1915913]	1.53323	0.616569	2.18359e-07	6.7119e-05	yes	up	59.61	54.48	33.19	45.59	57.045	39.39
	ENSMUSG00000026822	Lcn2	lipocalin 2 [Source:MGI Symbol;Acc:MGI:96757]	0.493142	-1.01992	3.60355e-12	3.41526e-09	yes	down	39.05	41.55	76.46	98.52	40.3	87.49
	ENSMUSG00000026875	Traf1	TNF receptor-associated factor 1 [Source:MGI Symbol;Acc:MGI:101836]	1.4828	0.568329	3.42926e-07	9.75025e-05	yes	up	85.04	87.91	57.07	71.46	86.475	64.265
	ENSMUSG00000027111	Itga6	integrin alpha 6 [Source:MGI Symbol;Acc:MGI:96605]	0.761061	-0.393916	8.7488e-05	0.00771318	yes	down	50.6	49.06	63.01	74.45	49.83	68.73
	ENSMUSG00000027323	Rad51	RAD51 recombinase [Source:MGI Symbol;Acc:MGI:97890]	1.42847	0.514467	0.000970908	0.0383407	yes	up	13.89	11.42	8.66	12.75	12.655	10.705
	ENSMUSG00000027499	Pkia	protein kinase inhibitor, alpha [Source:MGI Symbol;Acc:MGI:104747]	1.37344	0.457792	0.00104444	0.0405406	yes	up	13.43	14.37	9.87	11.88	13.9	10.875
	ENSMUSG00000027613	Eif6	eukaryotic translation initiation factor 6 [Source:MGI Symbol;Acc:MGI:1196288]	1.30631	0.385497	0.000608066	0.0279981	yes	up	526.17	521.65	422.56	433.25	523.91	427.905
	ENSMUSG00000027984	Hadh	hydroxyacyl-Coenzyme A dehydrogenase [Source:MGI Symbol;Acc:MGI:96009]	0.632191	-0.661567	8.4747e-07	0.00020507	yes	down	23.25	22.72	34.09	44.18	22.985	39.135
	ENSMUSG00000028032	Papss1	3'-phosphoadenosine 5'-phosphosulfate synthase 1 [Source:MGI Symbol;Acc:MGI:1330587]	0.746925	-0.420965	0.000191914	0.0134371	yes	down	34.75	33.66	44.46	56.2	34.205	50.33
	ENSMUSG00000028034	Fubp1	far upstream element (FUSE) binding protein 1 [Source:MGI Symbol;Acc:MGI:1196294]	0.789196	-0.341545	0.000573981	0.0270867	yes	down	98.17	88.16	103.57	148.84	93.165	126.205
	ENSMUSG00000028152	Tspan5	tetraspanin 5 [Source:MGI Symbol;Acc:MGI:1928096]	1.34651	0.429224	0.000234039	0.0152973	yes	up	30.36	31.86	22.79	32.11	31.11	27.45
	ENSMUSG00000028158	Mttp	microsomal triglyceride transfer protein [Source:MGI Symbol;Acc:MGI:106926]	1.6012	0.679157	9.17858e-05	0.00790819	yes	up	9.17	8.6	5.03	6.83	8.885	5.93
	ENSMUSG00000028649	Macf1	microtubule-actin crosslinking factor 1 [Source:MGI Symbol;Acc:MGI:108559]	0.804534	-0.313775	0.0014208	0.0491146	yes	down	37.17	36.51	45.18	55.31	36.84	50.245
	ENSMUSG00000028669	Pithd1	PITH (C-terminal proteasome-interacting domain of thioredoxin-like) domain containing 1 [Source:MGI Symbol;Acc:MGI:1913443]	1.29097	0.368454	0.000384584	0.0204387	yes	up	98.89	94.24	74.48	88.3	96.565	81.39
	ENSMUSG00000028672	Hmgcl	3-hydroxy-3-methylglutaryl-Coenzyme A lyase [Source:MGI Symbol;Acc:MGI:96158]	1.49892	0.583927	2.66662e-05	0.00294441	yes	up	43.76	43.45	30.39	32.96	43.605	31.675
	ENSMUSG00000028794	A3galt2	alpha 1,3-galactosyltransferase 2 (isoglobotriaosylceramide synthase) [Source:MGI Symbol;Acc:MGI:2685279]	1.74307	0.801634	0.000229226	0.0150696	yes	up	4.58	4.95	2.52	3.12	4.765	2.82
	ENSMUSG00000028906	Epb41	erythrocyte membrane protein band 4.1 [Source:MGI Symbol;Acc:MGI:95401]	0.768981	-0.37898	0.000775984	0.0326862	yes	down	24.61	24.59	29.17	39.5	24.6	34.335
	ENSMUSG00000029135	Fosl2	fos-like antigen 2 [Source:MGI Symbol;Acc:MGI:102858]	1.3038	0.382719	0.000119237	0.00968631	yes	up	41.62	39.11	30.69	35.47	40.365	33.08
	ENSMUSG00000029304	Spp1	secreted phosphoprotein 1 [Source:MGI Symbol;Acc:MGI:98389]	0.495474	-1.01312	7.45034e-18	2.11832e-14	yes	down	80.89	81.63	150.08	204.94	81.26	177.51
	ENSMUSG00000029310	Nudt9	nudix hydrolase 9 [Source:MGI Symbol;Acc:MGI:1921417]	1.31843	0.398825	0.00141683	0.0491146	yes	up	67.99	62.74	51.56	57.38	65.365	54.47
	ENSMUSG00000029334	Prkg2	protein kinase, cGMP-dependent, type II [Source:MGI Symbol;Acc:MGI:108173]	0.747665	-0.419535	1.7364e-05	0.00214653	yes	down	87.81	80.33	107.71	133.37	84.07	120.54
	ENSMUSG00000029466	Anapc7	anaphase promoting complex subunit 7 [Source:MGI Symbol;Acc:MGI:1929711]	1.29919	0.377613	0.000738573	0.0319384	yes	up	53.37	51.52	41.42	48.99	52.445	45.205
	ENSMUSG00000030107	Usp18	ubiquitin specific peptidase 18 [Source:MGI Symbol;Acc:MGI:1344364]	1.24092	0.311414	0.00113719	0.0433317	yes	up	277.17	266.54	207.27	263.26	271.855	235.265
	ENSMUSG00000030468	Siglecg	sialic acid binding Ig-like lectin G [Source:MGI Symbol;Acc:MGI:2443630]	2.5596	1.35592	1.9564e-06	0.000391776	yes	up	5.22	3.08	1.21	1.84	4.15	1.525
	ENSMUSG00000030591	Psmd8	proteasome (prosome, macropain) 26S subunit, non-ATPase, 8 [Source:MGI Symbol;Acc:MGI:1888669]	1.31348	0.393398	0.000421872	0.022009	yes	up	349.5	331.3	237.64	325.76	340.4	281.7
	ENSMUSG00000030605	Mfge8	milk fat globule EGF and factor V/VIII domain containing [Source:MGI Symbol;Acc:MGI:102768]	1.32284	0.403634	0.000100076	0.00843082	yes	up	177.96	170.41	123.83	163.48	174.185	143.655
	ENSMUSG00000031311	Nono	non-POU-domain-containing, octamer binding protein [Source:MGI Symbol;Acc:MGI:1855692]	0.779686	-0.359035	0.000761918	0.0324543	yes	down	111.26	112.1	134.99	172.28	111.68	153.635
	ENSMUSG00000031398	Plxna3	plexin A3 [Source:MGI Symbol;Acc:MGI:107683]	0.500475	-0.99863	3.48774e-05	0.00354162	yes	down	1.76	2.11	4.16	4.02	1.935	4.09
	ENSMUSG00000031453	Rasa3	RAS p21 protein activator 3 [Source:MGI Symbol;Acc:MGI:1197013]	1.37212	0.456402	2.05716e-05	0.00242902	yes	up	39.17	39.64	28.16	34.97	39.405	31.565
	ENSMUSG00000031520	Vegfc	vascular endothelial growth factor C [Source:MGI Symbol;Acc:MGI:109124]	1.77661	0.829123	5.17397e-06	0.000852805	yes	up	14.89	12.07	6.58	10.57	13.48	8.575
	ENSMUSG00000031778	Cx3cl1	chemokine (C-X3-C motif) ligand 1 [Source:MGI Symbol;Acc:MGI:1097153]	0.624124	-0.680094	0.000643639	0.0288012	yes	down	6.7	6.6	10.14	14.79	6.65	12.465
	ENSMUSG00000031782	Coq9	coenzyme Q9 [Source:MGI Symbol;Acc:MGI:1915164]	1.32658	0.407717	0.000425314	0.0220699	yes	up	83.97	74.17	58.24	64.91	79.07	61.575
	ENSMUSG00000031813	Mvb12a	multivesicular body subunit 12A [Source:MGI Symbol;Acc:MGI:1920961]	1.37651	0.46102	0.000161462	0.0118471	yes	up	181.77	168.36	130.27	129.84	175.065	130.055
	ENSMUSG00000031902	Nfatc3	nuclear factor of activated T cells, cytoplasmic, calcineurin dependent 3 [Source:MGI Symbol;Acc:MGI:103296]	0.789592	-0.340821	0.00137662	0.0483219	yes	down	23.63	24.1	28.5	36.74	23.865	32.62
	ENSMUSG00000031967	Afg3l1	AFG3-like AAA ATPase 1 [Source:MGI Symbol;Acc:MGI:1928277]	1.39214	0.4773	4.20056e-06	0.000724256	yes	up	46.56	45.78	35.9	37.79	46.17	36.845
	ENSMUSG00000032038	St3gal4	ST3 beta-galactoside alpha-2,3-sialyltransferase 4 [Source:MGI Symbol;Acc:MGI:1316743]	0.702109	-0.510232	6.65073e-05	0.00622249	yes	down	26.79	25.89	33.72	45.82	26.34	39.77
	ENSMUSG00000032332	Col12a1	collagen, type XII, alpha 1 [Source:MGI Symbol;Acc:MGI:88448]	2.10073	1.07089	0.000173008	0.0124432	yes	up	1.4	1.48	0.67	0.8	1.44	0.735
	ENSMUSG00000032372	Plscr2	phospholipid scramblase 2 [Source:MGI Symbol;Acc:MGI:1270860]	1.41069	0.496399	5.00578e-05	0.00486587	yes	up	94.79	91.75	59.33	76.75	93.27	68.04
	ENSMUSG00000032411	Tfdp2	transcription factor Dp 2 [Source:MGI Symbol;Acc:MGI:107167]	0.712793	-0.488446	0.00127091	0.046476	yes	down	6.72	7.25	10.03	10.94	6.985	10.485
	ENSMUSG00000032415	Ube2cbp	ubiquitin-conjugating enzyme E2C binding protein [Source:MGI Symbol;Acc:MGI:1917598]	1.5951	0.673645	0.00121976	0.0453344	yes	up	12.29	14.68	8.73	9.29	13.485	9.01
	ENSMUSG00000032420	Nt5e	5' nucleotidase, ecto [Source:MGI Symbol;Acc:MGI:99782]	0.77339	-0.370732	0.000353584	0.0192407	yes	down	48.61	46.26	57.46	74.52	47.435	65.99
	ENSMUSG00000032454	Rbp2	retinol binding protein 2, cellular [Source:MGI Symbol;Acc:MGI:97877]	2.02943	1.02107	0.000507868	0.0245787	yes	up	23.8	23.36	13.16	11.12	23.58	12.14
	ENSMUSG00000032478	Nme6	NME/NM23 nucleoside diphosphate kinase 6 [Source:MGI Symbol;Acc:MGI:1861676]	1.4168	0.50264	0.00014231	0.0109141	yes	up	99.58	99.69	74.5	77.36	99.635	75.93
	ENSMUSG00000032511	Scn5a	sodium channel, voltage-gated, type V, alpha [Source:MGI Symbol;Acc:MGI:98251]	1.72827	0.789326	1.91071e-05	0.00228743	yes	up	6.64	5.53	2.53	4.03	6.085	3.28
	ENSMUSG00000032515	Csrnp1	cysteine-serine-rich nuclear protein 1 [Source:MGI Symbol;Acc:MGI:2387989]	1.56517	0.64632	3.92613e-08	1.71738e-05	yes	up	62.92	57.35	33.12	44.31	60.135	38.715
	ENSMUSG00000032594	Ip6k1	inositol hexaphosphate kinase 1 [Source:MGI Symbol;Acc:MGI:1351633]	1.24727	0.318773	0.00120387	0.0448904	yes	up	50.55	48.41	39.55	47.1	49.48	43.325
	ENSMUSG00000032661	Oas3	2'-5' oligoadenylate synthetase 3 [Source:MGI Symbol;Acc:MGI:2180850]	1.27644	0.352124	0.000595861	0.0275477	yes	up	62.6	66.29	49.08	65.46	64.445	57.27
	ENSMUSG00000033257	Ttll4	tubulin tyrosine ligase-like family, member 4 [Source:MGI Symbol;Acc:MGI:1914784]	0.807193	-0.309014	0.00137024	0.0483219	yes	down	32.29	30.93	42.47	51.43	31.61	46.95
	ENSMUSG00000033379	Atp6v0b	ATPase, H+ transporting, lysosomal V0 subunit B [Source:MGI Symbol;Acc:MGI:1890510]	1.40903	0.494701	1.26338e-06	0.000281734	yes	up	483.18	477.82	350.63	384.42	480.5	367.525
	ENSMUSG00000034160	Ogt	O-linked N-acetylglucosamine (GlcNAc) transferase (UDP-N-acetylglucosamine:polypeptide-N-acetylglucosaminyl transferase) [Source:MGI Symbol;Acc:MGI:1339639]	0.759703	-0.396492	2.6935e-05	0.0029455	yes	down	58.23	55.36	73.27	85.41	56.795	79.34
	ENSMUSG00000034636	Zyg11b	zyg-ll family member B, cell cycle regulator [Source:MGI Symbol;Acc:MGI:2685277]	0.768695	-0.379516	0.000324133	0.0182493	yes	down	13.5	13.31	17.53	19.88	13.405	18.705
	ENSMUSG00000034974	Dapk3	death-associated protein kinase 3 [Source:MGI Symbol;Acc:MGI:1203520]	1.42491	0.510869	0.000174675	0.0124432	yes	up	45.1	44.22	30.3	46.12	44.66	38.21
	ENSMUSG00000035042	Ccl5	chemokine (C-C motif) ligand 5 [Source:MGI Symbol;Acc:MGI:98262]	0.4912	-1.02562	0.000198479	0.0136806	yes	down	40.23	40.18	99.41	69.41	40.205	84.41
	ENSMUSG00000035105	Egln3	egl-9 family hypoxia-inducible factor 3 [Source:MGI Symbol;Acc:MGI:1932288]	1.36433	0.448197	0.000250134	0.0158787	yes	up	41.23	37.89	26.92	35.6	39.56	31.26
	ENSMUSG00000035199	Arl6ip5	ADP-ribosylation factor-like 6 interacting protein 5 [Source:MGI Symbol;Acc:MGI:1929501]	1.26512	0.339271	0.000305033	0.0177636	yes	up	269.99	258.44	201.01	246.77	264.215	223.89
	ENSMUSG00000035385	Ccl2	chemokine (C-C motif) ligand 2 [Source:MGI Symbol;Acc:MGI:98259]	1.77932	0.831327	0.000327854	0.0182732	yes	up	22.81	22.34	12.24	14.85	22.575	13.545
	ENSMUSG00000035504	Reep6	receptor accessory protein 6 [Source:MGI Symbol;Acc:MGI:1917585]	0.625363	-0.677234	4.23813e-05	0.00422809	yes	down	18.32	17.57	24.83	37.1	17.945	30.965
	ENSMUSG00000035754	Wdr18	WD repeat domain 18 [Source:MGI Symbol;Acc:MGI:2158400]	1.25821	0.33137	0.000904286	0.0370938	yes	up	60.9	63.34	53.24	62.59	62.12	57.915
	ENSMUSG00000035929	H2-Q4	histocompatibility 2, Q region locus 4 [Source:MGI Symbol;Acc:MGI:95933]	1.38869	0.473728	0.000147291	0.0110936	yes	up	567.75	525.03	419.51	412.57	546.39	416.04
	ENSMUSG00000036186	Dipk1b	divergent protein kinase domain 1B [Source:MGI Symbol;Acc:MGI:1927576]	0.677929	-0.560794	0.00110044	0.0424247	yes	down	14.35	14.12	21.04	22.7	14.235	21.87
	ENSMUSG00000036390	Gadd45a	growth arrest and DNA-damage-inducible 45 alpha [Source:MGI Symbol;Acc:MGI:107799]	1.31309	0.392966	1.38935e-05	0.00183734	yes	up	548.26	525.85	399.08	487.37	537.055	443.225
	ENSMUSG00000036636	Clcn7	chloride channel, voltage-sensitive 7 [Source:MGI Symbol;Acc:MGI:1347048]	1.37219	0.456484	9.93191e-05	0.00842952	yes	up	34	31.26	22.56	29.7	32.63	26.13
	ENSMUSG00000036718	Micall2	MICAL-like 2 [Source:MGI Symbol;Acc:MGI:2444818]	0.69173	-0.531718	2.0717e-05	0.00242902	yes	down	28.87	26.93	38.83	54.23	27.9	46.53
	ENSMUSG00000037742	Eef1a1	eukaryotic translation elongation factor 1 alpha 1 [Source:MGI Symbol;Acc:MGI:1096881]	0.80219	-0.317984	0.000359492	0.0194691	yes	down	3370.83	3335.92	3905.32	4808.19	3353.38	4356.76
	ENSMUSG00000037887	Dusp8	dual specificity phosphatase 8 [Source:MGI Symbol;Acc:MGI:106626]	1.36554	0.449471	0.000504072	0.0245787	yes	up	16.6	15.31	10.99	14.16	15.955	12.575
	ENSMUSG00000037921	Ddx60	DExD/H box helicase 60 [Source:MGI Symbol;Acc:MGI:2384570]	1.29942	0.377864	0.000498803	0.024558	yes	up	18.74	19.27	14.1	17.72	19.005	15.91
	ENSMUSG00000037938	Chchd5	coiled-coil-helix-coiled-coil-helix domain containing 5 [Source:MGI Symbol;Acc:MGI:1913420]	1.38643	0.471377	0.000463897	0.0233447	yes	up	45.31	44.79	32.61	38.26	45.05	35.435
	ENSMUSG00000037946	Fgd3	FYVE, RhoGEF and PH domain containing 3 [Source:MGI Symbol;Acc:MGI:1353657]	1.5948	0.673375	3.73285e-10	2.49727e-07	yes	up	34.87	32.68	21.07	24.73	33.775	22.9
	ENSMUSG00000038067	Csf3	colony stimulating factor 3 (granulocyte) [Source:MGI Symbol;Acc:MGI:1339751]	0.757184	-0.401285	0.00066514	0.0294344	yes	down	67.11	62.62	80.12	104	64.865	92.06
	ENSMUSG00000038119	Cdon	cell adhesion molecule-related/down-regulated by oncogenes [Source:MGI Symbol;Acc:MGI:1926387]	0.629918	-0.666763	0.000146107	0.0110778	yes	down	2.04	2.1	3.15	3.8	2.07	3.475
	ENSMUSG00000038235	F11r	F11 receptor [Source:MGI Symbol;Acc:MGI:1321398]	1.27483	0.350309	0.00031728	0.0182207	yes	up	102.37	95.61	76.49	91.07	98.99	83.78
	ENSMUSG00000038418	Egr1	early growth response 1 [Source:MGI Symbol;Acc:MGI:95295]	0.482246	-1.05216	1.79547e-05	0.00219569	yes	down	2.37	1.77	3.68	5.65	2.07	4.665
	ENSMUSG00000038521	C1s1	complement component 1, s subcomponent 1 [Source:MGI Symbol;Acc:MGI:1355312]	0.376859	-1.4079	0.000216687	0.014425	yes	down	1.32	1.83	2.22	2.54	1.575	2.38
	ENSMUSG00000038524	Fchsd1	FCH and double SH3 domains 1 [Source:MGI Symbol;Acc:MGI:2441771]	1.48636	0.571787	0.000128602	0.0100177	yes	up	10.67	11.01	6.44	8.16	10.84	7.3
	ENSMUSG00000038539	Atf5	activating transcription factor 5 [Source:MGI Symbol;Acc:MGI:2141857]	1.38116	0.465882	5.97008e-07	0.000160263	yes	up	616.85	562.8	421.44	493.32	589.825	457.38
	ENSMUSG00000038545	Cul7	cullin 7 [Source:MGI Symbol;Acc:MGI:1913765]	0.544767	-0.876288	9.03716e-07	0.000209754	yes	down	5.25	6.22	10.07	11.57	5.735	10.82
	ENSMUSG00000038650	Rnh1	ribonuclease/angiogenin inhibitor 1 [Source:MGI Symbol;Acc:MGI:1195456]	1.34021	0.422459	1.51213e-05	0.00195425	yes	up	242.9	242.09	183.98	209.63	242.495	196.805
	ENSMUSG00000039050	Osbpl2	oxysterol binding protein-like 2 [Source:MGI Symbol;Acc:MGI:2442832]	0.765333	-0.38584	0.000170993	0.0123867	yes	down	62	59.6	75.28	96.81	60.8	86.045
	ENSMUSG00000039081	Zfp503	zinc finger protein 503 [Source:MGI Symbol;Acc:MGI:1353644]	1.58271	0.662399	5.74903e-10	3.63243e-07	yes	up	151.93	136.13	92.87	101.79	144.03	97.33
	ENSMUSG00000039103	Nexn	nexilin [Source:MGI Symbol;Acc:MGI:1916060]	0.598679	-0.740146	0.000676224	0.0295796	yes	down	7.86	5.66	9.86	14.63	6.76	12.245
	ENSMUSG00000039220	Ppp1r10	protein phosphatase 1, regulatory subunit 10 [Source:MGI Symbol;Acc:MGI:1289273]	1.47624	0.56193	1.2227e-05	0.00167539	yes	up	78.6	70.11	46.92	63.03	74.355	54.975
	ENSMUSG00000039232	Stx11	syntaxin 11 [Source:MGI Symbol;Acc:MGI:1921982]	28.1006	4.81253	1.22894e-294	1.39767e-290	yes	up	83.49	82.25	3.47	5.52	82.87	4.495
	ENSMUSG00000039318	Rab3gap2	RAB3 GTPase activating protein subunit 2 [Source:MGI Symbol;Acc:MGI:1916043]	1.30965	0.389178	0.00137587	0.0483219	yes	up	30.82	31.48	21.67	30.6	31.15	26.135
	ENSMUSG00000039345	Mettl22	methyltransferase 22, Kin17 lysine [Source:MGI Symbol;Acc:MGI:2384301]	1.63932	0.713098	6.72968e-05	0.00622249	yes	up	16.6	18.77	12.48	20.02	17.685	16.25
	ENSMUSG00000039463	Slc9a8	solute carrier family 9 (sodium/hydrogen exchanger), member 8 [Source:MGI Symbol;Acc:MGI:1924281]	1.45474	0.540766	0.00022923	0.0150696	yes	up	24.89	21.97	14.75	19.47	23.43	17.11
	ENSMUSG00000039518	Cdsn	corneodesmosin [Source:MGI Symbol;Acc:MGI:3505689]	0.647389	-0.627296	3.17492e-07	9.25856e-05	yes	down	34.93	33	47.86	65.45	33.965	56.655
	ENSMUSG00000039556	Ppp1r3f	protein phosphatase 1, regulatory subunit 3F [Source:MGI Symbol;Acc:MGI:1859617]	2.60031	1.37868	1.88252e-06	0.00038927	yes	up	2.86	2.68	1.83	1.38	2.77	1.605
	ENSMUSG00000039725	Trp53rka	transformation related protein 53 regulating kinase A [Source:MGI Symbol;Acc:MGI:1918294]	1.32405	0.404957	0.0014373	0.0495346	yes	up	34.94	34.25	25.75	30.54	34.595	28.145
	ENSMUSG00000039910	Cited2	Cbp/p300-interacting transactivator, with Glu/Asp-rich carboxy-terminal domain, 2 [Source:MGI Symbol;Acc:MGI:1306784]	1.547	0.629473	1.07311e-08	5.3063e-06	yes	up	293.5	263.88	163.87	223.31	278.69	193.59
	ENSMUSG00000039952	Dag1	dystroglycan 1 [Source:MGI Symbol;Acc:MGI:101864]	0.775555	-0.366699	0.000916104	0.0372102	yes	down	29.68	28.82	35.6	45.88	29.25	40.74
	ENSMUSG00000039997	Ifi203	interferon activated gene 203 [Source:MGI Symbol;Acc:MGI:96428]	0.754057	-0.407254	2.63395e-05	0.00293685	yes	down	150.11	148.86	186.27	266.59	149.485	226.43
	ENSMUSG00000040249	Lrp1	low density lipoprotein receptor-related protein 1 [Source:MGI Symbol;Acc:MGI:96828]	0.667543	-0.583068	2.28023e-09	1.29665e-06	yes	down	59.5	59.57	90.44	102.36	59.535	96.4
	ENSMUSG00000040264	Gbp2b	guanylate binding protein 2b [Source:MGI Symbol;Acc:MGI:95666]	0.712599	-0.488838	3.64832e-06	0.000648317	yes	down	56.97	55.3	73.75	96.05	56.135	84.9
	ENSMUSG00000040390	Map3k10	mitogen-activated protein kinase kinase kinase 10 [Source:MGI Symbol;Acc:MGI:1346879]	1.41136	0.497086	0.000321501	0.0182207	yes	up	23.91	20.83	17.37	19.23	22.37	18.3
	ENSMUSG00000040447	Spns2	SPNS lysolipid transporter 2, sphingosine-1-phosphate [Source:MGI Symbol;Acc:MGI:2384936]	1.52502	0.608827	9.14734e-06	0.00131687	yes	up	128.58	119.25	70.2	104.29	123.915	87.245
	ENSMUSG00000040511	Pvr	poliovirus receptor [Source:MGI Symbol;Acc:MGI:107741]	1.4663	0.552179	8.25089e-08	2.84356e-05	yes	up	62.86	59.39	41.78	49.66	61.125	45.72
	ENSMUSG00000040811	Eml2	echinoderm microtubule associated protein like 2 [Source:MGI Symbol;Acc:MGI:1919455]	1.36075	0.4444	0.000985267	0.0387732	yes	up	50.77	51.67	34.79	43.3	51.22	39.045
	ENSMUSG00000040913	Fbxw4	F-box and WD-40 domain protein 4 [Source:MGI Symbol;Acc:MGI:1354698]	1.75355	0.810275	6.19558e-12	5.42018e-09	yes	up	56.06	54.22	29.92	41.59	55.14	35.755
	ENSMUSG00000040998	Npnt	nephronectin [Source:MGI Symbol;Acc:MGI:2148811]	0.647351	-0.62738	0.00111078	0.042535	yes	down	2.63	2.64	4.1	4.99	2.635	4.545
	ENSMUSG00000041319	Thoc6	THO complex 6 [Source:MGI Symbol;Acc:MGI:2677480]	1.49258	0.577806	0.000110312	0.00920721	yes	up	31.13	30.98	20.19	24.34	31.055	22.265
	ENSMUSG00000041324	Inhba	inhibin beta-A [Source:MGI Symbol;Acc:MGI:96570]	1.42014	0.506036	0.000349505	0.0191102	yes	up	14.86	13.13	9.65	9.3	13.995	9.475
	ENSMUSG00000041362	Shtn1	shootin 1 [Source:MGI Symbol;Acc:MGI:1918903]	0.777205	-0.363634	0.000644935	0.0288012	yes	down	37.71	36.5	44.74	58.18	37.105	51.46
	ENSMUSG00000041438	Utp4	UTP4 small subunit processome component [Source:MGI Symbol;Acc:MGI:1096573]	0.786032	-0.347341	0.000907771	0.0370938	yes	down	109.65	109.44	129.25	168.44	109.545	148.845
	ENSMUSG00000041845	Rhod	ras homolog family member D [Source:MGI Symbol;Acc:MGI:108446]	1.48882	0.57417	1.75368e-07	5.54016e-05	yes	up	123.22	119.16	81.36	90.7	121.19	86.03
	ENSMUSG00000041889	Shisa4	shisa family member 4 [Source:MGI Symbol;Acc:MGI:1924802]	1.68446	0.752289	0.000381903	0.0203915	yes	up	12.39	12.48	7.82	9.65	12.435	8.735
	ENSMUSG00000042622	Maff	v-maf musculoaponeurotic fibrosarcoma oncogene family, protein F (avian) [Source:MGI Symbol;Acc:MGI:96910]	1.47942	0.56503	1.55144e-07	5.04129e-05	yes	up	90.43	84.54	59.05	66.78	87.485	62.915
	ENSMUSG00000042997	Nhlrc3	NHL repeat containing 3 [Source:MGI Symbol;Acc:MGI:2444520]	1.33792	0.419996	0.000409218	0.0215465	yes	up	26.02	22.8	17.57	22.08	24.41	19.825
	ENSMUSG00000043613	Mmp3	matrix metallopeptidase 3 [Source:MGI Symbol;Acc:MGI:97010]	0.385882	-1.37377	9.83799e-06	0.00138133	yes	down	4.35	2.39	8.81	9.87	3.37	9.34
	ENSMUSG00000044147	Arf6	ADP-ribosylation factor 6 [Source:MGI Symbol;Acc:MGI:99435]	1.33771	0.41977	1.0735e-05	0.00148889	yes	up	266.61	247.56	188.5	222.91	257.085	205.705
	ENSMUSG00000044211	Gm7887	predicted gene 7887 [Source:MGI Symbol;Acc:MGI:3648251]	2.15553	1.10804	0.000535275	0.0255785	yes	up	27.19	36.02	13.6	17.45	31.605	15.525
	ENSMUSG00000044857	Lemd2	LEM domain containing 2 [Source:MGI Symbol;Acc:MGI:2385045]	1.43151	0.517538	2.04577e-06	0.000401147	yes	up	114.72	109.22	86.57	100.44	111.97	93.505
	ENSMUSG00000045027	Prss22	protease, serine 22 [Source:MGI Symbol;Acc:MGI:1918085]	1.73593	0.795711	0.00115816	0.0436149	yes	up	12.25	10.99	7.2	6.98	11.62	7.09
	ENSMUSG00000045107	Saysd1	SAYSVFN motif domain containing 1 [Source:MGI Symbol;Acc:MGI:1914759]	1.67054	0.740311	0.000192583	0.0134371	yes	up	11.48	12.35	7.76	7.38	11.915	7.57
	ENSMUSG00000045503	Sys1	SYS1 Golgi-localized integral membrane protein homolog (S. cerevisiae) [Source:MGI Symbol;Acc:MGI:1913710]	1.43135	0.517379	8.98507e-05	0.00786055	yes	up	91.1	62.18	52.75	51.16	76.64	51.955
	ENSMUSG00000045763	Basp1	brain abundant, membrane attached signal protein 1 [Source:MGI Symbol;Acc:MGI:1917600]	1.74833	0.805981	5.55054e-07	0.000153967	yes	up	390	338.27	234.78	205.13	364.135	219.955
	ENSMUSG00000045948	Mrps12	mitochondrial ribosomal protein S12 [Source:MGI Symbol;Acc:MGI:1346333]	1.845	0.88362	0.000159731	0.0117962	yes	up	41.84	39.82	24.84	21.03	40.83	22.935
	ENSMUSG00000045954	Cavin2	caveolae associated 2 [Source:MGI Symbol;Acc:MGI:99513]	1.34098	0.423285	0.00067421	0.0295796	yes	up	25.34	25.08	17.61	22.92	25.21	20.265
	ENSMUSG00000047143	Dmrta2	doublesex and mab-3 related transcription factor like family A2 [Source:MGI Symbol;Acc:MGI:2653629]	1.44393	0.530001	0.00081768	0.0341892	yes	up	22.19	20.36	15.95	15.36	21.275	15.655
	ENSMUSG00000048078	Tenm4	teneurin transmembrane protein 4 [Source:MGI Symbol;Acc:MGI:2447063]	0.697016	-0.520736	7.91812e-05	0.00703537	yes	down	8.98	5.84	5.88	9.44	7.41	7.66
	ENSMUSG00000049401	Ogfr	opioid growth factor receptor [Source:MGI Symbol;Acc:MGI:1919325]	1.26779	0.342312	0.00116764	0.0438268	yes	up	124.58	126.34	101.35	112.55	125.46	106.95
	ENSMUSG00000050234	Gja4	gap junction protein, alpha 4 [Source:MGI Symbol;Acc:MGI:95715]	2.16499	1.11436	0.000435445	0.0224087	yes	up	5.42	5.47	2.85	2.46	5.445	2.655
	ENSMUSG00000050271	Prag1	PEAK1 related kinase activating pseudokinase 1 [Source:MGI Symbol;Acc:MGI:1196223]	0.689275	-0.536849	0.0012817	0.0465711	yes	down	10.26	9.15	12	18.58	9.705	15.29
	ENSMUSG00000050332	Amer1	APC membrane recruitment 1 [Source:MGI Symbol;Acc:MGI:1919595]	0.681177	-0.553899	0.0004046	0.0214024	yes	down	2.61	2.69	3.93	4.41	2.65	4.17
	ENSMUSG00000050335	Lgals3	lectin, galactose binding, soluble 3 [Source:MGI Symbol;Acc:MGI:96778]	1.31793	0.398275	2.18891e-05	0.00248945	yes	up	827.95	812.23	628.48	708.61	820.09	668.545
	ENSMUSG00000050578	Mmp13	matrix metallopeptidase 13 [Source:MGI Symbol;Acc:MGI:1340026]	0.333778	-1.58304	0.000123751	0.00984207	yes	down	0.63	0.59	1.92	1.99	0.61	1.955
	ENSMUSG00000051413	Plagl2	pleiomorphic adenoma gene-like 2 [Source:MGI Symbol;Acc:MGI:1933165]	0.717579	-0.47879	0.000206809	0.0140002	yes	down	8.12	7.86	10.53	13.48	7.99	12.005
	ENSMUSG00000051457	Spn	sialophorin [Source:MGI Symbol;Acc:MGI:98384]	0.576799	-0.793859	4.50334e-05	0.0044536	yes	down	3.06	3.08	5.39	6.1	3.07	5.745
	ENSMUSG00000052040	Klf13	Kruppel-like transcription factor 13 [Source:MGI Symbol;Acc:MGI:1354948]	1.30562	0.384733	0.000646672	0.0288012	yes	up	17.81	16.34	12.94	14.13	17.075	13.535
	ENSMUSG00000052253	Zfp622	zinc finger protein 622 [Source:MGI Symbol;Acc:MGI:1289282]	1.50776	0.59241	4.67418e-05	0.00458271	yes	up	126.62	116.72	90.76	82.46	121.67	86.61
	ENSMUSG00000052456	Get3	guided entry of tail-anchored proteins factor 3, ATPase [Source:MGI Symbol;Acc:MGI:1928379]	1.30471	0.383734	0.000205205	0.0139748	yes	up	275.29	275.29	213.55	234.08	275.29	223.815
	ENSMUSG00000052684	Jun	jun proto-oncogene [Source:MGI Symbol;Acc:MGI:96646]	1.36087	0.444524	0.000283845	0.0170802	yes	up	91.52	81.8	57.52	80.13	86.66	68.825
	ENSMUSG00000052837	Junb	jun B proto-oncogene [Source:MGI Symbol;Acc:MGI:96647]	1.43737	0.523429	8.47651e-06	0.00125199	yes	up	394.7	338.85	263.17	280.67	366.775	271.92
	ENSMUSG00000053253	Ndfip2	Nedd4 family interacting protein 2 [Source:MGI Symbol;Acc:MGI:1923523]	1.26693	0.34134	0.000691718	0.0301414	yes	up	92.69	88.8	76.67	76.33	90.745	76.5
	ENSMUSG00000053329	Gatd3a	glutamine amidotransferase like class 1 domain containing 3A [Source:MGI Symbol;Acc:MGI:1351861]	1.47839	0.564029	0.00129161	0.0467817	yes	up	31.13	28.88	22.43	21.16	30.005	21.795
	ENSMUSG00000053907	Mat2a	methionine adenosyltransferase II, alpha [Source:MGI Symbol;Acc:MGI:2443731]	0.713537	-0.486939	7.29591e-06	0.0011333	yes	down	71.83	72.62	98.67	95.28	72.225	96.975
	ENSMUSG00000054115	Skp2	S-phase kinase-associated protein 2 [Source:MGI Symbol;Acc:MGI:1351663]	0.766846	-0.382991	0.00102016	0.0398703	yes	down	20.53	20.54	25.81	32.07	20.535	28.94
	ENSMUSG00000054364	Rhob	ras homolog family member B [Source:MGI Symbol;Acc:MGI:107949]	1.54786	0.630279	1.03699e-09	6.20719e-07	yes	up	123.67	111.54	73.54	89.58	117.605	81.56
	ENSMUSG00000054716	Zfp771	zinc finger protein 771 [Source:MGI Symbol;Acc:MGI:2442050]	1.477	0.562668	0.00092916	0.0375239	yes	up	24.58	23.09	16.93	17.47	23.835	17.2
	ENSMUSG00000054720	Lrrc8c	leucine rich repeat containing 8 family, member C [Source:MGI Symbol;Acc:MGI:2140839]	0.773343	-0.370819	0.000719112	0.0312155	yes	down	12.07	12.17	14.97	18.42	12.12	16.695
	ENSMUSG00000055413	H2-Q5	histocompatibility 2, Q region locus 5 [Source:MGI Symbol;Acc:MGI:95934]	1.58185	0.661611	2.60961e-06	0.000480638	yes	up	137.75	132.08	73.02	105	134.915	89.01
	ENSMUSG00000056121	Fez2	fasciculation and elongation protein zeta 2 (zygin II) [Source:MGI Symbol;Acc:MGI:2675856]	1.28626	0.363184	0.000142987	0.0109141	yes	up	175.26	176.08	135.31	156.92	175.67	146.115
	ENSMUSG00000056501	Cebpb	CCAAT/enhancer binding protein (C/EBP), beta [Source:MGI Symbol;Acc:MGI:88373]	1.57619	0.656441	2.68313e-06	0.000484368	yes	up	311.93	258.31	193.09	190.69	285.12	191.89
	ENSMUSG00000056708	Ier5	immediate early response 5 [Source:MGI Symbol;Acc:MGI:1337072]	1.55923	0.640835	1.63018e-05	0.00206001	yes	up	37.63	32.69	24.3	23.64	35.16	23.97
	ENSMUSG00000057113	Npm1	nucleophosmin 1 [Source:MGI Symbol;Acc:MGI:106184]	0.797915	-0.325692	0.000930459	0.0375239	yes	down	1591.81	1571.74	1971.32	2264.49	1581.78	2117.91
	ENSMUSG00000057137	Tmem140	transmembrane protein 140 [Source:MGI Symbol;Acc:MGI:1915737]	1.36558	0.449514	7.45261e-05	0.0066739	yes	up	44.45	44.07	29.76	37.98	44.26	33.87
	ENSMUSG00000057346	Apol9a	apolipoprotein L 9a [Source:MGI Symbol;Acc:MGI:3606001]	1.24962	0.32149	0.000289995	0.0172138	yes	up	504.06	475.27	380.68	442.71	489.665	411.695
	ENSMUSG00000059142	Zfp945	zinc finger protein 945 [Source:MGI Symbol;Acc:MGI:2445132]	0.622849	-0.683045	0.000116151	0.00957239	yes	down	2.71	2.89	4.43	5.16	2.8	4.795
	ENSMUSG00000059518	Znhit1	zinc finger, HIT domain containing 1 [Source:MGI Symbol;Acc:MGI:1917353]	1.46061	0.546573	0.000961452	0.0380996	yes	up	83.13	84.14	61.2	59.38	83.635	60.29
	ENSMUSG00000059743	Fdps	farnesyl diphosphate synthetase [Source:MGI Symbol;Acc:MGI:104888]	1.40542	0.491001	0.000175055	0.0124432	yes	up	88.2	86.86	64.61	66.76	87.53	65.685
	ENSMUSG00000059900	Tmem40	transmembrane protein 40 [Source:MGI Symbol;Acc:MGI:2137870]	1.56108	0.642544	2.91973e-05	0.00310338	yes	up	52.24	59.03	40.25	38.92	55.635	39.585
	ENSMUSG00000060038	Dhps	deoxyhypusine synthase [Source:MGI Symbol;Acc:MGI:2683592]	1.43589	0.521943	0.000157816	0.011731	yes	up	76.53	64.77	50.49	56.59	70.65	53.54
	ENSMUSG00000060183	Cxcl11	chemokine (C-X-C motif) ligand 11 [Source:MGI Symbol;Acc:MGI:1860203]	0.300809	-1.73308	2.73402e-11	2.221e-08	yes	down	1.22	1.01	3.47	4.51	1.115	3.99
	ENSMUSG00000060550	H2-Q7	histocompatibility 2, Q region locus 7 [Source:MGI Symbol;Acc:MGI:95936]	1.44322	0.529291	4.31469e-09	2.2305e-06	yes	up	360.33	349.94	224.57	278.05	355.135	251.31
	ENSMUSG00000061232	H2-K1	histocompatibility 2, K1, K region [Source:MGI Symbol;Acc:MGI:95904]	1.34764	0.430433	0.0002665	0.0166533	yes	up	2961.85	2970.89	2471.62	2584.84	2966.37	2528.23
	ENSMUSG00000062070	Pgk1	phosphoglycerate kinase 1 [Source:MGI Symbol;Acc:MGI:97555]	1.25857	0.331789	0.000279764	0.0170557	yes	up	853.81	838.34	675.98	761.59	846.075	718.785
	ENSMUSG00000062098	Btbd3	BTB (POZ) domain containing 3 [Source:MGI Symbol;Acc:MGI:2385155]	0.715773	-0.482425	0.000573339	0.0270867	yes	down	6.7	6.75	9.29	10.89	6.725	10.09
	ENSMUSG00000062421	Arf2	ADP-ribosylation factor 2 [Source:MGI Symbol;Acc:MGI:99595]	1.31265	0.392486	0.000157597	0.011731	yes	up	72.43	69.05	52.18	61.74	70.74	56.96
	ENSMUSG00000062995	Ica1	islet cell autoantigen 1 [Source:MGI Symbol;Acc:MGI:96391]	0.688768	-0.53791	0.000251312	0.0158787	yes	down	16.05	17.4	22.97	26.33	16.725	24.65
	ENSMUSG00000063019	Manbal	mannosidase, beta A, lysosomal-like [Source:MGI Symbol;Acc:MGI:1916411]	1.49531	0.580441	0.00058425	0.0272323	yes	up	71.45	73.3	53.59	48.63	72.375	51.11
	ENSMUSG00000063506	Arhgap22	Rho GTPase activating protein 22 [Source:MGI Symbol;Acc:MGI:2443418]	1.2985	0.376849	0.000444654	0.0227795	yes	up	124.41	113.1	83.24	99.48	118.755	91.36
	ENSMUSG00000064341	mt-Nd1	mitochondrially encoded NADH dehydrogenase 1 [Source:MGI Symbol;Acc:MGI:101787]	0.655235	-0.609915	7.70552e-08	2.73859e-05	yes	down	1091.01	1065.47	1731.59	1756.6	1078.24	1744.1
	ENSMUSG00000064345	mt-Nd2	mitochondrially encoded NADH dehydrogenase 2 [Source:MGI Symbol;Acc:MGI:102500]	0.747928	-0.419029	3.17928e-05	0.00328708	yes	down	710.3	691.59	959.92	1033.31	700.945	996.615
	ENSMUSG00000064363	mt-Nd4	mitochondrially encoded NADH dehydrogenase 4 [Source:MGI Symbol;Acc:MGI:102498]	0.742904	-0.428752	0.000367761	0.019729	yes	down	1026.02	1051.8	1488.25	1483.06	1038.91	1485.65
	ENSMUSG00000064370	mt-Cytb	mitochondrially encoded cytochrome b [Source:MGI Symbol;Acc:MGI:102501]	0.740345	-0.433731	2.47577e-06	0.000469282	yes	down	2577.39	2625.63	3513.47	3986.31	2601.51	3749.89
	ENSMUSG00000067038	Rps12-ps3	ribosomal protein S12, pseudogene 3 [Source:MGI Symbol;Acc:MGI:3704503]	0.50587	-0.983161	0.000127923	0.0100177	yes	down	278.25	154.24	339.8	556.12	216.245	447.96
	ENSMUSG00000068246	Apol9b	apolipoprotein L 9b [Source:MGI Symbol;Acc:MGI:1919148]	1.30957	0.389089	1.88359e-05	0.00227894	yes	up	379.88	361.46	270.7	332.4	370.67	301.55
	ENSMUSG00000070427	Il18bp	interleukin 18 binding protein [Source:MGI Symbol;Acc:MGI:1333800]	0.526191	-0.926341	0.000110911	0.00920721	yes	down	4.12	4.48	8.13	11.12	4.3	9.625
	ENSMUSG00000070473	Cldn3	claudin 3 [Source:MGI Symbol;Acc:MGI:1329044]	1.45305	0.539088	5.82282e-06	0.000946042	yes	up	232.62	223.93	165	168.82	228.275	166.91
	ENSMUSG00000071054	Safb	scaffold attachment factor B [Source:MGI Symbol;Acc:MGI:2146974]	1.25514	0.327848	0.000456452	0.0231751	yes	up	177.16	174.84	142.73	172.3	176	157.515
	ENSMUSG00000071076	Jund	jun D proto-oncogene [Source:MGI Symbol;Acc:MGI:96648]	1.51408	0.598443	2.80418e-08	1.32883e-05	yes	up	367.05	322.76	230.63	255.62	344.905	243.125
	ENSMUSG00000071369	Map3k5	mitogen-activated protein kinase kinase kinase 5 [Source:MGI Symbol;Acc:MGI:1346876]	0.679289	-0.557902	0.000579245	0.0271525	yes	down	5.28	5.55	7.14	10.19	5.415	8.665
	ENSMUSG00000072692	Rpl37rt	ribosomal protein L37, retrotransposed [Source:MGI Symbol;Acc:MGI:3651519]	1.47741	0.563066	0.000128197	0.0100177	yes	up	1143.37	1111.88	771.15	975.11	1127.62	873.13
	ENSMUSG00000073409	H2-Q6	histocompatibility 2, Q region locus 6 [Source:MGI Symbol;Acc:MGI:95935]	1.59371	0.672392	9.33023e-14	2.12225e-10	yes	up	410.41	380.74	238.31	315.05	395.575	276.68
	ENSMUSG00000073411	H2-D1	histocompatibility 2, D region locus 1 [Source:MGI Symbol;Acc:MGI:95896]	1.27141	0.346427	0.0006483	0.0288012	yes	up	2500.32	2360.84	1949.94	2051.45	2430.58	2000.69
	ENSMUSG00000074305	Peak1	pseudopodium-enriched atypical kinase 1 [Source:MGI Symbol;Acc:MGI:2442366]	0.680019	-0.556353	1.16506e-07	3.89712e-05	yes	down	16.83	15.41	23.45	28.07	16.12	25.76
	ENSMUSG00000074415	Mir100hg	Mir100 Mirlet7a-2 Mir125b-1 cluster host gene [Source:MGI Symbol;Acc:MGI:1920394]	0.606191	-0.722155	1.2836e-10	9.12401e-08	yes	down	41.38	39.46	68.66	66.83	40.42	67.745
	ENSMUSG00000074649	Mmp24os1	matrix metallopeptidase 24 opposite strand transcript 1 [Source:MGI Symbol;Acc:MGI:3584273]	1.6022	0.680055	2.09802e-05	0.00243477	yes	up	47.91	47.54	32.61	30.53	47.725	31.57
	ENSMUSG00000074746	Pdzd8	PDZ domain containing 8 [Source:MGI Symbol;Acc:MGI:2677270]	0.742337	-0.429854	1.29253e-05	0.00173813	yes	down	25.76	24.9	33.65	39.65	25.33	36.65
	ENSMUSG00000074796	Slc4a11	solute carrier family 4, sodium bicarbonate transporter-like, member 11 [Source:MGI Symbol;Acc:MGI:2138987]	0.560957	-0.834038	0.00024074	0.0155564	yes	down	6.16	6.17	8.8	15.64	6.165	12.22
	ENSMUSG00000074994	Qser1	glutamine and serine rich 1 [Source:MGI Symbol;Acc:MGI:2138986]	0.776122	-0.365645	0.000329378	0.0182732	yes	down	14.53	14.16	18.41	21.28	14.345	19.845
	ENSMUSG00000075704	Txnrd2	thioredoxin reductase 2 [Source:MGI Symbol;Acc:MGI:1347023]	1.91291	0.935771	1.42444e-13	2.31431e-10	yes	up	163.2	165.15	75.87	89.01	164.175	82.44
	ENSMUSG00000078612	Fyb2	FYN binding protein 2 [Source:MGI Symbol;Acc:MGI:2685466]	2.15105	1.10504	0.000744848	0.0319666	yes	up	2.94	2.14	1.13	1.4	2.54	1.265
	ENSMUSG00000078671	Chd2	chromodomain helicase DNA binding protein 2 [Source:MGI Symbol;Acc:MGI:2448567]	1.24531	0.316505	0.00135241	0.0480656	yes	up	74.04	75.04	60.57	74.07	74.54	67.32
	ENSMUSG00000079334	Naa80	N(alpha)-acetyltransferase 80, NatH catalytic subunit [Source:MGI Symbol;Acc:MGI:1888902]	1.55789	0.639589	6.07552e-05	0.00575807	yes	up	21.82	18.51	13.28	22.99	20.165	18.135
	ENSMUSG00000079685	Ulbp1	UL16 binding protein 1 [Source:MGI Symbol;Acc:MGI:1925027]	1.39072	0.475836	5.01891e-06	0.000842009	yes	up	41.31	37.85	34.41	29.62	39.58	32.015
	ENSMUSG00000083012	Fam220a	family with sequence similarity 220, member A [Source:MGI Symbol;Acc:MGI:1914488]	14.1718	3.82495	2.72687e-50	1.55063e-46	yes	up	18.86	14.08	1.09	1.41	16.47	1.25
	ENSMUSG00000084319	Tpt1-ps3	tumor protein, translationally-controlled, pseudogene 3 [Source:MGI Symbol;Acc:MGI:2664997]	0.777641	-0.362824	0.00124549	0.0458412	yes	down	2220.35	2134.5	2513.59	3412.99	2177.43	2963.29
	ENSMUSG00000085156	Snhg15	small nucleolar RNA host gene 15 [Source:MGI Symbol;Acc:MGI:3650059]	1.74282	0.801424	7.57324e-06	0.0011333	yes	up	286.22	295.48	182.8	140.3	290.85	161.55
	ENSMUSG00000087141	Plcxd2	phosphatidylinositol-specific phospholipase C, X domain containing 2 [Source:MGI Symbol;Acc:MGI:3647874]	1.39429	0.47953	9.10356e-05	0.00790342	yes	up	10.27	9.88	6.86	8.72	10.075	7.79
	ENSMUSG00000089762	Ier5l	immediate early response 5-like [Source:MGI Symbol;Acc:MGI:1919750]	1.54156	0.624394	3.06227e-05	0.00322474	yes	up	16.6	14.88	9.87	12.06	15.74	10.965
	ENSMUSG00000090272	Mndal	myeloid nuclear differentiation antigen like [Source:MGI Symbol;Acc:MGI:3780953]	0.70299	-0.508424	1.03433e-06	0.000235268	yes	down	152.42	165.74	210.71	283.35	159.08	247.03
	ENSMUSG00000091811	Inafm1	InaF motif containing 1 [Source:MGI Symbol;Acc:MGI:1913550]	1.83068	0.872378	0.00051797	0.024856	yes	up	12.91	12.48	8.09	6.49	12.695	7.29
	ENSMUSG00000092274	Neat1	nuclear paraspeckle assembly transcript 1 (non-protein coding) [Source:MGI Symbol;Acc:MGI:1914211]	0.617462	-0.695577	8.0428e-07	0.000200996	yes	down	40.5	48.59	81.3	77.02	44.545	79.16
	ENSMUSG00000094664	Rpl35a-ps6	ribosomal protein L35A, pseudogene 6 [Source:MGI Symbol;Acc:MGI:3704258]	0.622015	-0.684978	9.56171e-05	0.00817634	yes	down	366.93	368.09	636.49	628.7	367.51	632.595
	ENSMUSG00000095526	Gm10243	predicted gene 10243 [Source:MGI Symbol;Acc:MGI:3704266]	0.519784	-0.944016	0.000117084	0.00957984	yes	down	394.46	429.1	972.54	705.38	411.78	838.96
	ENSMUSG00000096255	Dynlt1b	dynein light chain Tctex-type 1B [Source:MGI Symbol;Acc:MGI:98643]	1.34219	0.424592	0.00047239	0.0235635	yes	up	159.65	162.88	120.22	134.9	161.265	127.56
	ENSMUSG00000096617	Gm5559	predicted gene 5559 [Source:MGI Symbol;Acc:MGI:3779498]	2.09076	1.06403	0.00115318	0.0435718	yes	up	8.31	10.17	4.47	4.88	9.24	4.675
	ENSMUSG00000097845	A230020J21Rik	RIKEN cDNA A230020J21 gene [Source:MGI Symbol;Acc:MGI:3704207]	4.36167	2.12488	0.00127763	0.0465711	yes	up	7.75	6.65	2.65	0.45	7.2	1.55
	ENSMUSG00000100801	Gm15459	predicted gene 15459 [Source:MGI Symbol;Acc:MGI:3705702]	0.705706	-0.50286	1.29905e-05	0.00173813	yes	down	232.94	227.01	292.7	411.22	229.975	351.96
	ENSMUSG00000105096	Gbp10	guanylate-binding protein 10 [Source:MGI Symbol;Acc:MGI:4359647]	0.586005	-0.771014	0.00119322	0.0446398	yes	down	4.51	4.36	5.05	9.35	4.435	7.2
	ENSMUSG00000106517	Gm42634	predicted gene 42634 [Source:MGI Symbol;Acc:MGI:5662771]	3.35733	1.74732	9.02992e-07	0.000209754	yes	up	189.94	258.21	41.25	104.04	224.075	72.645
	ENSMUSG00000111394	Gm49759	predicted gene, 49759 [Source:MGI Symbol;Acc:MGI:6215263]	0.741589	-0.431309	0.00058015	0.0271525	yes	down	17.91	16.09	21.5	27.93	17	24.715
	ENSMUSG00000113424	Gm48161	predicted gene, 48161 [Source:MGI Symbol;Acc:MGI:6097531]	1.29328	0.371039	0.00100196	0.0392941	yes	up	163.39	162.65	131.11	137.6	163.02	134.355
	ENSMUSG00000113924	Gm48493	predicted gene, 48493 [Source:MGI Symbol;Acc:MGI:6098018]	0.525693	-0.927707	2.11999e-06	0.000408655	yes	down	2.92	2.97	5.2	6.92	2.945	6.06
	ENSMUSG00000118332	Fam220a	family with sequence similarity 220, member A [Source:MGI Symbol;Acc:MGI:1914488]	0.659622	-0.60029	0.000121238	0.00971016	yes	down	24.13	30.56	38.46	42.85	27.345	40.655
	ENSMUSG00000118667	Ahnak2	AHNAK nucleoprotein 2 [Source:MGI Symbol;Acc:MGI:2144831]	1.27187	0.34695	0.000954025	0.0379375	yes	up	20.89	18.97	14.93	18.84	19.93	16.885
	ENSMUSG00000121069	Gm56730	predicted gene, 56730 [Source:MGI Symbol;Acc:MGI:7337373]	1.28961	0.366929	0.00110728	0.042535	yes	up	23.99	25.29	18.9	22.11	24.64	20.505
	ENSMUSG00000121093	Gm56906	predicted gene, 56906 [Source:MGI Symbol;Acc:MGI:7337725]	1.37049	0.454693	1.65148e-05	0.00206399	yes	up	46.89	44.79	32.08	39.86	45.84	35.97
	ENSMUSG00000121137	Gm56555	predicted gene, 56555 [Source:MGI Symbol;Acc:MGI:7337024]	1.32361	0.404482	0.000630449	0.0287653	yes	up	24.15	23.81	17.32	21.68	23.98	19.5
	ENSMUSG00000121606	AKAP17A	A-kinase anchoring protein 17A	1.82133	0.86499	3.35609e-05	0.00343863	yes	up	56.39	51.6	35.89	26.38	53.995	31.135
	ENSMUSG00000121607	-	neuroligin 4-like	1.60405	0.681717	5.52258e-05	0.00532274	yes	up	15.55	13.56	9.79	9.22	14.555	9.505

## Sheet: Fig. 2h-k
Fig. 2h	Vector	STX11
	1.02746	2.02781
	0.959869	2.38938
	1.01267	1.88461
Fig. 2i		Vector			STX11
	CD80	3.65	3.59	0.66	51.2	52.8	45
	CD86	4.03	4.17	2.25	41	42.6	43.8
Fig. 2j	Vector	STX11
	0	13.4
	0	7.18
	0	8.5
Fig. 2k	CD11c	Vector			STX11
	CLEC9A	0	0	0	53.6	56.2	49
		0	0	0	46.5	50.9	39
