# Supplementary material for: Biomimetic vesicles engineered from modified tumour cells act as personalized vaccines for post-surgical cancer immunotherapy
Source: Nat Nanotechnol. 2026 Jan 29;21(3):443–54. doi: 10.1038/s41565-025-02113-w (PMC13017505; doi:10.1038/s41565-025-02113-w)
Supplement: Supplementary file 6 — Statistical source data. [file 41565_2025_2113_MOESM6_ESM.xlsx]

## Sheet: Fig. 3
Fig. 3d		RP@Ms			RP@SMs
	CD86	0.88	0.9	1.22	1.79	1.62	1.85
	CD80	0.87	1.1	1.02	2.54	2.2	2.65
	MHC I	1.06	0.98	0.96	1.66	1.76	1.84
	CCR7	0.977583	0.934934	1.08748	2.93807	2.29259	2.00818
Fig. 3f	RP@Ms	RP@SMs
	2.215	5.31
	1.7	6.12
	1.199	6.4
Fig. 3i	IFNγ						TNFα
	PBS	RPs	SMs	RP@Ms	RP@SMs		PBS	RPs	SMs	RP@Ms	RP@SMs
	4.5	4.9	11.1	6.98	23.8		4.3	2.94	12.3	4.65	30.4
	5.08	1.93	12	4	20		1.6	1.8	12	3.2	26.8
	1.5	5	15	6.2	25		5	3.5	16	5.8	31
Fig. 3j	PBS	RPs	SMs	RP@Ms	RP@SMs
	7.9	7.85	11	7.7	15.5
	8	8.2	13	7	16.2
	7.5	7.5	10	7.94	14.3
Fig. 3k	PBS	RPs	SMs	RP@Ms	RP@SMs
	11	7.1	38.7	25.4	53.9
	8.2	15	32	13	56
	19	9	42	28	50
Fig. 3l	IFNγ						TNFα
	PBS	RPs	SMs	RP@Ms	RP@SMs		PBS	RPs	SMs	RP@Ms	RP@SMs
	8.33	8.12	16	10.3	28		5.42	4.27	11.2	4.32	21.3
	5.94	9.92	17.3	9.83	27		2.73	3.72	9	4.24	24.4
	4	6.6	15.3	8	23		6.3	2.45	13	1.81	19
Fig. 3m	PBS	RPs	SMs	RP@Ms	RP@SMs
	16.2	20	53.8	19.1	64.1
	25	17.8	55	24	73
	13	22	42	18	61.5
