# Supplementary material for: Biomimetic vesicles engineered from modified tumour cells act as personalized vaccines for post-surgical cancer immunotherapy
Source: Nat Nanotechnol. 2026 Jan 29;21(3):443–54. doi: 10.1038/s41565-025-02113-w (PMC13017505; doi:10.1038/s41565-025-02113-w)
Supplement: Supplementary file 8 — Statistical source data. [file 41565_2025_2113_MOESM8_ESM.xlsx]

## Sheet: Fig. 4
Fig. 4b	Days	PBS						RPs						SMs						RP@Ms						RP@SMs
	0	0	0	0	0	0	0	0	0	0	0	0	0	0	0	0	0	0	0	0	0	0	0	0	0	0	0	0	0	0	0
	5	18500000	14400000	16400000	14100000	11800000	15900000	13700000	19700000	17100000	14700000	9830000	12300000	21300000	18100000	16400000	9920000	14000000	6260000	14700000	9670000	14600000	18900000	14600000	9720000	15400000	15000000	12400000	14500000	14800000	13000000
	9	125000000	90900000	101000000	88100000	110000000	79800000	88200000	54700000	45800000	83600000	61500000	66000000	135000000	64100000	84500000	43100000	72900000	51000000	31400000	60400000	70700000	70600000	85100000	82700000	60400000	46500000	33200000	56500000	34400000	52100000
	12	132000000	91900000	170000000	151000000	103000000	131000000	147000000	88400000	69400000	79800000	104000000	138000000	170000000	82000000	123000000	102000000	110000000	79700000	103000000	147000000	95500000	104000000	113000000	130000000	55900000	54800000	57000000	72000000	54500000	36600000
	16	186000000	115000000	158000000	171000000	109000000	242000000	117000000	106000000	224000000	97600000	130000000	108000000	114000000	111000000	139000000	153000000	137000000	156000000	171000000	172000000	201000000	130000000	102000000	115000000	64200000	77400000	76200000	57000000	87300000	38400000
	20	217000000	332000000	194000000	185000000	274000000	230000000	159000000	177000000	145000000	181000000	166000000	254000000	162000000	151000000	162000000	186000000	180000000	173000000	122000000	157000000	235000000	268000000	146000000	252000000	90300000	61500000	102000000	45200000	76800000	94500000
Fig. 4c	Days	PBS										RPs										SMs										RP@Ms										RP@SMs
	0	0	0	0	0	0	0	0	0	0	0	0	0	0	0	0	0	0	0	0	0	0	0	0	0	0	0	0	0	0	0	0	0	0	0	0	0	0	0	0	0	0	0	0	0	0	0	0	0
	6	66.9646	111.943	75.6345	82.3604	136.177	126.443	189.773	148.186	119.231	141.669	172.893	94.4616	90.4858	130.987	191.402	85.4623	126.889	118.568	89.4501	96.3047	121.062	79.5443	85.9909	64.8364	88.4825	74.4124	117.687	194.161	205.299	146.675	150.631	161.905	71.2351	75.4029	159.543	93.2426	128.97	97.2924	109.75	131.679	121.25	142.87	158.69	131.303	110.274	127.814	113.306	93.5103
	8	139.306	168.189	229.48	172.099	231.333	224.395	304.524	217.635	221.459	265.417	275.799	212.113	161.479	202.926	379.438	155.953	185.24	220.674	174.128	231.452	185.903	217.802	257.603	176.265	266.815	160.622	305.092	227.998	310.239	248.699	309.982	252.653	177.625	112.557	257.796	183.793	267.442	231.868	231.101	234.099	147.246	193.694	174.394	135.137	134.519	162.231	130.45	126.828
	10	225.713	263.248	284.794	292.079	388.651	405.544	357.327	253.737	311.234	355.483	363.491	297.145	311.968	270.511	448.191	245.032	215.93	262.963	192.072	280.409	221.15	315.183	286.522	261.595	313.135	163.872	342.106	372.624	351.298	310.346	337.924	345.945	209.352	196.185	315.588	242.337	314.557	293.796	257.129	267.193	176.186	229.374	200.738	147.287	145.334	167.256	179.467	146.775
	12	399.851	423.396	410.988	310.26	460.88	519.795	431.489	287.085	420.352	543.283	395.858	366.895	380.722	330.526	597.693	310.8	252.611	317.376	216.714	318.618	353.557	343.557	405.794	407.151	378.737	197.028	384.968	467.425	380.676	336.365	449.015	366.685	237.048	295.64	351.031	352.648	401.69	327.602	291.37	317.856	216.833	238.025	205.471	177.789	242.731	209.468	203.664	206.964
	14	549.582	552.216	486.652	477.661	890.158	549.335	640.512	442.404	580.238	668.726	543.674	458.966	478.784	379.19	740.439	422.691	384.448	424.214	445.665	388.193	382.804	575.234	449.028	511.271	593.72	240.939	475.455	621.079	506.255	473.437	523.611	443.305	378.781	353.048	508.851	399.433	443.32	350.24	353.048	455.606	263.516	279.196	230.439	239.163	361.134	281.111	270.408	242.217
	16	767.21	678.038	530.489	564.906	1015.24	782.61	741.867	617.194	730.346	871.504	565.272	529.445	606.012	469.613	873.681	608.161	579.455	564.293	788.73	452.803	475.555	648.711	569.609	613.336	778.787	397.481	581.913	826.955	650.223	588.527	590.827	558.451	546.134	412.552	701.151	456.295	555.92	470.761	488.094	648.337	356.862	361.056	296.768	322.262	426.533	406.341	314.696	259.16
	18	864.157	804.592	744.999	736.555	1123.92	906.718	986.85	963.496	906.376	1022.98	701.022	591.594	691.058	760.282	1225.4	713.737	662.95	686.152	1004.83	508.106	516.803	828.577	664.3	739.265	916.58	733.79	775.326	913.749	760.739	853.51	680.764	680.14	700.711	561.986	833.784	566.501	628.236	590.525	596.145	898.934	446.063	418.775	371.934	427.12	475.212	441.871	331.467	366.671
	20	1389.41	1065.9	997.516	989.008	1448.83	1055.32	1237.16	1054.79	1166.83	1366.74	743.562	649.762	1026.59	821.146	1317.92	978.045	745.611	820.936	1327.81	604.145	567.694	1028.6	955.923	1059.9	1103.95	801.991	804.414	1401	954.141	1082.16	980.467	838.12	1153.99	740.178	1001.98	647.728	894.496	793.253	670.908	1156.94	527.9	544.612	485.223	515.321	583.36	524.455	468.08	494.746
Fig. 4d	PBS	RPs	SMs	RP@Ms	RP@SMs
	0.887955	0.350687	0.414126	0.350637	0.169438
	0.744032	0.795362	0.460921	0.562136	0.190967
	0.960315	0.528746	0.616107	0.511304	0.162312
	1.03158	0.505573	0.512749	0.44318	0.0755494
	1.24487	0.279672	0.363195	0.553415	0.0939883
	1.13125	0.639828	0.366783	0.279025	0.058805
Fig. 4e	Lesions per lung						Sum lesions area
	PBS	RPs	SMs	RP@Ms	RP@SMs		PBS	RPs	SMs	RP@Ms	RP@SMs
	320	186	212	175	69		500000	250000	232000	183000	70000
	285	246	234	235	79		456000	406000	254000	276000	80000
	260	234	160	213	56		401000	334000	160000	209000	64000
	304	210	198	201	95		385000	310000	198000	215000	96000
	270	253	206	255	89		540000	253000	246000	264000	89000
	315	217	183	189	76		522000	217000	183000	184000	68000
Fig. 4f	PBS	RPs	SMs	RP@Ms	RP@SMs
	31.3	25.1	40.2	37.9	36.4
	28.8	39.9	40.5	34.1	45.9
	30.8	31.2	31.8	25	39.8
	25.1	35	43.8	28.1	44.7
	27.2	35.7	38.9	39	48.3
Fig. 4g	PBS	RPs	SMs	RP@Ms	RP@SMs
	11.8	13.8	16.4	15.6	16.3
	13.3	16.6	13.7	13.8	15.3
	12.7	17.9	10.51	16.4	15.9
	11.7	14.7	15.1	17.1	19.7
	10.7	18.9	13.8	14.6	17.6
Fig. 4h	PBS	RPs	SMs	RP@Ms	RP@SMs
	17.5	17.3	35.8	20.8	47.3
	19.2	23.8	42	20.5	30.7
	23.4	16	30.3	27.8	37.7
	25.9	30.5	37.1	29.2	32.8
	17	25.8	35.2	27	46.8
Fig. 4i	PBS	RPs	SMs	RP@Ms	RP@SMs
	32.2	29.2	32.1	23.8	37.4
	25.5	30.4	33.4	23.3	40.8
	25.5	27.9	31.2	27.6	33.7
	18.9	22	25.1	26.6	36.7
	19.8	27.6	22.1	29.3	30.6
Fig. 4j	PBS	RPs	SMs	RP@Ms	RP@SMs
	26.1	20.6	28.9	24.9	31.9
	23.4	23.9	30.3	25	29.2
	26.6	28.1	27.5	26.5	28.1
	24.5	28.5	25.2	30.6	32.5
	25.2	24.4	24.6	29.4	32.1
Fig. 4l	Days	PBS										Days	RP@SMs+isotype										Days	RP@SMs+αCD4										Days	RP@SMs+αCD8
	0	0	0	0	0	0	0	0	0	0		0	0	0	0	0	0	0	0	0	0		0	0	0	0	0	0	0	0	0	0		0	0	0	0	0	0	0	0	0	0
	6	81.6524	87.879	106.466	120.851	85.1827	93.462	103.374	96.8302	74.1744		6	119.733	106.989	49.3366	42.7767	89.3403	85.5738	158.014	109.573	101.025		6	91.7879	127.837	74.6728	82.9686	43.6013	118.825	68.3725	95.092	117.358		6	100.16	110.305	146.888	89.1585	58.0117	94.5646	91.7878	109.443	61.5786
	8	168.636	170.728	171.142	206.58	177.698	163.165	210.688	150.982	172.321		8	128.426	123.019	65.9243	52.7118	95.6263	92.5862	166.97	119.05	109.289		8	112.085	137.163	126.513	141.19	109.367	132.024	186.278	141.578	128.405		8	183.242	216.205	241.03	159.169	140.794	116.121	120.443	124.253	142.831
	10	376.104	246.841	247.034	334.219	315.635	278.215	287.255	288.936	281.009		10	148.369	153.478	99.6322	65.5721	160.193	166.611	200.594	184.765	126.519		10	247.795	230.9	219.106	134.668	212.524	181.227	235.053	118.723	212.345		10	207.572	269.011	274.406	269.291	170.039	247.761	201.87	231.443	218.05
	12	438.655	557.225	484.166	406.367	388.682	317.972	414.362	343.089	461.873		12	170.094	218.765	121.121	86.6118	204.451	208.967	274.204	219.338	144.099		12	320.96	309.399	349.031	239.58	313.223	198.782	371.154	235.271	319.59		12	376.27	287.758	425.51	472.391	195.685	358.837	260.876	257.146	455.627
	14	593.905	881.843	625.745	627.968	511.664	441.178	528.214	436.092	549.331		14	192.901	269.324	173.057	114.506	298.29	260.162	363.628	252.601	181.473		14	448.507	394.948	441.096	337.987	424.722	269.256	480.553	351.304	433.184		14	542.566	428.615	561.427	614.582	272.715	473.623	376.962	372.99	615.882
	16	907.545	1046.77	787.592	695.346	574.836	615.058	670.908	552.076	639.864		16	215.75	391.834	266.916	196.282	338.095	306.397	415.438	284.189	238.329		16	541.049	580.654	594.761	459.606	617.162	350.762	565.802	512.207	500.45		16	741.108	694.764	668.165	789.879	398.879	643.402	537.83	520.031	736.582
	18	1130.16		1060.54	841.313	732.302	816.488	935.167	702.343	785.834		18	281.978	454.888	302.737	263.891	395.821	372.773	479.219	360.781	285.214		18	676.43	627.071	852.123	537.89	722.328	427.315	710.714	628.95	596.408		18	1010.44	905.938	826.918	848.957	588.307	901.361	709.838	648.27	803.51
	20				1158.37	1041.1	1057.47	1315.92	876.287	1126.12		20	408.917	527.938	363.427	351.387	511.286	431.412	510.228	442.765	379.12		20	753.7	734.832	1087.02	617.889	918.401	514.168	866.11	752.141	667.958		20		1256.37	1000.8	1010.26	713.454	1124.1	843.649	757.773	1094.57
	22								1225.28			22	425.341	560.372	349.765	365.553	578.758	457.878	585.865	488.259	398.86		22	1164.69	1047.7		855.294	1286.35	627.138	1258.36	929.956	818.786		22					1016.41		1195.1	1010.26
												24	479.824	602.153	350.447	363.527	661.567	472.983	635.869	522.117	425.529		24				1202.1		758.742		1314.64	1038.03
												26	506.781	669.166	356.794	378.817	733.482	496.296	712.821	588.564	501.619		26						957.25
												28	523.536	728.582	361.042	375.872	801.967	532.796	794.784	655.972	551.058		28						1210.89
												30	531.579	771.125	376.844	384.275	1046.18	557.861	901.711	668.898	598.058
												32	546.517	800.045	382.787	394.533		573.359	1089.41	708.448	619.888
												34	553.536	853.165	398.716	415.908		606.192		719.666	657.326
												36	578.758	895.616	403.427	433.527		647.764		740.664	681.712
												38	625.217	964.028	416.375	455.938		685.496		757.557	715.686
												40	652.864	1144.17	431.652	463.966		714.754		782.071	755.895
												42	679.948		454.124	498.42		739.875		814.258	787.082
												44	756.107		480.079	511.904		776.423		863.091	831.464
												46	777.194		558.705	536.601		836.507		898.794	887.607
												48	800.272		613.261	571.26		873.254		985.156	960.06
												50	891.061		724.543	668.546		952.178		1182.6	1108.98
												52	1130.5		856.995	768.749		1175.35
												54			1218.28	831.276
												56				1024.25
Fig. 4m	Days	PBS	RP@SMs+isotype	RP@SMs+αCD4	RP@SMs+αCD8			Fig. 4o	Days	PBS	RP@SMs	DTx	DTx+RP@SMs
	16	1							16	1
	18	1							18	1
	18	1							18	1
	20	1							18	1
	20	1							18	1
	20	1							20	1
	20	1							28		1
	20	1							34		1
	22	1							36		1
	30		1						38		1
	32		1						42		1
	40		1						44		1
	50		1						48		1
	50		1						16			1
	52		1						16			1
	52		1						18			1
	54		1						18			1
	56		1						18			1
	20			1					18			1
	22			1					22				1
	22			1					26				1
	22			1					26				1
	22			1					30				1
	24			1					32				1
	24			1					32				1
	24			1
	28			1
	18				1
	20				1
	20				1
	20				1
	20				1
	20				1
	22				1
	22				1
	22				1
[truncated: 2 more columns]
