# Supplementary material for: Biomimetic vesicles engineered from modified tumour cells act as personalized vaccines for post-surgical cancer immunotherapy
Source: Nat Nanotechnol. 2026 Jan 29;21(3):443–54. doi: 10.1038/s41565-025-02113-w (PMC13017505; doi:10.1038/s41565-025-02113-w)
Supplement: Supplementary file 9 — Statistical source data. [file 41565_2025_2113_MOESM9_ESM.xlsx]

## Sheet: Fig. 5
Fig. 5b	Days	PBS						RPs						SMs						RP@Ms						RP@SMs
	5	5430000	2120000	4500000	1960000	4560000	4500000	2100000	3710000	5080000	2110000	3600000	4760000	4910000	2890000	1690000	3920000	4190000	4080000	4070000	4280000	3160000	2130000	2590000	4310000	4960000	2190000	5240000	4710000	2900000	3100000
	14	61300000	63700000	49400000	52900000	59300000	51900000	24800000	19500000	27800000	50100000	54300000	24000000	44500000	59600000	58400000	4220000	51300000	44600000	50200000	31600000	26200000	41400000	25800000	48200000	26600000	35100000	19700000	21300000	23600000	33400000
	20	153000000	165000000	254000000	227000000	220000000	141000000	86100000	113000000	83900000	131000000	147000000	140000000	171000000	147000000	130000000	181000000	200000000	132000000	148000000	99500000	142000000	87900000	99200000	90500000	60500000	45200000	38500000	48700000	49400000	25200000
Fig. 5c	Days	PBS										RPs										SMs										RP@Ms										RP@SMs
	0	0	0	0	0	0	0	0	0	0	0	0	0	0	0	0	0	0	0	0	0	0	0	0	0	0	0	0	0	0	0	0	0	0	0	0	0	0	0	0	0	0	0	0	0	0	0	0	0
	5	86.2007	62.9473	35.3426	83.1214	79.3525	54.6465	55.8643	63.1927	65.6558	59.0645	44.4262	60.2695	67.7215	57.2724	52.2741	58.6984	44.2531	44.4624	55.016	61.5052	64.1275	65.3628	49.815	54.7181	56.6183	74.2631	50.9064	80.6382	56.074	72.5928	48.0308	62.291	74.5105	60.0382	70.4871	44.6726	66.7811	55.5464	54.8551	55.2856	67.4906	57.8124	50.4869	56.843	56.9556	55.7089	49.7552	54.7832
	5	0	0	0	0	0	0	0	0	0	0	0	0	0	0	0	0	0	0	0	0	0	0	0	0	0	0	0	0	0	0	0	0	0	0	0	0	0	0	0	0	0	0	0	0	0	0	0	0
	10	90.5271	162.533	106.12	93.5271	101.953	108.527	99.3401	57.4472	46.0717	136.225	56.5536	63.4096	63.6257	54.059	100.401	81.5045	61.45	102.03	93.8641	79.5159	69.2237	83.8725	20.9103	56.4967	182.329	50.4079	100.615	36.8458	70.9635	79.3844	57.8433	55.9872	62.7006	69.4995	141.195	60.4581	74.8498	89.2407	101.278	96.7198	58.64	55.6583	41.0858	97.4628	74.1662	65.0433	28.185	20.2897
	12	178.961	343.052	199.62	178.961	161.458	178.961	141.645	208.196	86.3909	152.366	94.1097	122.628	169.555	145.423	106.356	175.707	109.255	150.837	145.423	100.401	76.4106	282.37	72.2836	72.9147	209.592	129.654	223.344	39.5035	173.056	210.53	131.311	111.06	122.248	142.987	179.134	144.884	89.6074	153.839	176.446	151.641	97.0362	100.777	89.7893	113.109	147.614	130.153	64.2835	73.832
	14	335.204	627.132	306.621	335.204	326.918	335.204	217.319	290.822	264.135	313.484	98.3226	198.248	283.429	314.3	302.743	294.849	142.332	224.665	231.34	191.768	368.321	317.484	98.4866	141.581	252.303	254.127	424.562	122.508	436.82	355.549	214.716	150.326	330.325	224.705	229.164	150.743	158.672	172.466	270.405	260.842	120.226	250.675	208.499	148.279	166.56	194.554	90.5902	104.645
	16	501.101	671.351	521.857	491.901	420.846	518.09	372.493	385.809	616.604	518.745	137.213	281.923	290.13	440.634	371.228	507.205	299.565	315.042	291.235	250.758	536.865	478.133	244.688	381.572	481.801	265.19	605.696	322.089	546.308	383.114	345.787	234.215	339.723	352.728	349.234	194.176	259.332	308.931	331.879	398.197	207.704	238.663	315.198	186.128	177.945	245.504	112.824	138.214
	18	664.098	771.25	711.746	664.098	570.736	664.098	600.7	648.853	795.337	549.918	257.025	357.264	333.823	542.232	409.653	642.609	408.326	598.578	540.418	350.754	657.444	655.18	323.222	400.499	492.772	447.816	767.29	450.55	825.761	565.327	489.938	254.804	440.379	430.436	516.249	283.259	394.9	701.89	416.131	509.253	231.206	265.339	398.316	230.042	205.479	331.373	115.268	146.312
	20	960.057	1077.89	979.365	860.057	764.36	890.073	824.376	733.879	947.737	892.79	391.594	498.039	450.991	699.441	609.747	999.616	662.841	650.991	599.441	609.747	907.425	815.951	471.068	500.555	754.016	554.891	913.109	544.623	868.264	684.37	641.179	394.205	601.633	583.533	659.096	434.253	649.427	865.826	630.202	566.562	259.875	374.315	451.979	248.532	216.601	353.651	159.692	206.368
	22	1371.4	1697.24	1564.62	1171.58	1066.04	1271.38	1393.41	1302.58	1102.52	1271.38	791.395	626.046	683.258	940.04	899.777	1128.73	875.279	1023.16	1082.35	845.231	1366.08	1147.66	1137.5	645.523	1069.68	1021.98	1460.96	872.387	1134.94	1171.59	810.633	623.777	812.903	1221.63	1048.56	597.565	835.726	1197.85	1072.43	1175.98	273.182	401.738	461.788	260.444	223.188	386.586	212.737	257.851
Fig. 5d	PBS	RPs	SMs	RP@Ms	RP@SMs
	0.857833	0.705429	0.708904	0.311014	0.0530685
	0.868804	0.356934	0.51331	0.67465	0.100776
	1.41185	0.303915	0.462922	0.406726	0.0600682
	1.17158	0.373217	0.759043	0.34631	0.0690536
	0.777759	0.606142	0.405435	0.655785	0.0580824
	0.912177	0.581817	0.374905	0.459894	0.104251
Fig. 5f	Days	PBS											Days	αPD-L1											Days	RP@SMs											Days	RP@SMs+αPD-L1
	0	0	0	0	0	0	0	0	0	0	0		0	0	0	0	0	0	0	0	0	0	0		0	0	0	0	0	0	0	0	0	0	0		0	0	0	0	0	0	0	0	0	0	0
	5	67.8501	49.0127	62.2403	40.0887	53.5937	45.3687	73.0474	52.7632	66.4408	63.6412		5	62.5563	59.5906	61.5824	63.9589	77.7869	43.4081	40.0161	51.1177	53.773	46.953		5	56.9453	39.4083	62.6221	49.2795	40.2004	67.615	62.1916	73.2181	58.3661	56.3292		5	51.9289	60.637	59.7437	51.856	35.6615	64.4456	56.5421	59.8386	66.5243	70.0177
	5	0	0	0	0	0	0	0	0	0	0		5	0	0	0	0	0	0	0	0	0	0		5	0	0	0	0	0	0	0	0	0	0		5	0	0	0	0	0	0	0	0	0	0
	10	100.435	95.1428	108.85	89.4976	95.8111	89.4211	112.579	95.5101	135.053	111.208		10	101.319	80.7864	116.065	88.1864	125.932	94.5539	84.4804	94.2431	102.303	105.698		10	53.1071	45.5528	50.4857	58.3616	71.5956	62.6488	64.8169	44.4299	34.4867	53.9692		10	61.8498	53.8706	61.952	45.395	46.7679	60.2858	58.368	37.3728	34.5692	48.7998
	12	203.24	180.938	261.674	169.979	185.503	170.445	253.567	219.036	312.939	236.244		12	232.749	171.503	259.377	165.111	239.95	168.935	131.506	188.195	184.977	217.925		12	104.512	65.0099	121.418	117.067	120.372	106.046	111.133	85.252	66.2537	107.816		12	91.7177	85.0194	80.8839	75.4731	40.6613	78.2362	48.727	60.2773	82.5171	58.5818
	14	434.694	266.114	361.067	274.191	287.976	249.962	356.748	293.743	516.554	275.584		14	313.092	258.094	349.383	269.876	384.104	281.645	236.595	274.456	250.258	306.547		14	176.121	131.946	212.519	181.716	174.716	155.211	170.342	135.574	88.0523	182.122		14	73.7595	54.502	85.8867	49.1971	55.6358	62.0474	54.1249	78.4869	58.7059	47.9988
	16	537.292	339.96	518.995	399.3	432.639	276.519	562.127	453.826	740.341	485.618		16	392.766	370.434	530.336	357.405	520.4	414.474	384.727	375.579	354.874	434.79		16	244.411	188.805	257.796	239.644	260.568	201.72	172.23	163.84	104.095	234.597		16	65.1864	84.7207	133.809	65.3743	43.6449	38.2195	72.8883	64.8347	74.8484	31.4843
	18	562.72	433.53	728.901	409.251	757.873	424.998	898.185	573.567	896.459	658.627		18	443.972	482.244	654.839	462.269	712.874	559.196	533.036	488.309	418.954	568.672		18	274.479	203.402	287.516	271.116	300.334	215.125	194.718	207.72	126.779	264.386		18	52.853	75.7212	67.1311	80.4959	54.5398	71.8635	84.1999	58.1149	80.0285	65.4028
	20	590.517	510.02	857.787	568.265	924.579	625.193	1079.46	756.644	1135.05	777.694		20	510.868	625.286	874.734	504.654	962.642	632.571	635.918	562.454	532.365	652.598		20	363.132	254.458	323.837	343.882	354.454	239.345	218.991	239.827	183.608	270.072		20	66.117	90.4912	80.9016	62.071	62.6769	60.0254	30.0087	96.0417	66.0417	86.6749
	22	1162.12	945.747	1259.99	936.819	1491.15	1153.73		1057.54		1186.45		22	874.297	883.1	1176.08	825.568	1386.74	861.499	889.016	811.86	885.237	855.564		22	374.643	264.025	335.798	365.502	378.964	288.716	260.049	284.219	263.912	307.234		22	81.6484	111.194	132.655	56.3311	45.8865	66.4496	64.0639	91.1755	81.1755	41.1286
	24		1487.92		1329.62								24	1204.02	1255.85		1186.1		1306.95	1452.31	1366.25	1327.63	1340.7		24	382.172	220.221	366.076	412.472	410.113	200.238	186.897	268.25	185.768	245.011		24	52.34	68.01	120.102	38.2203	0	56.248	48.0241	67.3102	56.2308	0
																									26	424.852	188.06	342.209	365.201	460.033	158.641	126.921	234.11	155.241	220.341		26	48.02	37.31	86.1241	0	0	34.179	0	51.185	0	0
																									28	453.67	153.842	310.311	286.235	536.351	64.0472	76.0271	187.25	98.0251	188.21		28	29.46	42.25	50.4412	0	0	0	0	0	0	0
																									30	486.279	95.3	266.851	348.028	630.203	28.3102	52.312	124.41	62.12	158.79		30	0	26.31	48.2103	0	0	0	0	0	0	0
																									32	510.024	57.12	278.968	386.301	710.146	0	34.172	86.213	47.3102	168.02		32	0	0	36.52	0	0	0	0	0	0	0
																									34	657.851	34.07	296.218	415.142	1204.03	0	0	72.165	31.15	143.34		34	0	0	27.61	0	0	0	0	0	0	0
																									36	1068.02	29.11	352.21	432.241		0	0	37.34	0	103.152		36	0	0	0	0	0	0	0	0	0	0
																									38		34.18	401.171	467.044		0	0	25.96	0	82.024		38	0	0	0	0	0	0	0	0	0	0
																									40		0	429.22	559.257		0	0	0	0	35.123		40	0	0	0	0	0	0	0	0	0	0
																									42		0	488.934	621.346		0	0	0	0	27.741		42	0	0	0	0	0	0	0	0	0	0
																									44		0	597.247	674.001		0	0	0	0	29.52		44	0	0	0	0	0	0	0	0	0	0
																									46		0	681.032	738.314		0	0	0	0	0		46	0	0	0	0	0	0	0	0	0	0
																									48		0	701.003	762.052		0	0	0	0	0		48	0	0	0	0	0	0	0	0	0	0
																									50		0	717.124	821.024		0	0	0	0	0		50	0	0	0	0	0	0	0	0	0	0
																									52		0	753.726	954.214		0	0	0	0	0		52	0	0	0	0	0	0	0	0	0	0
																									54		0	789.247	1205.02		0	0	0	0	0		54	0	0	0	0	0	0	0	0	0	0
																									56		0	848.31			0	0	0	0	0		56	0	0	0	0	0	0	0	0	0	0
																									58		0	875.47			0	0	0	0	0		58	0	0	0	0	0	0	0	0	0	0
																									60		0	934.106			0	0	0	0	0		60	0	0	0	0	0	0	0	0	0	0
																									62		0	1186.01			0	0	0	0	0		62	0	0	0	0	0	0	0	0	0	0
																									64		0				0	0	0	0	0		64	0	0	0	0	0	0	0	0	0	0
																									66		0				0	0	0	0	0		66	0	0	0	0	0	0	0	0	0	0
																									68		0				0	0	0	0	0		68	0	0	0	0	0	0	0	0	0	0
																									70		0				0	0	0	0	0		70	0	0	0	0	0	0	0	0	0	0
Fig. 5g	Days	PBS	αPD-L1	RP@SMs	αPD-L1+RP@SMs
	20	1
	20	1
	22	1
	22	1
	22	1
	22	1
	22	1
	22	1
	24	1
	24	1
	22		1
	22		1
	24		1
	24		1
	24		1
	24		1
	24		1
	24		1
	24		1
	24		1
	34			1
	36			1
	54			1
	62			1
	80			0
	80			0
	80			0
	80			0
	80			0
	80			0
	80				0
	80				0
	80				0
	80				0
	80				0
	80				0
	80				0
	80				0
	80				0
	80				0
Fig. 5i	Days	Control tumor-bearing mice							Days	Survived mice with RP@SMs
	0	0	0	0	0	0	0		0	0	0	0	0	0	0
	6	130.554	67.0464	101.976	81.568	86.4311	88.8969		6	0	0	0	0	0	0
	8	204.295	176.318	180.807	150.992	158.572	187.475		8	0	0	0	0	0	0
	10	330.886	305.347	258.635	280.807	244.055	296.404		10	0	0	0	0	0	0
	12	451.816	363.508	312.75	361.88	426.39	478.034		12	0	0	0	0	0	0
	14	524.964	519.261	485.195	496.717	582.987	585.531		14	27.5681	0	0	0	0	0
	16	664.184	738.381	648.083	609.619	729.583	658.829		16	28.0276	0	0	0	0	0
	18	789.39	880.793	874.114	654.332	1029.64	827.086		18	35.527	26.882	0	0	0	0
	20	946.91	1251.77	1125.48	1030.1		1042.91		20	40.149	45.8824	0	0	0	0
	22	1423.48							22	45.1249	52.6567	0	0	0	0
									24	49.221	56.3267	0	0	0	0
									26	57.434	64.0275	0	0	0	0
									28	97.1104	68.9507	0	0	0	0
									30	161.058	74.6922	0	0	0	0
									32	291.717	146.519	0	0	0	0
									34	414.137	191.909	0	0	0	0
									36	585.024	228.279	0	0	0	0
									38	735.534	369.817	0	0	0	0
									40	1151.06	493.378	0	0	0	0
									42		640.956	0	0	0	0
									44		781.25	0	0	0	0
									46		895.081	0	0	0	0
									48		1238.86	0	0	0	0
									50			0	0	0	0
Fig. 5j	Days	Control tumor-bearing mice	Survived mice with RP@SMs
	18	1
	20	1
	20	1
	20	1
	20	1
	22	1
	40		1
	48		1
	60		0
	60		0
	60		0
	60		0
[truncated: 2 more columns]
