# Supplementary material for: Biomimetic vesicles engineered from modified tumour cells act as personalized vaccines for post-surgical cancer immunotherapy
Source: Nat Nanotechnol. 2026 Jan 29;21(3):443–54. doi: 10.1038/s41565-025-02113-w (PMC13017505; doi:10.1038/s41565-025-02113-w)
Supplement: Supplementary file 10 — Statistical source data. [file 41565_2025_2113_MOESM10_ESM.xlsx]

## Sheet: Fig. 6
Fig. 6c	Days	PBS										RPs										SMs										RP@Ms										RP@SMs
	0	0	0	0	0	0	0	0	0	0	0	0	0	0	0	0	0	0	0	0	0	0	0	0	0	0	0	0	0	0	0	0	0	0	0	0	0	0	0	0	0	0	0	0	0	0	0	0	0
	5	51.6019	77.3759	34.1859	54.148	71.646	64.8857	58.5369	74.3744	74.3999	58.7144	68.5418	80.9598	69.4391	83.894	66.0357	48.3975	51.2387	65.3051	38.447	49.3039	55.6583	77.2361	40.9366	47.9925	92.8856	49.8608	98.2149	52.7951	60.4076	64.5376	59.8791	58.4813	83.7837	94.8103	56.1349	59.809	48.9371	58.0189	48.4619	42.8804	56.5691	83.9523	64.9734	62.6374	52.2373	78.652	53.4255	47.5481
	5	0	0	0	0	0	0	0	0	0	0	0	0	0	0	0	0	0	0	0	0	0	0	0	0	0	0	0	0	0	0	0	0	0	0	0	0	0	0	0	0	0	0	0	0	0	0	0	0
	10	72.4697	77.3759	73.8048	94.4784	127.765	52.4517	61.3875	75.5907	51.8616	118.3	86.6948	140.408	99.4391	91.0568	72.2141	48.3975	55.7861	91.9018	38.447	50.6025	80.3826	85.8376	67.399	45.7111	105.168	69.1598	72.8786	72.7992	75.3044	89.9217	93.6244	57.132	83.3196	81.0311	76.6887	99.7443	76.4934	58.9512	76.1239	74.7655	91.0517	100.492	99.766	89.0326	89.0517	102.746	57.0619	59.4217
	12	90.5428	137.801	158.661	147.719	184.032	131.239	229.866	171.971	180.825	124.376	109.444	232.368	205.819	202.231	124.794	162.721	165.506	126.99	98.3685	92.827	114.197	130.507	87.399	84.1353	221.709	165.565	161.306	186.29	156.946	188.651	167.835	162.25	111.919	140.503	129.111	146.791	119.529	107.489	222.459	119.696	157.533	185.397	178.084	179.832	147.533	186.231	70.8634	69.327
	14	143.88	141.968	162.316	327.432	314.459	220.469	359.232	253.738	273.228	214.892	133.61	317.568	300.269	269.531	242.826	228.737	221.112	156.548	128.472	167.621	158.7	201.343	119.933	107.393	320.358	364.135	207.945	278.379	195.866	370.229	292.907	168.781	160.149	243.981	163.951	207.662	199.331	144.206	282.954	214.512	173.891	226.593	263.764	187.773	170.963	263.312	87.7381	142.741
	16	304.485	185.045	210.445	398.644	514.481	327.221	563.937	328.702	432.561	358.903	191.241	389.511	444.559	351.197	307.969	393.977	272.594	195.072	301.98	320.85	581.817	249.08	146.713	168.381	401.205	493	317.533	361.876	227.489	405.495	380.403	455.421	246.748	335.161	193.926	260.251	371.854	231.063	394.171	251.819	270.858	299.611	415.752	308.136	196.918	375.254	245.755	189.257
	18	332.878	280.675	638.298	492.561	620.488	525.908	743.402	548.914	518.008	511.65	232.474	685.369	560.62	549.957	621.479	603.364	460.542	331.068	612.781	467.534	742.805	341.822	217.732	194.722	552.938	580.007	428.787	484.438	318.379	518.983	575.976	511.974	447.071	426.725	210.382	328.037	437.683	326.312	601.513	558.893	355.837	358.704	464.435	395.582	256.379	465.587	258.863	264.625
	20	390.624	373.418	723.068	654.307	812.434	734.815	1056.5	879.426	764.234	621.211	337.342	796.417	741.28	754.696	731.456	766.161	528	444.483	788.367	605.884	969.48	455.081	440.273	368.419	834.748	831.26	558.129	675.622	450.999	711.287	601.44	589.92	552.312	551.779	393.059	366.94	561.522	510.289	699.731	646.038	497.214	437.62	622.461	489.3	257.051	506.219	264.014	276.778
	22	909.718	881.119	1314.8	936.793	1151.27	1003.35	1382.36	1060.67	1481.35	978.207	500.442	1432.47	1011.6	1053.11	1315.1	1186.26	788.367	880.277	1140.36	966.809	1330.82	665.522	839.187	784.542	1152.91	1484.6	631.131	1024.92	1200.46	1457.97	1061.2	1275.31	1264.28	1003.1	478.325	1135.35	1096.58	777.812	1305.97	1488.21	617.041	529.161	770.038	616.411	263.348	715.909	282.609	280.558
Fig. 6d	Lesions per lung						Sum lesions area
	PBS	RPs	SMs	RP@Ms	RP@SMs		PBS	RPs	SMs	RP@Ms	RP@SMs
	320	386	362	195	189		660000	450000	432000	483000	78000
	285	346	334	235	79		486000	406000	554000	576000	100000
	360	334	360	313	56		461000	534000	560000	509000	114000
	424	210	298	401	95		425000	610000	298000	515000	96000
	370	353	356	355	89		560000	583000	446000	364000	180000
	355	297	253	389	136		582000	337000	483000	484000	58000
Fig. 6f	Days	PBS									RPs									SMs									RP@Ms									RP@SMs
	0	0	0	0	0	0	0	0	0	0	0	0	0	0	0	0	0	0	0	0	0	0	0	0	0	0	0	0	0	0	0	0	0	0	0	0	0	0	0	0	0	0	0	0	0	0
	5	51.7105	37.3006	56.7675	62.5619	67.6275	60.7367	70.864	67.8752	63.8746	47.0239	39.3354	90.7878	56.7	68.02	76.3174	69.6891	53.5875	71.3805	68.1092	62.1228	66.6133	67.3539	79.8084	62.7878	46.626	83.061	68.489	32.8073	70.8597	59.6921	57.2456	62.7734	65.7492	52.0541	76.3542	72.3158	54.3521	76.6963	23.2461	60.8543	113.118	47.371	56.0841	84.6625	90.4417
	5	0	0	0	0	0	0	0	0	0	0	0	0	0	0	0	0	0	0	0	0	0	0	0	0	0	0	0	0	0	0	0	0	0	0	0	0	0	0	0	0	0	0	0	0	0
	10	95.6114	77.9313	80.6873	84.2431	74.2749	81.9358	92.0673	73.4424	89.9941	87.9532	76.474	83.2528	67.8394	73.1297	76.7916	81.7276	92.0958	81.615	70.8158	63.8391	82.0748	98.485	104.072	76.9196	56.3555	74.1211	89.9114	79.7334	91.292	78.8023	86.2417	79.1173	79.8409	69.8795	79.6244	85.6804	85.382	90.6899	51.9097	68.5675	91.0435	65.7225	93.752	92.1146	83.9341
	12	220.624	100.502	78.7718	149.035	112.029	168.286	191.933	99.5252	189.762	144.037	106.494	129.291	95.9063	118.474	102.408	108.562	167.212	127.563	111.824	84.8444	148.982	174.175	199.586	115.952	64.7521	123.909	156.438	125.423	177.807	149.571	168.611	144.463	135.041	107.699	161.072	153.723	96.3772	106.901	90.7269	83.1587	115.732	88.5096	139.746	124.998	108.329
	14	370.259	347.468	200.601	245.812	257.994	289.164	514.491	367.853	274.074	348.134	181.202	419.792	198.14	317.423	262.397	178.322	337.082	443.94	278.737	348.299	307.867	327.863	546.784	255.588	86.5831	260.316	365.13	342.39	360.242	374.507	363.291	270.323	169.57	338.338	367.531	274.999	181.99	168.673	174.565	105.876	169.013	182.216	219.729	190.593	148.091
	16	444.281	416.361	369.722	485.096	337.63	432.369	837.668	498.858	439.444	523.441	271.035	778.09	553.911	460.898	437.601	399.158	497.503	575.07	339.326	431.992	415.077	417.592	717.665	337.216	253.693	634.478	583.598	404.656	513.61	490.045	569.255	338.976	385.459	600.068	460.795	401.554	261.462	216.216	259.302	153.823	248.808	297.589	354.087	287.895	206.085
	18	839.912	994.167	873.933	1257.61	682.643	942.206	1450.39	1098.79	940.738	874.946	533.286	1081.3	777.76	831.693	843.649	834.153	769.088	921.649	910.047	642.874	902.721	836.86	1109.11	699.003	508.022	1104.15	1046	881.949	938.659	848.96	1072.88	764.694	678.671	1128.96	1042.32	1003.99	416.262	269.097	335.709	205.383	247.214	499.879	513.655	479.145	236.499
Fig. 6g	Lesions per lung						Sum lesions area
	PBS	RPs	SMs	RP@Ms	RP@SMs		PBS	RPs	SMs	RP@Ms	RP@SMs
	520	586	462	295	189		750000	650000	632000	663000	278000
	385	446	334	535	179		686000	706000	554000	576000	130000
	460	334	560	313	156		561000	534000	660000	509000	154000
	624	510	498	501	95		625000	610000	598000	615000	206000
	470	453	356	455	89		660000	583000	646000	664000	180000
	455	497	553	489	136		582000	637000	583000	484000	78000
Fig. 6i	Days	PBS
	0	0	0	0	0	0	0	0		Days	RP@SMs									Days	RP@DMs									Days	CpG-NPs								Days	DPT (10 ng/kg)								Days	DPT (10 mg/kg)
	5	57.1786	77.5563	69.749	65.7177	62.9752	58.341	70.688		0	0	0	0	0	0	0	0	0		0	0	0	0	0	0	0	0	0		0	0	0	0	0	0	0	0		0	0	0	0	0	0	0	0		0	0
	5	0	0	0	0	0	0	0		5	65.1539	58.0391	62.6635	60.1886	62.1613	63.4611	53.8059	73.6256		5	73.6932	53.2685	62.6192	57.6283	30.2609	83.0161	76.4298	49.1069		5	59.4868	50.6846	70.5483	54.9687	61.2466	64.7945	67.5196		5	52.8528	57.79	86.4035	69.4035	77.9963	23.5008	76.2028		5	53.8183
	10	85.9327	83.227	111.791	95.9951	56.6183	61.9684	104.007		5	0	0	0	0	0	0	0	0		5	0	0	0	0	0	0	0	0		5	0	0	0	0	0	0	0		5	0	0	0	0	0	0	0		5	0
	12	160.181	157.332	185.8	170.898	168.816	111.5	207.483		10	64.5024	72.2033	104.841	69.0987	126.668	55.5745	77.8472	98.8986		10	112.073	64.6568	78.4722	81.9174	63.9635	70.6646	56.1927	99.4779		10	94.6394	90.5436	82.423	81.461	81.5101	63.5588	76.694		10	61.2147	80.5615	114.8	100.045	81.1372	91.9547	56.3898		10	85.909
	14	328.84	305.548	323.67	331.12	264.697	252.682	389.897		12	137.435	154.201	204.967	105.888	185.733	125.483	187.877	185.077		12	215.408	152.505	167.341	124.876	126.214	179.669	132.691	183.671		12	149.602	165.855	122.017	185.263	157.364	159.061	201.528		12	117.912	195.68	225.615	195.988	144.962	175.07	100.659		12	189.441
	16	479.015	512.542	535.862	425.343	412.118	391.485	517.45		14	165.696	209.375	290.196	174.205	224.474	153.353	226.706	236.357		14	231.794	214.102	186.386	163.021	243.773	227.779	213.548	217.827		14	195.822	209.63	290.992	263.194	257.839	252.33	326.098		14	194.134	221.741	367.286	357.926	265.068	348.924	224.172		14	215.062
	18	640.468	682.29	745.259	534.585	580.343	526.582	783.073		16	190.237	272.213	349.061	223.647	257.452	170.601	254.281	361.445		16	259.359	254.845	198.12	205.394	283.515	285.947	236.788	226.791		16	297.14	270.869	384.99	315.608	286.681	365.096	465.369		16	397.592	323.8	459.921	413.61	394.027	478.416	419.24		16	258.522
	20	734.592	1047.39	986.396	697.442	701.319	645.098	947.384		18	222.515	304.354	417.551	289.228	289.252	184.809	269.211	418.499		18	268.022	278.252	218.021	260.578	351.509	331.835	255.273	242.919		18	462.403	323.853	525.221	403.109	320.32	453.926	564.83		18	595.769	417.471	683.1	531.862	524.729	642.42	537.086		18	323.181
	22	1226.26		1411.74	1030.16	794.299	901.036	1217.8		20	244.4	350.106	474.739	359.852	305.848	209.35	283.044	472.19		20	289.965	313.485	234.925	305.914	431.262	364.669	305.623	269.809		20	596.892	406.532	658.255	480.567	439.805	653.166	668.805		20	1160.72	598.318	1087.51	694.758	636.54	778.665	718.773		20	368.995
	24					1091.26	1297.66			22	268.56	401.752	528.25	427.436	327.754	238.584	296.796	536.467		22	314.339	284.5	254.54	343.029	562.487	440.002	356.432	249.601		22	833.099	507.179	786.807	522.752	504.365	778.317	873.886		22		1017.74		1098.49	836.328	1290.91	887.152		22	529.492
										24	286.442	439.211	685.609	466.842	328.912	261.531	292.745	574.467		24	302.981	291.411	271.51	304.659	640.473	496.846	403.93	212.778		24	1174.39	618.826	1247.45	687.083	585.593	1137.04	1373.33		24					1109.07		1361.61		24	597.429
										26	223.659	469.268	773.131	499.788	369.478	206.635	275.129	635.329		26	326.773	314.314	246.678	319.813	746.092	546.302	466.002	174.793		26		708.169		795.851	669.069													26	712
										28	153.468	495.568	1094.76	541.895	436.152	127.363	310.344	677.018		28	342.216	359.24	213.766	349.875	831.724	576.532	531.403	127.018		28		823.851		1216.51	745.504													28	802.269
										30	75.6372	525.978		589.53	459.945	98.2038	389.312	729.31		30	355.522	397.374	163.737	419.744	1169.69	664.772	562.111	92.2242		30		1343.56			1191.02													30	1072.55
										32	50.9056	557.596		624.537	509.74	87.9616	437.212	786.589		32	366.18	432.316	128.42	466.029		727.323	608.206	59.2762																				32
										34	42.8948	602.957		658.738	584.022	56.1719	497.221	834.924		34	396.75	485.977	106.663	536.247		786.104	680.233	46.7653																				34
										36	35.3166	656.577		701.772	633.765	42.1646	524.451	1067.75		36	458.164	517.371	95.0682	589.891		845.918	745.918	37.1467
										38	23.5774	698.533		755.692	688.106	30.0007	566.266			38	491.807	569.961	77.0981	627.526		1198.24	812.591	27.831
										40	0	732.558		794.075	742.506	27.6016	618.212			40	534.773	599.053	75.1007	681.737			887.706	0
										42	0	768.852		821.942	784.28	25.8206	689.257			42	578.539	641.204	52.0572	703.399			956.427	0
										44	0	802.203		895.716	856.707	0	750.058			44	621.59	682.199	36.0572	756.828			1247.32	0
										46	0	886.022		935.05	1128.89	0	798.842			46	663.512	735.493	0	798.405				0
										48	0	957.029		1265.82		0	867.856			48	701.604	779.236	0	835.579				0
										50	0	1314.1				0	1183.19			50	756.533	806.174	0	889.857				0
										52	0					0				52	799.341	861.438	0	947.074				0
										54	0					0				54	864.511	923.891	0	1278.94				0
										56	0					0				56	937.7	1069.1	0					0
										58	0					0				58	1207.58		0					0
										60	0					0				60			0					0
Fig. 6j	Days	PBS	RP@SMs	RP@DMs	CpG-NPs	DPT (10ng/kg)	DPT (10mg/kg)	RP@SMs+αPD-L1	DPT (10mg/kg)+αPD-L1
	20	1
	22	1
	22	1
	22	1
	22	1
	24	1
	24	1
	28		1
	36		1
	46		1
	48		1
	50		1
	50		1
	80		0
	80		0
	30			1
	38			1
	44			1
	54			1
	56			1
	58			1
	80			0
	80			0
	24				1
	24				1
	24				1
	24				1
	28				1
	30				1
	30				1
	20					1
	20					1
	22					1
	22					1
	22					1
	24					1
	24					1
	26						1
	26						1
	28						1
	30						1
	30						1
	30						1
	34						1
	34						1
	46							1
	48							1
	50							1
	80							0
	80							0
	80							0
	80							0
	80							0
	28								1
	30								1
	30								1
	32								1
	34								1
	36								1
	36								1
	36								1
[truncated: 25 more columns]
