# Supplementary material for: Biomimetic vesicles engineered from modified tumour cells act as personalized vaccines for post-surgical cancer immunotherapy
Source: Nat Nanotechnol. 2026 Jan 29;21(3):443–54. doi: 10.1038/s41565-025-02113-w (PMC13017505; doi:10.1038/s41565-025-02113-w)
Supplement: Supplementary file 11 — Statistical source data. [file 41565_2025_2113_MOESM11_ESM.xlsx]

## Sheet: Extended Data Fig. 1
Extended Data Fig. 1b	231 Parental	231 LuT	231 BoT	231 BrT	231 LiT		4T1 Parental	4T1 LuT	4T1 BoT	4T1 BrT	4T1 LiT
	1	0.4943	0.6337	0.6673	0.764		1	0.7272	0.774	0.4692	0.7432
	1	0.5737	0.7851	0.7542	0.7831		1	0.7106	0.8525	0.6212	0.828
	1	0.5373	0.635	0.6671	0.6231		1	0.8262	0.8238	0.5882	0.8452
Extended Data Fig. 1c	231 Parental	231 LuT	231 BoT	231 BrT	231 LiT		4T1 Parental	4T1 LuT	4T1 BoT	4T1 BrT	4T1 LiT
	0.97443	0.512395	0.545189	0.479454	0.483231		0.928345	0.518384	0.579687	0.427486	0.602483
	0.886948	0.49648	0.559495	0.609157	0.598838		0.905039	0.697668	0.73738	0.605016	0.536471
	1.13862	0.605548	0.775726	0.704036	0.602707		1.16662	0.639052	0.580896	0.52647	0.569968
Extended Data Fig. 1d	HLA-A						HLA-B						HLA-C						B2M
	231 Parental	231 LuT	231 BoT	231 BrT	231 LiT		231 Parental	231 LuT	231 BoT	231 BrT	231 LiT		231 Parental	231 LuT	231 BoT	231 BrT	231 LiT		231 Parental	231 LuT	231 BoT	231 BrT	231 LiT
	1	0.381	0.6082	0.7267	0.6692		1	0.3791	0.3319	0.407	0.4179		1	0.3641	0.5273	0.5837	0.6516		1	0.5247	0.5085	0.6191	0.5766
	1	0.4295	0.6373	0.7065	0.5988		1	0.4924	0.3688	0.4553	0.3812		1	0.4313	0.5796	0.6276	0.6148		1	0.5981	0.5243	0.6099	0.5071
	1	0.4506	0.629	0.7808	0.65		1	0.5448	0.4981	0.4538	0.4289		1	0.4859	0.4696	0.5884	0.6093		1	0.5727	0.5274	0.7001	0.6084
	H2-K1						H2-D1						B2M						H2-Q4						H2-Q6
	4T1 Parental	4T1 LuT	4T1 BoT	4T1 BrT	4T1 LiT		4T1 Parental	4T1 LuT	4T1 BoT	4T1 BrT	4T1 LiT		4T1 Parental	4T1 LuT	4T1 BoT	4T1 BrT	4T1 LiT		4T1 Parental	4T1 LuT	4T1 BoT	4T1 BrT	4T1 LiT		4T1 Parental	4T1 LuT	4T1 BoT	4T1 BrT	4T1 LiT
	1	0.4539	0.4432	0.6241	0.7657		1	0.46	0.722	0.2866	0.5681		1	0.5354	0.5728	0.3369	0.6323		1	0.688	0.76	0.4648	0.6947		1	0.4168	0.7855	0.2652	0.5501
	1	0.4974	0.64	0.635	0.5942		1	0.4216	0.6113	0.4545	0.8203		1	0.4675	0.6979	0.4803	0.6146		1	0.761	0.644	0.5214	0.7306		1	0.4777	0.8037	0.4594	0.6639
	1	0.4429	0.6914	0.5806	0.5994		1	0.5269	0.6464	0.314	0.5846		1	0.4763	0.3723	0.2397	0.585		1	0.6478	0.73	0.536	0.7957		1	0.6246	0.6761	0.2295	0.6491
	H2-Q10						H2-T10						H2-T22						H2-L
	4T1 Parental	4T1 LuT	4T1 BoT	4T1 BrT	4T1 LiT		4T1 Parental	4T1 LuT	4T1 BoT	4T1 BrT	4T1 LiT		4T1 Parental	4T1 LuT	4T1 BoT	4T1 BrT	4T1 LiT		4T1 Parental	4T1 LuT	4T1 BoT	4T1 BrT	4T1 LiT
	1	0.702	0.706	0.5071	0.7633		1	0.4555	0.6939	0.2861	0.4986		1	0.692	0.774	0.5169	0.76		1	0.5103	0.705	0.752	0.7396
	1	0.4662	0.803	0.68	0.495		1	0.4667	0.6345	0.5304	0.7373		1	0.528	0.65	0.762	0.698		1	0.4057	0.8484	0.814	0.653
	1	0.4961	0.5904	0.6337	0.5128		1	0.5613	0.4735	0.2261	0.4389		1	0.5114	0.7196	0.495	0.5734		1	0.5453	0.7775	0.7523	0.4847
Extended Data Fig. 1e	231 Parental	231 LuT	231 BoT	231 BrT	231 LiT		4T1 Parental	4T1 LuT	4T1 BoT	4T1 BrT	4T1 LiT
	0.996593	0.437747	0.341841	0.588807	0.461922		0.968165	0.140497	0.454561	0.239392	0.115057
	0.968277	0.457104	0.340336	0.582849	0.496262		0.928029	0.164953	0.454906	0.286483	0.145758
	1.03513	0.471292	0.345608	0.605538	0.476799		1.10381	0.125742	0.565396	0.289816	0.124969
