# Supplementary material for: Biomimetic vesicles engineered from modified tumour cells act as personalized vaccines for post-surgical cancer immunotherapy
Source: Nat Nanotechnol. 2026 Jan 29;21(3):443–54. doi: 10.1038/s41565-025-02113-w (PMC13017505; doi:10.1038/s41565-025-02113-w)
Supplement: Supplementary file 13 — Statistical source data. [file 41565_2025_2113_MOESM13_ESM.xlsx]

## Sheet: Sheet1
Extended Data Fig. 2b	3 h	6 h	12 h	24 h
	10.1	12.6	14.1	17.5
	11.5	12.1	14.9	21
	9.3	12.8	13.8	18
Extended Data Fig. 2c	CD11c+CD80+						CD11c+CD86+
	PBS	RPs	SMs	RP@Ms	RP@SMs		PBS	RPs	SMs	RP@Ms	RP@SMs
	4.69	7.65	7.22	7.8	16.5		6.2	8.75	9.07	8.94	13.3
	5.22	7.28	7.33	6.6	14.6		7.06	8.83	9.87	8.46	11.1
	5.1	7.9	8.9	8.2	17.8		5.4	8.8	9.2	9.3	14.5
Extended Data Fig. 2d	IL12 p40						IL6
	PBS	RPs	SMs	RP@Ms	RP@SMs		PBS	RPs	SMs	RP@Ms	RP@SMs
	321.121	572.97	769.545	938.455	1240.61		26.3704	73.5852	74.0889	76.963	245.215
	302.299	631.028	821.43	831.078	1301.24		24.9926	53.3778	65.3481	61.763	230.859
	281.029	581.078	791.245	791.431	1121.76		28.8395	65.3481	87.9259	74.0889	277.911
